# Supplementary material for: Novel mTORC2/HSPB4 Interaction: Role and Regulation of HSPB4 T148 Phosphorylation
Source: Cells. 2024 Dec 4;13(23):2000. doi: 10.3390/cells13232000 (PMC11640050; doi:10.3390/cells13232000)
Supplement: Supplementary file 1 [file cells-13-02000-s001.zip]

Archive with 4 entries (4 files):
- Kinase Paper Supplemental Figure S1 - Candidate kinase consensus sequences.pdf
- Kinase Paper Supplemental Figure S2 - Kinase Screen Information and Standard Curves.tif
- Supplemental Excel File S1 - Full Raw PhAXA MS Outputs.xlsx
- Supplemental Excel File S2 - Full Outputs From Bioinformatics.xlsx
