# Supplementary material for: Novel mTORC2/HSPB4 Interaction: Role and Regulation of HSPB4 T148 Phosphorylation
Source: Cells. 2024 Dec 4;13(23):2000. doi: 10.3390/cells13232000 (PMC11640050; doi:10.3390/cells13232000)
Supplement: Supplementary file 1 [file cells-13-02000-s001.zip › Supplemental Excel File S1 - Full Raw PhAXA MS Outputs.xlsx]

## Sheet: Explanations
The Excel file contains the following worksheets. DO NOT CHANGE THE FILE NAME (It contains the sample ID that we will need if you need anything else later on).
1. Proteins&Peptides: If you click on the “+” sign on the extreme left of each protein, it opens up to display the peptides identified for the protein. DO NOT DO ANYTHING WITH THIS. JUST KEEP IT AS A REFERENCE FOR THE COMPLETE DATA.
2. Proteins Only: Same info, but without the peptide sequences. USE THIS FOR SORTING/FILTERING etc (the embedded peptide sequence info in the 1st worksheet messes up these actions in some Excel versions).
The data were searched against uniprot-proteome Rat norvegicus plus human Crystallin AA protein databases (29949 entries plus 1; downloaded on 04/10/2020) and filtered for high confidence proteins (Column A= FDR confidence. High (≤1%)-medium-low (≤5%)).
Below are explanations for some of the columns:
Accession, description columns are self-explanatory.
Exp.q-value and Sum PEP score: are scoring options. All these proteins are of high quality, so don’t worry about it.
Coverage: We don’t really worry about it. Of course, higher the coverage, better the confidence in protein ID and quantitation. However, 2 peptides are enough for a positive ID.
Following 3 columns are sum of the all your samples.
#peptides: Number of peptides assigned for the protein. Higher the number of peptides, more the confidence in both ID and quantitation. Single Peptide IDs may be OK, but MS/MS may need to validated manually. This is sum of peptides found in ALL samples.
#PSMs: Peptide to spectrum matches. Total number of times the peptides have been sequenced. This is sum of PSMs from ALL samples
#Unique peptides: Of the peptides identified, how many of them can be assigned to the reported protein accession number. The #Peptides and #unique peptides might differ in cases where there is ambiguity (ex. In case of isoforms, only some of the identified peptides can be assigned to the isoform that is reported. If you want to know what other proteins have the same peptide, you can click on the …
Next 3 columns (AAs, MW, pI) are from the database (not mass spec).
Next few columns will provide information about the individual samples. The sample names are mentioned in the Header (For Ex: # Peptides (by Search Engine):: A2 Sequest HT: WT-F Sample 1)
Columns M-T: Number of peptides identified for the protein in individual samples.
Columns U-AB: Number of PSMs assigned to each protein in individual samples.
QUANTITATION: Abundance (columns AC-AJ) and #PSMs (Columns U-AB) columns provide you an idea about the relative abundance of the proteins in each sample. I have highlighted these columns in the "proteins only" worksheet. The relative abundance of proteins can be determined using two approaches - MS1 ("Abundance" etc) and MS2 or spectral counting (“#PSMs A2" etc). PLEASE BE AWARE THAT MS1 area qun…
Columns AK-AR: #PSMs assigned to Unique peptides that are ACTUALLY used to calculate the "Abundance" (Columns AC-AJ)
There are many other columns with GO, KEGG etc annotations etc. These are extracted from the database using our new Proteome Discoverer software (v 2.4).

## Sheet: Proteins & Peptides R28 1
Protein FDR Confidence: Combined	Accession	Description	Exp. q-value: Combined	Sum PEP Score	Coverage [%]	# Peptides	# PSMs	# Unique Peptides	# AAs	MW [kDa]	calc. pI	# Peptides (by Search Engine): A2 Sequest HT: T148C Sample 1	# Peptides (by Search Engine): B2 Sequest HT: T148C Sample 2	# Peptides (by Search Engine): C2 Sequest HT: T148C Sample 3	# Peptides (by Search Engine): D2 Sequest HT: T148C Sample 4	# Peptides (by Search Engine): E2 Sequest HT: WT-F Sample 1	# Peptides (by Search Engine): F2 Sequest HT: WT-F Sample 2	# Peptides (by Search Engine): G2 Sequest HT: WT-F Sample 3	# Peptides (by Search Engine): H2 Sequest HT: WT-F Sample 4	# PSMs (by Search Engine): A2 Sequest HT: T148C Sample 1	# PSMs (by Search Engine): B2 Sequest HT: T148C Sample 2	# PSMs (by Search Engine): C2 Sequest HT: T148C Sample 3	# PSMs (by Search Engine): D2 Sequest HT: T148C Sample 4	# PSMs (by Search Engine): E2 Sequest HT: WT-F Sample 1	# PSMs (by Search Engine): F2 Sequest HT: WT-F Sample 2	# PSMs (by Search Engine): G2 Sequest HT: WT-F Sample 3	# PSMs (by Search Engine): H2 Sequest HT: WT-F Sample 4	Abundance: F1: Sample, T148C Sample 1	Abundance: F2: Sample, T148C Sample 2	Abundance: F3: Sample, T148C Sample 3	Abundance: F4: Sample, T148C Sample 4	Abundance: F5: Sample, WT-F Sample 1	Abundance: F6: Sample, WT-F Sample 2	Abundance: F7: Sample, WT-F Sample 3	Abundance: F8: Sample, WT-F Sample 4	Abundances Count: F1: Sample, T148C Sample 1	Abundances Count: F2: Sample, T148C Sample 2	Abundances Count: F3: Sample, T148C Sample 3	Abundances Count: F4: Sample, T148C Sample 4	Abundances Count: F5: Sample, WT-F Sample 1	Abundances Count: F6: Sample, WT-F Sample 2	Abundances Count: F7: Sample, WT-F Sample 3	Abundances Count: F8: Sample, WT-F Sample 4	Modifications	Biological Process	Cellular Component	Molecular Function	Pfam IDs	Entrez Gene ID
High	G3V6P7	Myosin, heavy polypeptide 9, non-muscle OS=Rattus norvegicus OX=10116 GN=Myh9 PE=1 SV=1	0	1966.69	70	179	2447	14	1960	226.3	5.66	169	67	22		173	85	36		938	112	35		1160	144	58		8.6283e+09	1.06714e+08	2.43964e+07	4.13616e+07	1.7984e+10	2.01808e+08	6.17149e+07	7.51789e+07	224	156	116	83	230	154	133	96	Phospho [T483(100); S1943(96.7)]	cell differentiation;cell organization and biogenesis;cellular component movement;cellular homeostasis;metabolic process;regulation of biological process;response to stimulus;transport	cytoplasm;cytoskeleton;cytosol;endosome;membrane;mitochondrion;nucleus	catalytic activity;motor activity;nucleotide binding;protein binding;RNA binding;transporter activity	Pf00063, Pf01496, Pf01576, Pf01765, Pf02736, Pf03962, Pf04111, Pf04156, Pf05266, Pf05911, Pf06637, Pf07888, Pf09726, Pf09731, Pf11068, Pf11559, Pf12128, Pf13094, Pf13166	100911597; 25745
	Checked	Confidence	Annotated Sequence	Modifications	Qvality PEP	Qvality q-value	# Protein Groups	# Proteins	# PSMs	Master Protein Accessions	Positions in Master Proteins	Modifications in Master Proteins	# Missed Cleavages	Theo. MH+ [Da]	Abundance: F1: Sample, WT-F Sample 1	Abundance: F2: Sample, WT-F Sample 2	Abundance: F3: Sample, WT-F Sample 3	Abundance: F4: Sample, WT-F Sample 4	Abundance: F5: Sample, T148C Sample 1	Abundance: F6: Sample, T148C Sample 2	Abundance: F7: Sample, T148C Sample 3	Abundance: F8: Sample, T148C Sample 4	Quan Info	Found in Sample: [S1] F1: Sample, WT-F Sample 1	Found in Sample: [S2] F2: Sample, WT-F Sample 2	Found in Sample: [S3] F3: Sample, WT-F Sample 3	Found in Sample: [S4] F4: Sample, WT-F Sample 4	Found in Sample: [S5] F5: Sample, T148C Sample 1	Found in Sample: [S6] F6: Sample, T148C Sample 2	Found in Sample: [S7] F7: Sample, T148C Sample 3	Found in Sample: [S8] F8: Sample, T148C Sample 4	Confidence (by Search Engine): A2 Sequest HT: WT-F Sample 1	Confidence (by Search Engine): B2 Sequest HT: WT-F Sample 2	Confidence (by Search Engine): C2 Sequest HT: WT-F Sample 3	Confidence (by Search Engine): D2 Sequest HT: WT-F Sample 4	Confidence (by Search Engine): E2 Sequest HT: T148C Sample 1	Confidence (by Search Engine): F2 Sequest HT: T148C Sample 2	Confidence (by Search Engine): G2 Sequest HT: T148C Sample 3	Confidence (by Search Engine): H2 Sequest HT: T148C Sample 4	Percolator q-Value (by Search Engine): A2 Sequest HT: WT-F Sample 1	Percolator q-Value (by Search Engine): B2 Sequest HT: WT-F Sample 2	Percolator q-Value (by Search Engine): C2 Sequest HT: WT-F Sample 3	Percolator q-Value (by Search Engine): D2 Sequest HT: WT-F Sample 4	Percolator q-Value (by Search Engine): E2 Sequest HT: T148C Sample 1	Percolator q-Value (by Search Engine): F2 Sequest HT: T148C Sample 2	Percolator q-Value (by Search Engine): G2 Sequest HT: T148C Sample 3	Percolator q-Value (by Search Engine): H2 Sequest HT: T148C Sample 4	Percolator PEP (by Search Engine): A2 Sequest HT: WT-F Sample 1	Percolator PEP (by Search Engine): B2 Sequest HT: WT-F Sample 2
	FALSE	High	[K].LQQLFNHTMFILEQEEYQR.[E]	1xDeamidated [N6]; 1xPhospho [T8(100)]	0.0163983	0.00101019	4	5	1	G3V6P7; A0A0G2K6S9; G3V9Y1; Q62812	G3V6P7 [476-494]; A0A0G2K6S9 [490-508]; G3V9Y1 [483-501]; Q62812 [476-494]	G3V6P7 1xPhospho [T483(100)]; A0A0G2K6S9 1xPhospho [T497(100)]; G3V9Y1 1xPhospho [T490(100)]; Q62812 1xPhospho [T483(100)]	0	2548.16									No Quan Values	High	Not Found	Not Found	Not Found	Not Found	Not Found	Not Found	Not Found	High	n/a	n/a	n/a	n/a	n/a	n/a	n/a	0.0002495								0.01618
	FALSE	High	[R].KGTGDCSDEEVDGK.[A]	1xCarbamidomethyl [C6]; 1xPhospho [S7(96.7)]	0.00435116	8.22091e-05	2	2	3	G3V6P7; Q62812	G3V6P7 [1937-1950]; Q62812 [1938-1951]	G3V6P7 1xPhospho [S1943(96.7)]; Q62812 1xPhospho [S1944(96.7)]	1	1576.58	406746				759821			4551.43	Shared	Peak Found	Not Found	Not Found	Not Found	High	Not Found	Not Found	Peak Found	Medium	n/a	n/a	n/a	High	n/a	n/a	n/a	0.03377				0.0001539				0.3451
	FALSE	High	[RK].QLLQANPILEAFGNAK.[T]		7.06244e-07	8.22091e-05	4	5	18	F1LNF0; G3V6P7; A0A0G2K6S9; Q62812	F1LNF0 [241-256]; G3V6P7 [210-225]; A0A0G2K6S9 [224-239]; Q62812 [210-225]		0	1726.95	1.67704e+08	1.16352e+06			2.94734e+08	2.32309e+06		38684.2	Shared	High	High	High	Not Found	High	High	High	Peak Found	High	High	High	n/a	High	High	High	n/a	0.0002495	0.0003509	0.0009804		0.0001539	0.0001943	0.0006739		1.577e-05	2.79e-05
	FALSE	High	[RK].QLLQANPILEAFGNAK.[T]	1xDeamidated [N14]	1.65939e-07	8.22091e-05	4	5	6	F1LNF0; G3V6P7; A0A0G2K6S9; Q62812	F1LNF0 [241-256]; G3V6P7 [210-225]; A0A0G2K6S9 [224-239]; Q62812 [210-225]		0	1727.93	2.17867e+07	716408	142743	1.65139e+07	4.37973e+07	1.14123e+06	191035	2.60574e+07	Shared	High	Peak Found	Peak Found	Peak Found	High	Peak Found	Peak Found	Peak Found	High	n/a	n/a	n/a	High	n/a	n/a	n/a	0.0002495				0.0001539				2.976e-05
	FALSE	High	[K].QELEEICHDLEAR.[V]	1xCarbamidomethyl [C7]	1.00542e-07	8.22091e-05	2	2	8	G3V6P7; Q62812	G3V6P7 [911-923]; Q62812 [911-923]		0	1641.75	1.49543e+07	330741	19601		3.03847e+07	343283			Shared	High	High	Peak Found	Not Found	High	High	Not Found	Not Found	High	High	n/a	n/a	High	High	n/a	n/a	0.0002495	0.0009585			0.0001539	0.0001943			3.501e-05	0.01075
	FALSE	High	[R].QLEEAEEEAQR.[A]		2.0145e-05	8.22091e-05	2	2	22	G3V6P7; Q62812	G3V6P7 [1878-1888]; Q62812 [1879-1889]		0	1331.61	2.33334e+07	63850		53864.6	5.84355e+07		52612.8		Shared	High	Peak Found	Not Found	Peak Found	High	Not Found	Peak Found	Not Found	High	n/a	n/a	n/a	High	n/a	n/a	n/a	0.0002495				0.0001539				0.0001015
	FALSE	High	[K].QIATLHAQVTDMK.[K]		0.0002299	8.22091e-05	2	2	3	G3V6P7; Q62812	G3V6P7 [1358-1370]; Q62812 [1359-1371]		0	1455.76	182307				2.6835e+06				Shared	High	Not Found	Not Found	Not Found	High	Not Found	Not Found	Not Found	High	n/a	n/a	n/a	High	n/a	n/a	n/a	0.0002495				0.0001539				0.004436
	FALSE	High	[K].QIATLHAQVTDMK.[K]	1xOxidation [M12]	6.53062e-07	8.22091e-05	2	2	11	G3V6P7; Q62812	G3V6P7 [1358-1370]; Q62812 [1359-1371]		0	1471.76	3.09656e+07	335872	54988.2		6.62977e+07	675863	181929		Shared	High	High	Peak Found	Not Found	High	High	Peak Found	Not Found	High	High	n/a	n/a	High	High	Medium	n/a	0.0002495	0.0003509			0.0001539	0.0006527	0.01393		0.0005604	0.002956
	FALSE	High	[K].QIATLHAQVTDMKK.[K]	1xOxidation [M12]	6.27427e-06	8.22091e-05	2	2	11	G3V6P7; Q62812	G3V6P7 [1358-1371]; Q62812 [1359-1372]		1	1599.85	4.91143e+07	223181	32752.2	19161.4	9.31542e+07	464662	107953	42787.5	Shared	High	High	Peak Found	Peak Found	High	Peak Found	Peak Found	Peak Found	High	High	n/a	n/a	High	n/a	n/a	n/a	0.0002495	0.001897			0.0001539				0.0003511	0.01779
	FALSE	High	[R].QGFPNRVVFQEFR.[Q]		0.007742	8.22091e-05	2	2	1	G3V6P7; Q62812	G3V6P7 [706-718]; Q62812 [706-718]		1	1623.84	277699	15379.2			719889				Shared	Peak Found	Peak Found	Not Found	Not Found	High	Not Found	Not Found	Not Found	n/a	n/a	n/a	n/a	High	n/a	n/a	n/a					0.0001539
	FALSE	High	[K].QFRTEMEDLMSSK.[D]	2xOxidation [M6; M10]	0.00516528	8.22091e-05	2	2	3	G3V6P7; Q62812	G3V6P7 [1501-1513]; Q62812 [1502-1514]		1	1633.72	903396				3.06516e+06	23152.5			Shared	High	Not Found	Not Found	Not Found	High	Peak Found	Not Found	Not Found	High	n/a	n/a	n/a	High	n/a	n/a	n/a	0.0002495				0.0001539				0.01355
	FALSE	High	[K].NSFREQLEEEEEAK.[R]		5.76174e-07	8.22091e-05	1	1	5	G3V6P7	G3V6P7 [1339-1352]		1	1737.79	8875466	32279.1		34025.6	29771621	87889.8		252474		High	Peak Found	Not Found	Peak Found	High	Peak Found	Not Found	Peak Found	High	n/a	n/a	n/a	High	n/a	n/a	n/a	0.0002495				0.0001539				4.869e-05
	FALSE	High	[K].NSFREQLEEEEEAK.[R]	1xDeamidated [N/Q]	0.0156581	0.00101019	1	1	2	G3V6P7	G3V6P7 [1339-1352]		1	1738.78	1.01784e+06	153989	25326.4		1.02603e+06		41591.7			High	Peak Found	Peak Found	Not Found	Peak Found	Not Found	Peak Found	Not Found	High	n/a	n/a	n/a	n/a	n/a	n/a	n/a	0.0002495								0.01553
	FALSE	High	[K].NSFREQLEEEEEAKR.[N]		5.03921e-06	8.22091e-05	1	1	5	G3V6P7	G3V6P7 [1339-1353]		2	1893.89	3.30309e+06				1.07237e+07					High	Not Found	Not Found	Not Found	High	Not Found	Not Found	Not Found	High	n/a	n/a	n/a	High	n/a	n/a	n/a	0.0002495				0.0001539				0.0002115
	FALSE	High	[K].NSFREQLEEEEEAKR.[N]	1xDeamidated [N1]	0.00019202	8.22091e-05	1	1	3	G3V6P7	G3V6P7 [1339-1353]		2	1894.88	455115	69625.2	111958		1.38496e+06	146673	221831			Peak Found	Peak Found	Peak Found	Not Found	High	Peak Found	Peak Found	Not Found	Low	n/a	n/a	n/a	High	n/a	n/a	n/a	0.09698				0.0001539				0.7074
	FALSE	High	[K].NMDPLNDNIATLLHQSSDK.[F]	1xOxidation [M2]	1.03302e-11	8.22091e-05	2	2	14	G3V6P7; Q62812	G3V6P7 [588-606]; Q62812 [588-606]		0	2142.01	4.62896e+07	551959	69478.3		117995539	1.27825e+06	166841		Shared	High	High	Peak Found	Not Found	High	High	Peak Found	Not Found	High	High	n/a	n/a	High	High	n/a	n/a	0.0002495	0.001734			0.0001539	0.0001943			1.106e-09	0.01464
	FALSE	High	[K].NMDPLNDNIATLLHQSSDK.[F]	1xDeamidated [N]; 1xOxidation [M2]	6.16732e-13	8.22091e-05	2	2	15	G3V6P7; Q62812	G3V6P7 [588-606]; Q62812 [588-606]		0	2143	6.53022e+06				1.55815e+07				Shared	High	Not Found	Not Found	Not Found	High	Not Found	Not Found	Not Found	High	n/a	n/a	n/a	High	n/a	n/a	n/a	0.0002495				0.0001539				1.713e-07
	FALSE	High	[K].NLPIYSEEIVDMYK.[G]	1xOxidation [M12]	3.10142e-06	8.22091e-05	2	2	15	G3V6P7; Q62812	G3V6P7 [126-139]; Q62812 [126-139]		0	1729.84	3.78227e+07	523112	286726		110394300	1.01751e+06	97857.1	445529	Shared	High	High	Peak Found	Not Found	High	High	Peak Found	Peak Found	High	High	n/a	n/a	High	High	Low	n/a	0.0002495	0.0003509			0.0001539	0.0001943	0.0725		4.358e-05	0.0004858
	FALSE	High	[K].NMDPLNDNIATLLHQSSDK.[F]	2xDeamidated [N1; N6]; 1xOxidation [M2]	0.0341179	0.00246388	2	2	1	G3V6P7; Q62812	G3V6P7 [588-606]; Q62812 [588-606]		0	2143.98	55917.2		9658.83	49639.1	68904.2			535948	Shared	High	Not Found	Peak Found	Peak Found	Peak Found	Not Found	Not Found	Peak Found	High	n/a	n/a	n/a	n/a	n/a	n/a	n/a	0.002195								0.03076
	FALSE	High	[R].QAQQERDELADEIANSSGK.[G]		6.80355e-09	8.22091e-05	2	2	14	G3V6P7; Q62812	G3V6P7 [1698-1716]; Q62812 [1699-1717]		1	2088.98	6.39865e+07	640023	167020		1.14307e+08	1.33222e+06	599634		Shared	High	Peak Found	Peak Found	Not Found	High	Peak Found	High	Not Found	High	n/a	Low	n/a	High	n/a	High	n/a	0.0002495		0.1814		0.0001539		0.0006739		4.307e-08
	FALSE	High	[R].QAQQERDELADEIANSSGK.[G]	1xDeamidated [N15]	3.08277e-08	8.22091e-05	2	2	10	G3V6P7; Q62812	G3V6P7 [1698-1716]; Q62812 [1699-1717]		1	2089.96	6.80105e+06		13951.4	3.45559e+06	14656366	288360	55720.7	6.34824e+06	Shared	High	Not Found	Peak Found	Peak Found	High	Peak Found	Peak Found	Peak Found	High	n/a	n/a	n/a	High	n/a	n/a	n/a	0.0002495				0.0001539				1.998e-06
	FALSE	High	[K].QACVLMIK.[A]	1xCarbamidomethyl [C3]; 1xOxidation [M6]	0.0823343	0.00632326	2	2	2	G3V6P7; Q62812	G3V6P7 [738-745]; Q62812 [738-745]		0	978.511	12547960		117594		33084044		24635.9	311378	Shared	High	Not Found	Peak Found	Not Found	High	Not Found	Peak Found	Peak Found	High	n/a	n/a	n/a	High	n/a	n/a	n/a	0.008941				0.004282				0.1297
	FALSE	High	[R].NTNPNFVR.[C]		0.0173053	0.00118927	2	2	8	G3V6P7; G3V9Y1	G3V6P7 [663-670]; G3V9Y1 [670-677]		0	961.485	1.57508e+08	1.2922e+06	76329.2		3.10934e+08	2.46448e+06	164231	50203.8	Shared	High	High	Peak Found	Not Found	High	High	Peak Found	Peak Found	High	High	n/a	n/a	High	High	n/a	n/a	0.002195	0.008377			0.0005661	0.0009413			0.0298	0.07578
	FALSE	High	[R].NTNPNFVR.[C]	1xDeamidated [N]	0.0105594	0.00047521	2	2	10	G3V6P7; G3V9Y1	G3V6P7 [663-670]; G3V9Y1 [670-677]		0	962.469	1.64783e+07	6.40793e+06	85959.1	81140.1	32916787	1.22561e+07	162139	219743	Shared	High	Peak Found	Peak Found	Peak Found	High	Peak Found	Peak Found	Peak Found	High	n/a	n/a	n/a	High	n/a	n/a	n/a	0.003034				0.000439				0.05042
	FALSE	High	[R].NTDQASMPDNTAAQK.[V]		0.0251837	0.00196803	3	4	1	G3V6P7; A0A0G2K6S9; Q62812	G3V6P7 [359-373]; A0A0G2K6S9 [373-387]; Q62812 [359-373]		0	1591.7	56589.3	19273.9		13228.6	211399	50717.4	46270.3	44855.8	Shared	Peak Found	Peak Found	Not Found	Peak Found	High	Peak Found	Peak Found	Peak Found	n/a	n/a	n/a	n/a	High	n/a	n/a	n/a					0.0008163
	FALSE	High	[R].NTDQASMPDNTAAQK.[V]	1xOxidation [M7]	7.70452e-08	8.22091e-05	3	4	8	G3V6P7; A0A0G2K6S9; Q62812	G3V6P7 [359-373]; A0A0G2K6S9 [373-387]; Q62812 [359-373]		0	1607.7	8.88083e+07	1054958	157797	59884.2	1.23656e+08	1.85105e+06	342648	146869	Shared	High	High	High	Peak Found	High	High	High	Peak Found	High	High	High	n/a	High	High	High	n/a	0.0002495	0.0003509	0.0009804		0.0001539	0.0001943	0.001258		2.656e-05	0.0002754
	FALSE	High	[R].NTDQASMPDNTAAQK.[V]	1xDeamidated [N/Q]; 1xOxidation [M7]	8.79338e-07	8.22091e-05	3	4	5	G3V6P7; A0A0G2K6S9; Q62812	G3V6P7 [359-373]; A0A0G2K6S9 [373-387]; Q62812 [359-373]		0	1608.68	1.59149e+06				4880261				Shared	High	Not Found	Not Found	Not Found	High	Not Found	Not Found	Not Found	High	n/a	n/a	n/a	High	n/a	n/a	n/a	0.0002495				0.0001539				0.0002407
	FALSE	High	[K].RQLEEAEEEAQR.[A]		2.0842e-08	8.22091e-05	2	2	10	G3V6P7; Q62812	G3V6P7 [1877-1888]; Q62812 [1878-1889]		1	1487.71	66421414	64529.3	61835.8	113846	173812944	228963	276719	110898	Shared	High	Peak Found	Peak Found	Peak Found	High	Peak Found	Peak Found	Peak Found	High	Medium	n/a	n/a	High	n/a	n/a	n/a	0.0002495	0.01141			0.0001539				7.315e-07	0.1
	FALSE	High	[R].RNAEQFKDQADK.[A]		2.58802e-05	8.22091e-05	2	2	3	G3V6P7; Q62812	G3V6P7 [1856-1867]; Q62812 [1857-1868]		2	1449.71	3.43711e+06	19093.3	21334.1		6.83103e+06	108956	105914		Shared	High	Peak Found	Peak Found	Not Found	High	Peak Found	Peak Found	Not Found	High	n/a	n/a	n/a	High	n/a	n/a	n/a	0.0002495				0.0001539				0.000427
	FALSE	High	[K].RQAQQER.[D]		0.113323	0.00955628	2	2	1	G3V6P7; Q62812	G3V6P7 [1697-1703]; Q62812 [1698-1704]		1	915.476	1.80395e+06				3284645		8967.45		Shared	Peak Found	Not Found	Not Found	Not Found	High	Not Found	Peak Found	Not Found	n/a	n/a	n/a	n/a	High	n/a	n/a	n/a					0.005844
	FALSE	High	[K].RQAQQERDELADEIANSSGK.[G]		1.85161e-07	8.22091e-05	2	2	18	G3V6P7; Q62812	G3V6P7 [1697-1716]; Q62812 [1698-1717]		2	2245.08	7.11682e+07	570250	281395		1.92662e+08	1.24067e+06	936238		Shared	High	Peak Found	Peak Found	Not Found	High	High	High	Not Found	High	Medium	Medium	n/a	High	High	High	n/a	0.0002495	0.03763	0.01188		0.0001539	0.0001943	0.001258		2.024e-06	0.2917
	FALSE	High	[K].RQAQQERDELADEIANSSGK.[G]	1xDeamidated [N16]	9.28036e-06	8.22091e-05	2	2	10	G3V6P7; Q62812	G3V6P7 [1697-1716]; Q62812 [1698-1717]		2	2246.06	1.15161e+07	41797.2		34216	2.63709e+07	58157.4		164025	Shared	High	Peak Found	Not Found	Peak Found	High	Peak Found	Not Found	Peak Found	High	n/a	n/a	n/a	High	n/a	n/a	n/a	0.0002495				0.0001539				5.36e-05
	FALSE	High	[K].RQGASFIGILDIAGFEIFDLNSFEQLCINYTNEK.[L]	1xCarbamidomethyl [C27]	1.69577e-05	8.22091e-05	2	2	1	G3V6P7; Q62812	G3V6P7 [442-475]; Q62812 [442-475]		1	3922.93									No Quan Values	High	Not Found	Not Found	Not Found	Not Found	Not Found	Not Found	Not Found	High	n/a	n/a	n/a	n/a	n/a	n/a	n/a	0.0002495								3.995e-05
	FALSE	High	[R].QRYEILTPNSIPK.[G]	1xDeamidated [N9]	1.2693e-05	8.22091e-05	2	2	8	G3V6P7; Q62812	G3V6P7 [719-731]; Q62812 [719-731]		1	1559.84	3954372	148474			11705790	59838.7		187512	Shared	High	Peak Found	Not Found	Not Found	High	Peak Found	Not Found	Peak Found	High	n/a	n/a	n/a	High	n/a	n/a	n/a	0.0002495				0.0001539				0.003369
	FALSE	High	[R].QRYEILTPNSIPK.[G]		0.000121943	8.22091e-05	2	2	7	G3V6P7; Q62812	G3V6P7 [719-731]; Q62812 [719-731]		1	1558.86	2.13742e+07	168719	23200.3		57706362	490490	26009	39640.8	Shared	High	Peak Found	Peak Found	Not Found	High	High	Peak Found	Peak Found	High	Medium	n/a	n/a	High	High	n/a	n/a	0.0002495	0.04842			0.0001539	0.0008019			0.0002232	0.3837
	FALSE	High	[K].QTLENERGELANEVK.[A]		1.89732e-08	8.22091e-05	2	2	11	G3V6P7; Q62812	G3V6P7 [1220-1234]; Q62812 [1220-1234]		1	1729.87	85000402	985413			216064444	1.64629e+06			Shared	High	High	Not Found	Not Found	High	High	Not Found	Not Found	High	High	n/a	n/a	High	High	n/a	n/a	0.0002495	0.006358			0.0001539	0.0006527			4.03e-06	0.05891
	FALSE	High	[K].QTLENERGELANEVK.[A]	1xDeamidated [N]	1.2027e-06	8.22091e-05	2	2	15	G3V6P7; Q62812	G3V6P7 [1220-1234]; Q62812 [1220-1234]		1	1730.86	1.19471e+07	27242.6			2.76541e+07	172382	16528.3		Shared	High	Peak Found	Not Found	Not Found	High	Peak Found	Peak Found	Not Found	High	n/a	n/a	n/a	High	n/a	n/a	n/a	0.0002495				0.0001539				6.05e-05
	FALSE	High	[K].QTLENERGELANEVK.[A]	2xDeamidated [N5; N12]	0.0526831	0.00438264	2	2	1	G3V6P7; Q62812	G3V6P7 [1220-1234]; Q62812 [1220-1234]		1	1731.84		35898.5		52506	332661		50197.2	98925.8	Shared	Not Found	Peak Found	Not Found	Peak Found	High	Not Found	Peak Found	Peak Found	Low	n/a	n/a	n/a	High	n/a	n/a	n/a	0.08655				0.003061				0.6512
	FALSE	High	[R].QSVSNLEK.[K]		0.0144968	0.000836268	2	2	10	G3V6P7; Q62812	G3V6P7 [1434-1441]; Q62812 [1435-1442]		0	904.473	8.05088e+07	827835	841751	2.15952e+06	1.2356e+08	1.51066e+06	1.90499e+06	2.05422e+06	Shared	High	High	Peak Found	Peak Found	High	High	Peak Found	Peak Found	High	High	n/a	n/a	High	High	Medium	n/a	0.0002495	0.001734			0.0006886	0.001048	0.01044		0.01454	0.01337
	FALSE	High	[R].QSVSNLEK.[K]	1xDeamidated [N5]	0.00571581	8.22091e-05	2	2	4	G3V6P7; Q62812	G3V6P7 [1434-1441]; Q62812 [1435-1442]		0	905.457	1.00476e+06	256376			2.15296e+06	686382			Shared	High	Peak Found	Not Found	Not Found	High	Peak Found	Not Found	Not Found	High	n/a	n/a	n/a	High	n/a	n/a	n/a	0.0002495				0.0006886				0.006426
	FALSE	High	[K].QMEDEKNSFREQLEEEEEAK.[R]	1xOxidation [M2]	0.00662693	8.22091e-05	1	1	2	G3V6P7	G3V6P7 [1333-1352]		2	2514.09	599709				1.68745e+06			332885		Peak Found	Not Found	Not Found	Not Found	High	Not Found	Not Found	Peak Found	n/a	n/a	n/a	n/a	High	n/a	n/a	n/a					0.0001539
	FALSE	High	[K].NLPIYSEEIVDMYK.[G]		0.000379408	8.22091e-05	2	2	1	G3V6P7; Q62812	G3V6P7 [126-139]; Q62812 [126-139]		0	1713.84	58598		16900.3	88062	413572	83970.5		204482	Shared	Peak Found	Not Found	Peak Found	Peak Found	High	Peak Found	Not Found	Peak Found	n/a	n/a	n/a	n/a	High	n/a	n/a	n/a					0.0001539
	FALSE	High	[K].QMEDEKNSFR.[E]	1xDeamidated [N7]; 1xOxidation [M2]	0.00992475	0.00047521	2	2	3	G3V6P7; Q62812	G3V6P7 [1333-1342]; Q62812 [1333-1342]		1	1300.55	202622			163093	759034				Shared	High	Not Found	Not Found	Peak Found	High	Not Found	Not Found	Not Found	High	n/a	n/a	n/a	High	n/a	n/a	n/a	0.006205				0.000439				0.09141
	FALSE	High	[K].QMEDEKNSFR.[E]	1xOxidation [M2]	0.00037645	8.22091e-05	2	2	2	G3V6P7; Q62812	G3V6P7 [1333-1342]; Q62812 [1333-1342]		1	1299.56	1.23616e+06				2.46757e+06				Shared	High	Not Found	Not Found	Not Found	High	Not Found	Not Found	Not Found	High	n/a	n/a	n/a	High	n/a	n/a	n/a	0.003034				0.0001539				0.05263
	FALSE	High	[R].QQQLTAMK.[V]	1xOxidation [M7]	0.051907	0.00432147	3	4	4	G3V6P7; A0A0G2K6S9; Q62812	G3V6P7 [803-810]; A0A0G2K6S9 [817-824]; Q62812 [803-810]		0	963.493	25317952				44538932				Shared	High	Not Found	Not Found	Not Found	High	High	Not Found	Not Found	High	n/a	n/a	n/a	High	High	n/a	n/a	0.007638				0.002941	0.005485			0.1119
	FALSE	High	[R].RGDMPFVVTR.[R]		0.00545482	8.22091e-05	2	2	3	G3V6P7; Q62812	G3V6P7 [1923-1932]; Q62812 [1924-1933]		1	1177.61	105817	120699		125774	3.38981e+06	433757	48703.7	465361	Shared	High	Peak Found	Not Found	Peak Found	High	Peak Found	Peak Found	Peak Found	High	n/a	n/a	n/a	High	n/a	n/a	n/a	0.002351				0.0001539				0.03729
	FALSE	High	[R].RGDMPFVVTR.[R]	1xOxidation [M4]	0.0103169	0.00047521	2	2	11	G3V6P7; Q62812	G3V6P7 [1923-1932]; Q62812 [1924-1933]		1	1193.61	85876454	804932	324666	23671.3	173937712	1.49918e+06	964007	46599.9	Shared	High	High	Peak Found	Peak Found	High	High	High	Peak Found	High	High	Medium	n/a	High	High	High	n/a	0.0002495	0.006358	0.01394		0.0005661	0.003813	0.003385		0.01082	0.05858
	FALSE	High	[K].REQEVSILK.[K]		0.00843261	8.22091e-05	2	2	6	G3V6P7; Q62812	G3V6P7 [1165-1173]; Q62812 [1165-1173]		1	1101.63	204848912	1.52066e+06			340204640	2.53532e+06			Shared	High	Peak Found	Not Found	Not Found	High	Peak Found	Not Found	Not Found	High	n/a	n/a	n/a	High	n/a	n/a	n/a	0.0002495				0.0005661				0.009084
	FALSE	High	[K].REQEVSILKK.[T]		0.000539595	8.22091e-05	2	2	6	G3V6P7; Q62812	G3V6P7 [1165-1174]; Q62812 [1165-1174]		2	1229.72	3.16214e+07	367268	25437.3	217749	5.29448e+07	649185	39275.3	446608	Shared	High	Peak Found	Peak Found	Peak Found	High	High	Peak Found	Peak Found	High	Medium	n/a	n/a	High	High	n/a	n/a	0.0002495	0.04621			0.0001539	0.0006527			0.002176	0.3658
	FALSE	High	[K].RHEMPPHIYAITDTAYR.[S]	1xOxidation [M4]	6.47969e-07	8.22091e-05	2	2	11	G3V6P7; Q62812	G3V6P7 [143-159]; Q62812 [143-159]		1	2087.01	1.24925e+07	379919	30015.9		3.67526e+07	683683	55982.2		Shared	High	Peak Found	Peak Found	Not Found	High	High	Peak Found	Not Found	High	Medium	n/a	n/a	High	High	n/a	n/a	0.0002495	0.01261			0.0001539	0.0001943			6.542e-06	0.111
	FALSE	High	[K].RDLGEELEALK.[T]		6.32928e-07	8.22091e-05	3	4	9	G3V6P7; A0A0G2K6S9; Q62812	G3V6P7 [1135-1145]; A0A0G2K6S9 [1149-1159]; Q62812 [1135-1145]		1	1272.68	58679326	216880	19370.5		134979200	402813			Shared	High	Peak Found	Peak Found	Not Found	High	Peak Found	Not Found	Not Found	High	Medium	n/a	n/a	High	n/a	n/a	n/a	0.0002495	0.02504			0.0001539				5.001e-05	0.2074
	FALSE	High	[K].RALEQQVEEMK.[T]		0.00266083	8.22091e-05	1	1	3	G3V6P7	G3V6P7 [1528-1538]		1	1360.69	469512	26125.5	372084	16345.8	5.08542e+06		826722			High	Peak Found	Peak Found	Peak Found	High	Not Found	Peak Found	Not Found	High	n/a	n/a	n/a	High	n/a	n/a	n/a	0.0007319				0.0001539				0.0183
	FALSE	High	[K].RALEQQVEEMK.[T]	1xOxidation [M10]	0.00657557	8.22091e-05	1	1	9	G3V6P7	G3V6P7 [1528-1538]		1	1376.68	47087776	333181	133436		114412304	842643	471662			High	Peak Found	Peak Found	Not Found	High	Peak Found	Peak Found	Not Found	High	n/a	n/a	n/a	High	Medium	n/a	n/a	0.0002495				0.0005661	0.01123			0.007272
	FALSE	High	[K].ITDVIIGFQACCR.[G]	2xCarbamidomethyl [C11; C12]	4.21262e-07	8.22091e-05	2	2	17	G3V6P7; Q62812	G3V6P7 [779-791]; Q62812 [779-791]		0	1552.76	4.15147e+06	150008		159778	1.05834e+07	247931	52538.9	126889	Shared	High	Peak Found	Not Found	Peak Found	High	Peak Found	Peak Found	Peak Found	High	n/a	n/a	n/a	High	n/a	n/a	n/a	0.0002495				0.0001539				1.616e-05
	FALSE	High	[K].LTKDFSALESQLQDTQELLQEENR.[Q]	1xDeamidated [Q]	8.98591e-05	8.22091e-05	2	2	2	G3V6P7; Q62812	G3V6P7 [1299-1322]; Q62812 [1299-1322]		1	2836.38	241758				612513				Shared	High	Not Found	Not Found	Not Found	High	Not Found	Not Found	Not Found	High	n/a	n/a	n/a	High	n/a	n/a	n/a	0.0002495				0.0001539				0.0006032
	FALSE	High	[R].LTEMETMQSQLMAEK.[L]	2xOxidation [M4; M7]	1.37267e-05	8.22091e-05	2	2	1	G3V6P7; Q62812	G3V6P7 [868-882]; Q62812 [868-882]		0	1801.8	132819	76596.5	41509.6		555563	108284			Shared	Peak Found	Peak Found	Peak Found	Not Found	High	Peak Found	Not Found	Not Found	n/a	n/a	n/a	n/a	High	n/a	n/a	n/a					0.0001539
	FALSE	High	[R].LTEMETMQSQLMAEK.[L]	3xOxidation [M4; M7; M12]	1.38595e-07	8.22091e-05	2	2	13	G3V6P7; Q62812	G3V6P7 [868-882]; Q62812 [868-882]		0	1817.8	7.41458e+07	546531			1.8551e+08	1.51251e+06	42439.4	166069	Shared	High	High	Not Found	Not Found	High	High	Peak Found	Peak Found	High	High	n/a	n/a	High	High	n/a	n/a	0.0002495	0.0003509			0.0001539	0.0001943			1.41e-06	0.0001231
	FALSE	High	[K].LQEMESAVK.[S]		0.00366488	8.22091e-05	2	2	2	G3V6P7; Q62812	G3V6P7 [1794-1802]; Q62812 [1795-1803]		0	1034.52	846352	47542.3		28963	7.02113e+06	6417045		130780	Shared	High	Peak Found	Not Found	Peak Found	High	Peak Found	Not Found	Peak Found	High	n/a	n/a	n/a	High	n/a	n/a	n/a	0.0002495				0.0001539				0.01177
	FALSE	High	[K].LQEMESAVK.[S]	1xOxidation [M4]	0.00105762	8.22091e-05	2	2	7	G3V6P7; Q62812	G3V6P7 [1794-1802]; Q62812 [1795-1803]		0	1050.51	1.32114e+08	1.2817e+06	430642	88239	275467328	2.49899e+06	1208804		Shared	High	High	Peak Found	Peak Found	High	Peak Found	High	Not Found	High	High	n/a	n/a	High	Medium	High	n/a	0.0002495	0.002564			0.0001539	0.02113	0.002058		0.01181	0.02603
	FALSE	High	[K].LQLQEQLQAETELCAEAEELR.[A]	1xCarbamidomethyl [C14]	6.82806e-13	8.22091e-05	1	1	119	G3V6P7	G3V6P7 [883-903]		0	2501.22	9.327e+06	5.93088e+06	1.28719e+06	513427	3.15005e+07	1.16594e+07	2.37481e+06	1.70075e+06		High	High	High	Peak Found	High	High	High	Peak Found	High	High	High	n/a	High	High	High	n/a	0.0002495	0.0003509	0.0009804		0.0001539	0.0001943	0.0006739		9.257e-11	1.264e-09
	FALSE	High	[K].LQLQEQLQAETELCAEAEELR.[A]	1xCarbamidomethyl [C14]; 1xDeamidated [Q]	3.81183e-09	8.22091e-05	1	1	7	G3V6P7	G3V6P7 [883-903]		0	2502.2	43918.3	22046.2	16716.6		27183.5	59946.6				High	High	High	Not Found	High	High	High	Not Found	High	High	High	n/a	High	High	High	n/a	0.0002495	0.0003509	0.0009804		0.006494	0.0001943	0.0006739		0.0006454	1.424e-05
	FALSE	High	[K].IRELETQISELQEDLESER.[A]		8.05542e-14	8.22091e-05	2	2	22	G3V6P7; Q62812	G3V6P7 [1106-1124]; Q62812 [1106-1124]		1	2317.15	9.49061e+07	1.19095e+06	49994.4	115008	2.24003e+08	1.87758e+06	105061	74105.7	Shared	High	High	Peak Found	Peak Found	High	High	Peak Found	Peak Found	High	High	Low	n/a	High	High	Low	n/a	0.0002495	0.0003509	0.5443		0.0001539	0.0001943	0.3785		4.431e-07	3.948e-05
	FALSE	High	[K].IRELETQISELQEDLESER.[A]	1xDeamidated [Q12]	0.00253898	8.22091e-05	2	2	2	G3V6P7; Q62812	G3V6P7 [1106-1124]; Q62812 [1106-1124]		1	2318.14	381155	85989.7	41696.7	109236	196021	153515		94590.2	Shared	High	Peak Found	Peak Found	Peak Found	Peak Found	Peak Found	Not Found	Peak Found	High	n/a	n/a	n/a	Low	n/a	n/a	n/a	0.0002495				0.07759				0.00317
	FALSE	High	[K].LRLEVNLQAMK.[A]		0.0142749	0.000747058	2	2	1	G3V6P7; Q62812	G3V6P7 [1556-1566]; Q62812 [1557-1567]		1	1314.76	37083.1	15122	8433.49	67040.2	231173		7784.72	105128	Shared	Peak Found	Peak Found	Peak Found	Peak Found	High	Not Found	Peak Found	Peak Found	n/a	n/a	n/a	n/a	High	n/a	n/a	n/a					0.000439
	FALSE	High	[K].LRLEVNLQAMK.[A]	1xOxidation [M10]	0.00415222	8.22091e-05	2	2	8	G3V6P7; Q62812	G3V6P7 [1556-1566]; Q62812 [1557-1567]		1	1330.75	1.17404e+07	116428	74114.2		19947527	203780	84701.8		Shared	High	Peak Found	Peak Found	Not Found	High	Peak Found	Peak Found	Not Found	High	n/a	n/a	n/a	High	n/a	n/a	n/a	0.0002495				0.0005661				0.00487
	FALSE	High	[K].LQQLFNHTMFILEQEEYQR.[E]		3.5121e-05	8.22091e-05	4	5	1	G3V6P7; A0A0G2K6S9; G3V9Y1; Q62812	G3V6P7 [476-494]; A0A0G2K6S9 [490-508]; G3V9Y1 [483-501]; Q62812 [476-494]		0	2467.21					486939				Shared	Not Found	Not Found	Not Found	Not Found	High	Not Found	Not Found	Not Found	n/a	n/a	n/a	n/a	High	n/a	n/a	n/a					0.0001539
	FALSE	High	[K].LQQLFNHTMFILEQEEYQR.[E]	1xOxidation [M9]	3.63691e-09	8.22091e-05	4	5	35	G3V6P7; A0A0G2K6S9; G3V9Y1; Q62812	G3V6P7 [476-494]; A0A0G2K6S9 [490-508]; G3V9Y1 [483-501]; Q62812 [476-494]		0	2483.2	4.9251e+07	2.18115e+06	1.22458e+06	1.90457e+06	1.50686e+08	1.67699e+06	1.37515e+06	4.79439e+06	Shared	High	Peak Found	Peak Found	Peak Found	High	High	Peak Found	Peak Found	High	n/a	n/a	n/a	High	High	n/a	n/a	0.0002495				0.0001539	0.0001943			3.637e-05
	FALSE	High	[K].LQQLFNHTMFILEQEEYQR.[E]	1xDeamidated [N/Q]; 1xOxidation [M9]	2.69862e-08	8.22091e-05	4	5	13	G3V6P7; A0A0G2K6S9; G3V9Y1; Q62812	G3V6P7 [476-494]; A0A0G2K6S9 [490-508]; G3V9Y1 [483-501]; Q62812 [476-494]		0	2484.19	5.89928e+06	551866	77005.4		1.68562e+06	1.62511e+06	195119		Shared	High	High	Peak Found	Not Found	High	Peak Found	Peak Found	Not Found	High	High	n/a	n/a	High	n/a	n/a	n/a	0.0002495	0.0003509			0.0001539				2.37e-05	0.003238
	FALSE	High	[K].LQQLFNHTMFILEQEEYQR.[E]	2xDeamidated [Q3; Q14]; 1xOxidation [M9]	0.000588107	8.22091e-05	4	5	1	G3V6P7; A0A0G2K6S9; G3V9Y1; Q62812	G3V6P7 [476-494]; A0A0G2K6S9 [490-508]; G3V9Y1 [483-501]; Q62812 [476-494]		0	2485.17									No Quan Values	Not Found	Not Found	Not Found	Not Found	High	Not Found	Not Found	Not Found	n/a	n/a	n/a	n/a	High	n/a	n/a	n/a					0.0001539
	FALSE	High	[R].LQQELDDLLVDLDHQR.[Q]		1.38845e-09	8.22091e-05	2	2	48	G3V6P7; Q62812	G3V6P7 [1418-1433]; Q62812 [1419-1434]		0	1949.99	4.51202e+08	3.62843e+06	1.68059e+06	779105	9.81658e+08	5.06213e+06	3.19906e+06	4.8104e+06	Shared	High	High	High	Peak Found	High	High	High	Peak Found	High	High	High	n/a	High	High	High	n/a	0.0002495	0.0003509	0.0009804		0.0001539	0.0001943	0.0006739		2.216e-08	5.749e-07
	FALSE	High	[R].LQQELDDLLVDLDHQR.[Q]	1xDeamidated [Q3]	2.73874e-07	8.22091e-05	2	2	1	G3V6P7; Q62812	G3V6P7 [1418-1433]; Q62812 [1419-1434]		0	1950.98									No Quan Values	Not Found	Not Found	Not Found	Not Found	High	Not Found	Not Found	Not Found	n/a	n/a	n/a	n/a	High	n/a	n/a	n/a					0.0001539
	FALSE	High	[K].LQVELDSVTGLLNQSDSK.[S]		1.77141e-10	8.22091e-05	2	2	51	G3V6P7; Q62812	G3V6P7 [1278-1295]; Q62812 [1278-1295]		0	1946.01	1.32959e+08	3.22078e+06	612214	3.34712e+06	3.23146e+08	5.80963e+06	358424	8378344	Shared	High	High	High	Peak Found	High	High	High	Peak Found	High	High	High	n/a	High	High	High	n/a	0.0002495	0.0003509	0.0009804		0.0001539	0.0001943	0.0006739		1.107e-08	1.639e-07
	FALSE	High	[K].LQVELDSVTGLLNQSDSK.[S]	1xDeamidated [N/Q]	4.74607e-09	8.22091e-05	2	2	9	G3V6P7; Q62812	G3V6P7 [1278-1295]; Q62812 [1278-1295]		0	1946.99	6.18323e+06	895793	35162.1	239900	8.86672e+06	133579	438406	273100	Shared	High	Peak Found	Peak Found	Peak Found	High	Peak Found	Peak Found	Peak Found	High	n/a	n/a	n/a	High	n/a	n/a	n/a	0.0002495				0.0001539				4.093e-07
	FALSE	High	[R].NCAAYLR.[L]	1xCarbamidomethyl [C2]; 1xDeamidated [N1]	0.0253764	0.00196803	2	2	3	G3V6P7; Q62812	G3V6P7 [815-821]; Q62812 [815-821]		0	868.398	2.09019e+06	40502.3			4.8589e+06	95519.1	9862.44		Shared	High	Peak Found	Not Found	Not Found	High	Peak Found	Peak Found	Not Found	High	n/a	n/a	n/a	High	n/a	n/a	n/a	0.003958				0.0008163				0.06081
	FALSE	High	[R].NCAAYLR.[L]	1xCarbamidomethyl [C2]	0.0408764	0.00310759	2	2	4	G3V6P7; Q62812	G3V6P7 [815-821]; Q62812 [815-821]		0	867.414	25203066	985633		6501.39	59333088	1.27031e+06			Shared	High	Peak Found	Not Found	Peak Found	High	Peak Found	Not Found	Not Found	High	n/a	n/a	n/a	High	n/a	n/a	n/a	0.003958				0.002092				0.06022
	FALSE	High	[R].NAEQFKDQADK.[A]		6.7323e-06	8.22091e-05	2	2	14	G3V6P7; Q62812	G3V6P7 [1857-1867]; Q62812 [1858-1868]		1	1293.61	7.00091e+07	849996	330977		161667992	1.2399e+06	995117		Shared	High	High	Peak Found	Not Found	High	High	High	Not Found	High	High	n/a	n/a	High	High	High	n/a	0.0002495	0.001553			0.0001539	0.0001943	0.0006739		7.088e-05	0.01187
	FALSE	High	[R].NAEQFKDQADK.[A]	1xDeamidated [N1]	0.000237212	8.22091e-05	2	2	8	G3V6P7; Q62812	G3V6P7 [1857-1867]; Q62812 [1858-1868]		1	1294.59	3.39792e+06	31225	26913.9		7.23061e+06	46856.9	82428.4	17160.3	Shared	High	Peak Found	Peak Found	Not Found	High	Peak Found	Peak Found	Peak Found	High	n/a	n/a	n/a	High	n/a	n/a	n/a	0.0002495				0.0001539				0.001003
	FALSE	High	[K].NFINNPLAQADWAAK.[K]		1.16457e-05	8.22091e-05	1	1	1	G3V6P7	G3V6P7 [15-29]		0	1672.84	7.32515e+06				20785498					Peak Found	Not Found	Not Found	Not Found	High	Not Found	Not Found	Not Found	n/a	n/a	n/a	n/a	High	n/a	n/a	n/a					0.0001539
	FALSE	High	[K].NFINNPLAQADWAAK.[K]	1xDeamidated [N1]	6.94008e-05	8.22091e-05	1	1	2	G3V6P7	G3V6P7 [15-29]		0	1673.83	561241	173627		262314	1.26424e+06	983834	359273	839593		High	Peak Found	Not Found	Peak Found	High	Peak Found	Peak Found	Peak Found	High	n/a	n/a	n/a	High	n/a	n/a	n/a	0.0002495				0.0001539				0.0004488
	FALSE	High	[K].NGFEPASLK.[E]		0.00541249	8.22091e-05	2	2	2	G3V6P7; Q62812	G3V6P7 [39-47]; Q62812 [39-47]		0	962.494	4563494	48097.8			8797931	119878			Shared	High	Peak Found	Not Found	Not Found	High	Peak Found	Not Found	Not Found	High	n/a	n/a	n/a	High	n/a	n/a	n/a	0.0002495				0.0001539				0.006157
	FALSE	High	[K].NGFEPASLK.[E]	1xDeamidated [N1]	0.00283242	8.22091e-05	2	2	4	G3V6P7; Q62812	G3V6P7 [39-47]; Q62812 [39-47]		0	963.478	1.02459e+07	84051.3		180786	20130895	166928			Shared	High	Peak Found	Not Found	Peak Found	High	Peak Found	Not Found	Not Found	High	n/a	n/a	n/a	High	n/a	n/a	n/a	0.0002495				0.0001539				0.01201
	FALSE	High	[K].NGFEPASLKEEVGEEAIVELVENGK.[K]		1.66238e-09	8.22091e-05	2	2	5	G3V6P7; Q62812	G3V6P7 [39-63]; Q62812 [39-63]		1	2687.34	9.76954e+06	1.02778e+06	43477.3	996719	1.07994e+07	1.0254e+06	662263		Shared	High	Peak Found	Peak Found	Peak Found	High	High	Peak Found	Not Found	High	n/a	n/a	n/a	High	High	n/a	n/a	0.0002495				0.0001539	0.0001943			1.258e-08
	FALSE	High	[K].NGFEPASLKEEVGEEAIVELVENGK.[K]	1xDeamidated [N]	3.79231e-12	8.22091e-05	2	2	37	G3V6P7; Q62812	G3V6P7 [39-63]; Q62812 [39-63]		1	2688.33	1.72029e+07	2.07585e+06	389839	496272	5.11255e+07	4.73794e+06	1.25615e+06	58437.6	Shared	High	High	Peak Found	Peak Found	High	High	High	Peak Found	High	High	n/a	n/a	High	High	High	n/a	0.0002495	0.0003509			0.0001539	0.0001943	0.0006739		3.241e-07	6.662e-06
	FALSE	High	[K].NGFEPASLKEEVGEEAIVELVENGK.[K]	2xDeamidated [N1; N23]	3.67209e-11	8.22091e-05	2	2	45	G3V6P7; Q62812	G3V6P7 [39-63]; Q62812 [39-63]		1	2689.31	3.75782e+06	3.77383e+06	687596	31980.2	3.44108e+06	5.62075e+06	1.3652e+06	131733	Shared	High	High	High	Peak Found	High	High	High	Peak Found	High	High	High	n/a	High	High	High	n/a	0.0002495	0.0003509	0.0009804		0.0001539	0.0001943	0.0006739		2.743e-09	5.391e-08
	FALSE	High	[K].NGFEPASLKEEVGEEAIVELVENGKK.[V]		3.5121e-05	8.22091e-05	2	2	2	G3V6P7; Q62812	G3V6P7 [39-64]; Q62812 [39-64]		2	2815.44	1.08245e+06				5.01677e+06				Shared	High	Not Found	Not Found	Not Found	High	Not Found	Not Found	Not Found	High	n/a	n/a	n/a	High	n/a	n/a	n/a	0.0002495				0.0001539				0.001534
	FALSE	High	[K].NGFEPASLKEEVGEEAIVELVENGKK.[V]	1xDeamidated [N]	2.27983e-12	8.22091e-05	2	2	25	G3V6P7; Q62812	G3V6P7 [39-64]; Q62812 [39-64]		2	2816.42	1.07898e+07	333992	330230	495904	2.44567e+07	1.49957e+06	342744	1.02698e+06	Shared	High	Peak Found	Peak Found	Peak Found	High	High	High	Peak Found	High	Medium	n/a	n/a	High	High	High	n/a	0.0002495	0.01328			0.0001539	0.001335	0.001258		2.226e-06	0.1265
	FALSE	High	[K].NGFEPASLKEEVGEEAIVELVENGKK.[V]	2xDeamidated [N1; N23]	2.34391e-08	8.22091e-05	2	2	34	G3V6P7; Q62812	G3V6P7 [39-64]; Q62812 [39-64]		2	2817.4	1.276e+07	1.52488e+06	219197		1.54298e+07	1.17305e+06	240848	5018.24	Shared	High	High	Peak Found	Not Found	High	High	Peak Found	Peak Found	High	High	n/a	n/a	High	High	Medium	n/a	0.0002495	0.0003509			0.0001539	0.0001943	0.01611		1.609e-07	0.0005437
	FALSE	High	[K].LVWVPSTK.[N]		0.00804867	8.22091e-05	2	2	4	G3V6P7; Q62812	G3V6P7 [31-38]; Q62812 [31-38]		0	929.545									No Quan Values	High	Not Found	Not Found	Not Found	High	Not Found	Not Found	Not Found	High	n/a	n/a	n/a	High	n/a	n/a	n/a	0.0002495				0.0005661				0.00872
	FALSE	High	[K].MQQNIQELEEQLEEEESAR.[Q]		3.26229e-10	8.22091e-05	2	2	3	G3V6P7; Q62812	G3V6P7 [941-959]; Q62812 [941-959]		0	2333.06	373101			42990.8	1.57383e+06			76093.6	Shared	High	Not Found	Not Found	Peak Found	High	Not Found	Not Found	Peak Found	High	n/a	n/a	n/a	High	n/a	n/a	n/a	0.0002495				0.0001539				0.0004585
	FALSE	High	[K].MQQNIQELEEQLEEEESAR.[Q]	1xOxidation [M1]	2.70347e-10	8.22091e-05	2	2	14	G3V6P7; Q62812	G3V6P7 [941-959]; Q62812 [941-959]		0	2349.05	1.1421e+08	1.07335e+06	229374		1.97997e+08	2.37098e+06	124037		Shared	High	High	Peak Found	Not Found	High	High	Peak Found	Not Found	High	High	n/a	n/a	High	High	n/a	n/a	0.0002495	0.0003509			0.0001539	0.0001943			3.722e-08	1.537e-07
	FALSE	High	[K].MQQNIQELEEQLEEEESAR.[Q]	1xDeamidated [Q11]; 1xOxidation [M1]	2.00059e-06	8.22091e-05	2	2	3	G3V6P7; Q62812	G3V6P7 [941-959]; Q62812 [941-959]		0	2350.04									No Quan Values	High	Not Found	Not Found	Not Found	High	Not Found	Not Found	Not Found	High	n/a	n/a	n/a	High	n/a	n/a	n/a	0.0002495				0.0001539				0.0001993
	FALSE	High	[K].MEDGVGCLETAEEAK.[R]	1xCarbamidomethyl [C7]; 1xOxidation [M1]	2.34602e-09	8.22091e-05	2	2	6	G3V6P7; Q62812	G3V6P7 [1373-1387]; Q62812 [1374-1388]		0	1654.69	1.49169e+07		10024.1		3.40602e+07		39224.8		Shared	High	Not Found	Peak Found	Not Found	High	Not Found	Peak Found	Not Found	High	n/a	n/a	n/a	High	n/a	n/a	n/a	0.0002495				0.0001539				6.632e-08
	FALSE	High	[K].MEDGVGCLETAEEAKR.[R]	1xCarbamidomethyl [C7]; 1xOxidation [M1]	1.15861e-08	8.22091e-05	2	2	3	G3V6P7; Q62812	G3V6P7 [1373-1388]; Q62812 [1374-1389]		1	1810.79	3.27779e+06				1.09202e+07			404503	Shared	High	Not Found	Not Found	Not Found	High	Not Found	Not Found	Peak Found	High	n/a	n/a	n/a	High	n/a	n/a	n/a	0.0002495				0.0001539				6.835e-08
	FALSE	High	[K].VGRDYVQK.[A]		0.024427	0.00181949	4	4	1	F1LNF0; G3V6P7; G3V9Y1; Q62812	F1LNF0 [426-433]; G3V6P7 [396-403]; G3V9Y1 [403-410]; Q62812 [396-403]		1	964.521	803293	53637.1	15245	148175	1.72448e+06		24502.9	314398	Shared	Peak Found	Peak Found	Peak Found	Peak Found	High	Not Found	Peak Found	Peak Found	n/a	n/a	n/a	n/a	High	n/a	n/a	n/a					0.0006886
	FALSE	High	[K].VKPLLNSIR.[H]	1xDeamidated [N6]	0.0108077	0.00047521	2	2	6	G3V6P7; Q62812	G3V6P7 [834-842]; Q62812 [834-842]		0	1040.65	9.32149e+06	78410.2			1.93171e+07				Shared	High	Peak Found	Not Found	Not Found	High	Not Found	Not Found	Not Found	High	n/a	n/a	n/a	High	n/a	n/a	n/a	0.002697				0.000439				0.04631
	FALSE	High	[K].VKPLLNSIRHEDELLAK.[E]		0.000933178	8.22091e-05	2	2	6	G3V6P7; Q62812	G3V6P7 [834-850]; Q62812 [834-850]		1	1975.13	4.67855e+06	15865.9			1.18299e+07				Shared	High	Peak Found	Not Found	Not Found	High	Not Found	Not Found	Not Found	High	n/a	n/a	n/a	High	n/a	n/a	n/a	0.0007319				0.0001539				0.01755
	FALSE	High	[K].VKPLLNSIRHEDELLAK.[E]	1xDeamidated [N6]	0.00452418	8.22091e-05	2	2	7	G3V6P7; Q62812	G3V6P7 [834-850]; Q62812 [834-850]		1	1976.12	1.10083e+06	156061	18709	14267.3	3.64974e+06	71596.9	48556.9	61771.7	Shared	High	Peak Found	Peak Found	Peak Found	High	Peak Found	Peak Found	Peak Found	High	n/a	n/a	n/a	High	n/a	n/a	n/a	0.0007319				0.0001539				0.01726
	FALSE	High	[K].VKPLLNSIR.[H]		0.00589666	8.22091e-05	2	2	4	G3V6P7; Q62812	G3V6P7 [834-842]; Q62812 [834-842]		0	1039.66	27080110	296454			58908512	560487			Shared	High	Peak Found	Not Found	Not Found	High	High	Not Found	Not Found	High	n/a	n/a	n/a	High	High	n/a	n/a	0.0002495				0.003404	0.002767			0.006619
	FALSE	High	[R].VISGVLQLGNIVFK.[K]		2.76027e-07	8.22091e-05	2	2	8	G3V6P7; Q62812	G3V6P7 [342-355]; Q62812 [342-355]		0	1486.9	67123425				109016013				Shared	High	High	Not Found	Not Found	High	High	Not Found	Not Found	High	High	n/a	n/a	High	High	n/a	n/a	0.0002495	0.0003509			0.0001539	0.0001943			8.569e-06	0.000166
	FALSE	High	[R].VISGVLQLGNIVFK.[K]	1xDeamidated [N10]	3.19718e-05	8.22091e-05	2	2	2	G3V6P7; Q62812	G3V6P7 [342-355]; Q62812 [342-355]		0	1487.88									No Quan Values	High	Not Found	Not Found	Not Found	High	Not Found	Not Found	Not Found	High	n/a	n/a	n/a	High	n/a	n/a	n/a	0.0002495				0.0001539				0.002858
	FALSE	High	[R].VISGVLQLGNIVFKK.[E]		1.19439e-07	8.22091e-05	2	2	7	G3V6P7; Q62812	G3V6P7 [342-356]; Q62812 [342-356]		1	1614.99	8.26624e+06				1.34812e+07				Shared	High	Not Found	Not Found	Not Found	High	Not Found	Not Found	Not Found	High	n/a	n/a	n/a	High	n/a	n/a	n/a	0.0002495				0.0001539				4.502e-05
	FALSE	High	[K].VIQYLAHVASSHK.[SG]		5.37457e-08	8.22091e-05	3	3	19	G3V6P7; G3V9Y1; Q62812	G3V6P7 [187-199]; G3V9Y1 [191-203]; Q62812 [187-199]		0	1452.8	5.48607e+07	715171	131642		152817477	1.70921e+06	352778		Shared	High	High	Peak Found	Not Found	High	High	High	Not Found	High	High	n/a	n/a	High	High	High	n/a	0.0002495	0.0003509			0.0001539	0.0001943	0.0006739		7.909e-05	0.001803
	FALSE	High	[K].VAAYDKLEK.[T]		0.0110616	0.00047521	2	2	3	G3V6P7; Q62812	G3V6P7 [1405-1413]; Q62812 [1406-1414]		1	1036.57	2.15659e+06			15249.2	5.64621e+06		22706.8		Shared	High	Not Found	Not Found	Peak Found	High	Not Found	Peak Found	Not Found	High	n/a	n/a	n/a	High	n/a	n/a	n/a	0.001847				0.000439				0.02211
	FALSE	High	[R].TVGQLYK.[E]		0.0233335	0.00173362	5	6	7	F1LNF0; G3V6P7; A0A0G2K6S9; G3V9Y1; Q62812	F1LNF0 [673-679]; G3V6P7 [645-651]; A0A0G2K6S9 [659-665]; G3V9Y1 [652-658]; Q62812 [645-651]		0	808.456	145683776	1.03706e+06	47627.7		328815072	2255569	108280		Shared	High	Peak Found	Peak Found	Not Found	High	High	Peak Found	Not Found	High	Low	n/a	n/a	High	High	n/a	n/a	0.00992	0.06897			0.0006886	0.007236			0.137	0.527
	FALSE	High	[R].TVGQLYKEQLAK.[L]		0.00104938	8.22091e-05	2	2	2	G3V6P7; Q62812	G3V6P7 [645-656]; Q62812 [645-656]		1	1377.77	267287				475990				Shared	High	Not Found	Not Found	Not Found	High	Not Found	Not Found	Not Found	High	n/a	n/a	n/a	High	n/a	n/a	n/a	0.0002495				0.0001539				0.008235
	FALSE	High	[K].VEAQLQELQVK.[F]		2.82076e-05	8.22091e-05	2	2	8	G3V6P7; Q62812	G3V6P7 [1250-1260]; Q62812 [1250-1260]		0	1284.72	1.81094e+08	1.60793e+06			4.01364e+08	3.60078e+06			Shared	High	High	Not Found	Not Found	High	High	Not Found	Not Found	High	High	n/a	n/a	High	High	n/a	n/a	0.0002495	0.0003509			0.0001539	0.0001943			6.228e-05	0.0002557
	FALSE	High	[K].VEDMAELTCLNEASVLHNLK.[ED]	1xCarbamidomethyl [C9]; 1xOxidation [M4]	9.39545e-11	8.22091e-05	3	3	10	G3V6P7; G3V9Y1; Q62812	G3V6P7 [83-102]; G3V9Y1 [87-106]; Q62812 [83-102]		0	2302.11	4.80851e+07	448796			1.2027e+08	911643			Shared	High	High	Not Found	Not Found	High	High	Not Found	Not Found	High	High	n/a	n/a	High	High	n/a	n/a	0.0002495	0.0003509			0.0001539	0.0001943			4.244e-09	6.194e-05
	FALSE	High	[K].VEDMAELTCLNEASVLHNLK.[ED]	1xCarbamidomethyl [C9]; 1xDeamidated [N]; 1xOxidation [M4]	6.49719e-10	8.22091e-05	3	3	3	G3V6P7; G3V9Y1; Q62812	G3V6P7 [83-102]; G3V9Y1 [87-106]; Q62812 [83-102]		0	2303.09	1.30203e+06				4.10311e+06				Shared	High	Not Found	Not Found	Not Found	High	Not Found	Not Found	Not Found	High	n/a	n/a	n/a	High	n/a	n/a	n/a	0.002195				0.0001539				0.03423
	FALSE	High	[R].VEEEAAQK.[N]		0.00481536	8.22091e-05	2	2	11	G3V6P7; Q62812	G3V6P7 [1092-1099]; Q62812 [1092-1099]		0	903.442	1.89694e+06	49227.3			2.79322e+06	104710	35531.7	5960.81	Shared	High	Peak Found	Not Found	Not Found	High	High	Peak Found	Peak Found	High	n/a	n/a	n/a	High	High	n/a	n/a	0.001847				0.000439	0.0001943			0.02242
	FALSE	High	[R].VEEEEER.[CN]		0.00474086	8.22091e-05	3	3	17	G3V6P7; G3V9Y1; Q62812	G3V6P7 [924-930]; G3V9Y1 [931-937]; Q62812 [924-930]		0	919.4	1.48611e+07				3.08807e+07				Shared	High	Not Found	Not Found	Not Found	High	Not Found	Not Found	Not Found	High	n/a	n/a	n/a	High	n/a	n/a	n/a	0.0002495				0.0001539				0.007844
	FALSE	High	[R].VAEFTTNLMEEEEK.[S]		1.22168e-06	8.22091e-05	1	1	1	G3V6P7	G3V6P7 [1001-1014]		0	1669.76				82521.3	1.23458e+06			96671.1		Not Found	Not Found	Not Found	Peak Found	High	Not Found	Not Found	Peak Found	n/a	n/a	n/a	n/a	High	n/a	n/a	n/a					0.0001539
	FALSE	High	[R].VAEFTTNLMEEEEK.[S]	1xOxidation [M9]	4.08275e-07	8.22091e-05	1	1	14	G3V6P7	G3V6P7 [1001-1014]		0	1685.76	74605888	787048			1.97266e+08	1.77038e+06				High	High	Not Found	Not Found	High	High	Not Found	Not Found	High	High	n/a	n/a	High	High	n/a	n/a	0.0002495	0.0003509			0.0001539	0.0001943			1.343e-05	7.242e-05
	FALSE	High	[R].VAEFTTNLMEEEEK.[S]	1xDeamidated [N7]; 1xOxidation [M9]	2.4309e-05	8.22091e-05	1	1	2	G3V6P7	G3V6P7 [1001-1014]		0	1686.74	411248				1.22822e+06					High	Not Found	Not Found	Not Found	Peak Found	Not Found	Not Found	Not Found	High	n/a	n/a	n/a	n/a	n/a	n/a	n/a	0.0002495								5.478e-05
	FALSE	High	[R].VAEFTTNLMEEEEKSK.[S]	1xOxidation [M9]	2.96177e-07	8.22091e-05	1	1	12	G3V6P7	G3V6P7 [1001-1016]		1	1900.88	28269000	258240			67322425	550820				High	High	Not Found	Not Found	High	High	Not Found	Not Found	High	High	n/a	n/a	High	High	n/a	n/a	0.0002495	0.0003509			0.0001539	0.0001943			3.574e-06	0.001415
	FALSE	High	[R].VAEFTTNLMEEEEKSK.[S]	1xDeamidated [N7]; 1xOxidation [M9]	1.42875e-06	8.22091e-05	1	1	2	G3V6P7	G3V6P7 [1001-1016]		1	1901.87	226466				453332					High	Not Found	Not Found	Not Found	High	Not Found	Not Found	Not Found	High	n/a	n/a	n/a	High	n/a	n/a	n/a	0.0002495				0.0001539				0.0002102
	FALSE	High	[R].YEILTPNSIPK.[G]		9.64186e-05	8.22091e-05	2	2	7	G3V6P7; Q62812	G3V6P7 [721-731]; Q62812 [721-731]		0	1274.7	3.59532e+07	275645			7.70172e+07	751667		70544.3	Shared	High	High	Not Found	Not Found	High	Peak Found	Not Found	Peak Found	High	High	n/a	n/a	High	n/a	n/a	n/a	0.0002495	0.002564			0.0001539				0.002204	0.02584
	FALSE	High	[R].YEILTPNSIPK.[G]	1xDeamidated [N7]	9.56668e-05	8.22091e-05	2	2	8	G3V6P7; Q62812	G3V6P7 [721-731]; Q62812 [721-731]		0	1275.68	5.5421e+06	160865	60477.6	158929	13501004	128799	33821.3	193665	Shared	High	Peak Found	Peak Found	Peak Found	High	Peak Found	Peak Found	Peak Found	High	n/a	n/a	n/a	High	n/a	n/a	n/a	0.0002495				0.0001539				0.0007239
	FALSE	High	[K].VVQEQGTHPK.[F]		0.00399337	8.22091e-05	2	2	2	G3V6P7; Q62812	G3V6P7 [546-555]; Q62812 [546-555]		0	1122.59	61767356				165954176				Shared	High	Not Found	Not Found	Not Found	High	Not Found	Not Found	Not Found	High	n/a	n/a	n/a	High	n/a	n/a	n/a	0.0002495				0.0001539				0.01641
	FALSE	High	[R].VVFQEFR.[Q]		0.0956909	0.00731814	2	2	7	G3V6P7; Q62812	G3V6P7 [712-718]; Q62812 [712-718]		0	924.494	197764736	1.74292e+06	27045		406732160	4352795	60963.1		Shared	High	Peak Found	Peak Found	Not Found	High	High	Peak Found	Not Found	High	Medium	n/a	n/a	High	High	n/a	n/a	0.006665	0.01141			0.004956	0.007341			0.1013	0.1003
	FALSE	High	[K].VSHLLGINVTDFTR.[G]		2.93603e-06	8.22091e-05	2	2	24	G3V6P7; Q62812	G3V6P7 [374-387]; Q62812 [374-387]		0	1571.85	8.45418e+07	1.0047e+06	278865		2.05075e+08	2.31682e+06	552504		Shared	High	High	High	Not Found	High	High	High	Not Found	High	High	High	n/a	High	High	High	n/a	0.0002495	0.0003509	0.0009804		0.0001539	0.0001943	0.001258		2.109e-05	0.0002489
	FALSE	High	[K].VSHLLGINVTDFTR.[G]	1xDeamidated [N8]	0.000552415	8.22091e-05	2	2	2	G3V6P7; Q62812	G3V6P7 [374-387]; Q62812 [374-387]		0	1572.84	494220				1.25975e+06				Shared	High	Not Found	Not Found	Not Found	High	Not Found	Not Found	Not Found	High	n/a	n/a	n/a	High	n/a	n/a	n/a	0.0002495				0.0001539				0.0008388
	FALSE	High	[R].VRTELADK.[V]		0.0930044	0.0070735	2	2	1	G3V6P7; Q62812	G3V6P7 [1267-1274]; Q62812 [1267-1274]		1	931.521	57025456	564211	228429		89848512	725499	467267		Shared	High	Peak Found	Peak Found	Not Found	Peak Found	Peak Found	Peak Found	Not Found	High	Medium	n/a	n/a	Medium	Low	n/a	n/a	0.004798	0.0374			0.01223	0.05025			0.07498	0.2885
	FALSE	High	[R].SMMQDREDQSILCTGESGAGK.[T]	1xCarbamidomethyl [C13]; 2xOxidation [M2; M3]	4.3205e-09	8.22091e-05	2	2	7	G3V6P7; Q62812	G3V6P7 [160-180]; Q62812 [160-180]		1	2331.98	2.31525e+07	103322			6.02759e+07		62369.5		Shared	High	High	Not Found	Not Found	High	High	Peak Found	Not Found	High	High	n/a	n/a	High	High	n/a	n/a	0.0002495	0.004534			0.0001539	0.0001943			8.794e-07	0.04888
	FALSE	High	[R].SMMQDREDQSILCTGESGAGK.[T]	1xCarbamidomethyl [C13]; 1xDeamidated [Q4]; 2xOxidation [M2; M3]	0.0427573	0.00318083	2	2	1	G3V6P7; Q62812	G3V6P7 [160-180]; Q62812 [160-180]		1	2332.97									No Quan Values	High	Not Found	Not Found	Not Found	Not Found	Not Found	Not Found	Not Found	High	n/a	n/a	n/a	n/a	n/a	n/a	n/a	0.002351								0.03753
	FALSE	High	[K].SMEAEMIQLQEELAAAER.[A]		1.4513e-06	8.22091e-05	2	2	1	G3V6P7; Q62812	G3V6P7 [1677-1694]; Q62812 [1678-1695]		0	2048.96					1.07635e+06				Shared	Not Found	Not Found	Not Found	Not Found	High	Not Found	Not Found	Not Found	n/a	n/a	n/a	n/a	High	n/a	n/a	n/a					0.0001539
	FALSE	High	[K].SMEAEMIQLQEELAAAER.[A]	2xDeamidated [Q8; Q10]	0.0001861	8.22091e-05	2	2	2	G3V6P7; Q62812	G3V6P7 [1677-1694]; Q62812 [1678-1695]		0	2050.93					196446				Shared	Not Found	Not Found	Not Found	Not Found	High	Not Found	Not Found	Not Found	n/a	n/a	n/a	n/a	High	n/a	n/a	n/a					0.0001539
	FALSE	High	[K].SMEAEMIQLQEELAAAER.[A]	1xOxidation [M]	1.66537e-11	8.22091e-05	2	2	10	G3V6P7; Q62812	G3V6P7 [1677-1694]; Q62812 [1678-1695]		0	2064.96	1.79186e+06				11972328	113208			Shared	High	Not Found	Not Found	Not Found	High	Peak Found	Not Found	Not Found	High	n/a	n/a	n/a	High	n/a	n/a	n/a	0.0002495				0.0001539				2.259e-10
	FALSE	High	[K].SMEAEMIQLQEELAAAER.[A]	1xDeamidated [Q]; 1xOxidation [M2]	3.18084e-08	8.22091e-05	2	2	2	G3V6P7; Q62812	G3V6P7 [1677-1694]; Q62812 [1678-1695]		0	2065.94									No Quan Values	Not Found	Not Found	Not Found	Not Found	High	Not Found	Not Found	Not Found	n/a	n/a	n/a	n/a	High	n/a	n/a	n/a					0.0001539
	FALSE	High	[K].SMEAEMIQLQEELAAAER.[A]	2xOxidation [M2; M6]	6.65758e-11	8.22091e-05	2	2	59	G3V6P7; Q62812	G3V6P7 [1677-1694]; Q62812 [1678-1695]		0	2080.95	9.64321e+07	2.61034e+06	552955	69700.2	183143581	6228469	1.51498e+06	109750	Shared	High	High	High	Peak Found	High	High	High	Peak Found	High	High	High	n/a	High	High	High	n/a	0.0002495	0.0003509	0.0009804		0.0001539	0.0001943	0.0006739		5.967e-08	4.759e-08
	FALSE	High	[K].SMEAEMIQLQEELAAAER.[A]	1xDeamidated [Q8]; 2xOxidation [M2; M6]	3.36002e-08	8.22091e-05	2	2	4	G3V6P7; Q62812	G3V6P7 [1677-1694]; Q62812 [1678-1695]		0	2081.94									No Quan Values	High	Not Found	Not Found	Not Found	High	Not Found	Not Found	Not Found	High	n/a	n/a	n/a	High	n/a	n/a	n/a	0.0002495				0.0001539				1.736e-07
	FALSE	High	[R].SMMQDREDQSILCTGESGAGK.[T]	1xCarbamidomethyl [C13]	0.0903864	0.00688035	2	2	1	G3V6P7; Q62812	G3V6P7 [160-180]; Q62812 [160-180]		1	2300	157478				318686				Shared	Peak Found	Not Found	Not Found	Not Found	High	Not Found	Not Found	Not Found	n/a	n/a	n/a	n/a	High	n/a	n/a	n/a					0.00462
	FALSE	High	[K].THEAQIQEMR.[Q]	1xOxidation [M9]	0.0128126	0.000658755	2	2	9	G3V6P7; Q62812	G3V6P7 [1182-1191]; Q62812 [1182-1191]		0	1258.58	1.11927e+08	1.6982e+06	18193.7		1.08945e+08	1.18082e+06			Shared	High	Peak Found	Peak Found	Not Found	High	High	Not Found	Not Found	High	Medium	n/a	n/a	High	High	n/a	n/a	0.0002495	0.02566			0.0008163	0.002657			0.0131	0.2109
	FALSE	High	[K].TLEDEAK.[T]		0.0200226	0.0014291	2	2	15	G3V6P7; Q62812	G3V6P7 [1175-1181]; Q62812 [1175-1181]		0	805.394	4.10269e+07	154105	77627.7	27575.1	87172120	440356	141431	115379	Shared	High	Peak Found	Peak Found	Peak Found	High	Peak Found	Peak Found	Peak Found	High	n/a	n/a	n/a	High	n/a	n/a	n/a	0.003958				0.0006886				0.06338
	FALSE	High	[KR].TQLEELEDELQATEDAK.[L]	1xDeamidated [Q]	1.54789e-08	8.22091e-05	4	5	2	G3V6P7; A0A0G2K6S9; G3V9Y1; Q62812	G3V6P7 [1539-1555]; A0A0G2K6S9 [1553-1569]; G3V9Y1 [1546-1562]; Q62812 [1540-1556]		0	1962.9									No Quan Values	High	Not Found	Not Found	Not Found	High	Not Found	Not Found	Not Found	High	n/a	n/a	n/a	High	n/a	n/a	n/a	0.0002495				0.0001539				0.002018
	FALSE	High	[KR].TQLEELEDELQATEDAKLR.[L]		1.59282e-05	8.22091e-05	4	5	1	G3V6P7; A0A0G2K6S9; G3V9Y1; Q62812	G3V6P7 [1539-1557]; A0A0G2K6S9 [1553-1571]; G3V9Y1 [1546-1564]; Q62812 [1540-1558]		1	2231.1	601855	50239.9	72782.4	49336.2	611464	95706.5	216871	101795	Shared	High	Peak Found	Peak Found	Peak Found	Peak Found	Peak Found	Peak Found	Peak Found	High	n/a	n/a	n/a	n/a	n/a	n/a	n/a	0.0002495								3.773e-05
	FALSE	High	[KR].TQLEELEDELQATEDAKLR.[L]	1xDeamidated [Q11]	6.51876e-05	8.22091e-05	4	5	1	G3V6P7; A0A0G2K6S9; G3V9Y1; Q62812	G3V6P7 [1539-1557]; A0A0G2K6S9 [1553-1571]; G3V9Y1 [1546-1564]; Q62812 [1540-1558]		1	2232.09									No Quan Values	Not Found	Not Found	Not Found	Not Found	High	Not Found	Not Found	Not Found	n/a	n/a	n/a	n/a	High	n/a	n/a	n/a					0.0001539
	FALSE	High	[KR].TQLEELEDELQATEDAK.[L]		2.92363e-10	8.22091e-05	4	5	50	G3V6P7; A0A0G2K6S9; G3V9Y1; Q62812	G3V6P7 [1539-1555]; A0A0G2K6S9 [1553-1569]; G3V9Y1 [1546-1562]; Q62812 [1540-1556]		0	1961.92	3.38714e+08	2.60681e+06	947446	140082	605562528	4.77228e+06	2.97015e+06	194325	Shared	High	High	High	Peak Found	High	High	High	Peak Found	High	High	High	n/a	High	High	High	n/a	0.0002495	0.0003509	0.0009804		0.0001539	0.0001943	0.0006739		2.747e-09	2.179e-07
	FALSE	High	[K].TRLQQELDDLLVDLDHQR.[Q]		1.12592e-11	8.22091e-05	2	2	20	G3V6P7; Q62812	G3V6P7 [1416-1433]; Q62812 [1417-1434]		1	2207.14	2.61307e+07	467368	193096	43843.7	7.33968e+07	392866	481766	88314.6	Shared	High	High	High	Peak Found	High	High	High	Peak Found	High	High	High	n/a	High	High	High	n/a	0.0002495	0.0003509	0.001419		0.0001539	0.0001943	0.0006739		2.27e-10	0.0007151
	FALSE	High	[K].SVHELEK.[S]		0.0984472	0.00742565	2	2	1	G3V6P7; Q62812	G3V6P7 [1519-1525]; Q62812 [1520-1526]		0	841.441	69230328	875070	392322		142495056	1.1316e+06	1.15737e+06		Shared	Peak Found	Peak Found	Peak Found	Not Found	High	Peak Found	Peak Found	Not Found	Medium	Low	Medium	n/a	High	Medium	Medium	n/a	0.0274	0.0995	0.04332		0.005065	0.02225	0.03275		0.2984	0.6729
	FALSE	High	[R].TEMEDLMSSKDDVGK.[S]	2xOxidation [M3; M7]	3.40382e-05	8.22091e-05	2	2	3	G3V6P7; Q62812	G3V6P7 [1504-1518]; Q62812 [1505-1519]		1	1716.73	671597				1.38829e+06				Shared	High	Not Found	Not Found	Not Found	High	Not Found	Not Found	Not Found	High	n/a	n/a	n/a	High	n/a	n/a	n/a	0.00992				0.0001539				0.1393
	FALSE	High	[R].TEMEDLMSSK.[D]	2xOxidation [M3; M7]	0.00043681	8.22091e-05	2	2	13	G3V6P7; Q62812	G3V6P7 [1504-1513]; Q62812 [1505-1514]		0	1202.49	58924861	170830	30115.1		138630254	290651	249306		Shared	High	Peak Found	Peak Found	Not Found	High	High	Peak Found	Not Found	High	n/a	n/a	n/a	High	High	n/a	n/a	0.0002495				0.0001539	0.0006527			0.001399
	FALSE	High	[K].TDLLLEPYNK.[Y]		8.70888e-05	8.22091e-05	2	2	12	G3V6P7; Q62812	G3V6P7 [290-299]; Q62812 [290-299]		0	1205.64	62663312	511164	233980	330575	1.59871e+08	1.33463e+06	398180	135880	Shared	High	Peak Found	Peak Found	Peak Found	High	Peak Found	Peak Found	Peak Found	High	n/a	n/a	n/a	High	n/a	n/a	n/a	0.0002495				0.0001539				0.000167
	FALSE	High	[K].TDLLLEPYNKYR.[F]		2.12798e-05	8.22091e-05	2	2	3	G3V6P7; Q62812	G3V6P7 [290-301]; Q62812 [290-301]		1	1524.81	996408	106868	15481.3		1.44617e+06				Shared	High	Peak Found	Peak Found	Not Found	High	Not Found	Not Found	Not Found	High	n/a	n/a	n/a	High	n/a	n/a	n/a	0.0002495				0.0001539				0.00321
	FALSE	High	[R].TELADKVSK.[L]		0.101993	0.00808165	2	2	1	G3V6P7; Q62812	G3V6P7 [1269-1277]; Q62812 [1269-1277]		1	990.547									No Quan Values	High	Not Found	Not Found	Not Found	Not Found	Not Found	Not Found	Not Found	High	n/a	n/a	n/a	n/a	n/a	n/a	n/a	0.005157								0.08115
	FALSE	High	[K].TELEDTLDSTAAQQELR.[S]		3.01663e-10	8.22091e-05	2	2	26	G3V6P7; Q62812	G3V6P7 [1146-1162]; Q62812 [1146-1162]		0	1919.92	2.00217e+08	1.71037e+06	200528		4.14427e+08	3.12527e+06	1.07541e+06		Shared	High	Peak Found	Peak Found	Not Found	High	Peak Found	Peak Found	Not Found	High	n/a	n/a	n/a	High	n/a	n/a	n/a	0.0002495				0.0001539				1.003e-08
	FALSE	High	[R].TEMEDLMSSK.[D]		0.000631023	8.22091e-05	2	2	1	G3V6P7; Q62812	G3V6P7 [1504-1513]; Q62812 [1505-1514]		0	1170.5		258097			1037031	505533			Shared	Not Found	Peak Found	Not Found	Not Found	High	Peak Found	Not Found	Not Found	n/a	n/a	n/a	n/a	High	n/a	n/a	n/a					0.0001539
	FALSE	High	[R].TEMEDLMSSK.[D]	1xOxidation [M7]	0.00289957	8.22091e-05	2	2	3	G3V6P7; Q62812	G3V6P7 [1504-1513]; Q62812 [1505-1514]		0	1186.5	783395				5387470		144996		Shared	High	Not Found	Not Found	Not Found	High	Not Found	Peak Found	Not Found	High	n/a	n/a	n/a	High	n/a	n/a	n/a	0.001847				0.0001539				0.02243
	FALSE	High	[K].TELEDTLDSTAAQQELR.[S]	1xDeamidated [Q13]	0.000309544	8.22091e-05	2	2	2	G3V6P7; Q62812	G3V6P7 [1146-1162]; Q62812 [1146-1162]		0	1920.9	272740				573077				Shared	High	Not Found	Not Found	Not Found	Peak Found	Not Found	Not Found	Not Found	High	n/a	n/a	n/a	n/a	n/a	n/a	n/a	0.0002495								0.0005062
	FALSE	High	[R].EDQSILCTGESGAGK.[T]	1xCarbamidomethyl [C7]	4.17601e-06	8.22091e-05	5	6	4	F1LNF0; G3V6P7; A0A0G2K6S9; G3V9Y1; Q62812	F1LNF0 [186-200]; G3V6P7 [166-180]; A0A0G2K6S9 [170-184]; G3V9Y1 [170-184]; Q62812 [166-180]		0	1551.7	44162360			64179.1	91819992		108044		Shared	High	Not Found	Not Found	Peak Found	High	High	Peak Found	Not Found	High	n/a	n/a	n/a	High	High	n/a	n/a	0.0002495				0.0001539	0.0001943			0.0005914
	FALSE	High	[K].EEELQAALAR.[VL]		0.000876557	8.22091e-05	3	4	2	G3V6P7; A0A0G2K6S9; Q62812	G3V6P7 [1082-1091]; A0A0G2K6S9 [1096-1105]; Q62812 [1082-1091]		0	1129.58	2426932	27200.6	52794.2	56372.9	4632564	114959	58167.2	169165	Shared	High	Peak Found	Peak Found	Peak Found	High	Peak Found	Peak Found	Peak Found	High	n/a	n/a	n/a	High	n/a	n/a	n/a	0.0002495				0.0001539				0.001257
	FALSE	High	[R].EEILAQAK.[E]		0.00947361	0.000287704	2	2	7	G3V6P7; Q62812	G3V6P7 [1662-1669]; Q62812 [1663-1670]		0	901.499	92562216	956336	328508		159769776	1.56709e+06	1.27839e+06		Shared	High	High	Peak Found	Not Found	High	High	Peak Found	Not Found	High	High	Low	n/a	High	High	Medium	n/a	0.002195	0.0006536	0.1133		0.0001539	0.002767	0.01652		0.03039	0.01025
	FALSE	High	[R].ELEDATETADAMNR.[E]		1.7392e-07	8.22091e-05	2	2	2	G3V6P7; Q62812	G3V6P7 [1899-1912]; Q62812 [1900-1913]		0	1565.67	1.51969e+06	76166.7		229517	8530136		29666.3	2075647	Shared	High	Peak Found	Not Found	Peak Found	High	Not Found	Peak Found	Peak Found	High	n/a	n/a	n/a	High	n/a	n/a	n/a	0.0002495				0.0001539				0.0001477
	FALSE	High	[R].ELEDATETADAMNR.[E]	1xOxidation [M12]	7.40876e-08	8.22091e-05	2	2	27	G3V6P7; Q62812	G3V6P7 [1899-1912]; Q62812 [1900-1913]		0	1581.67	1.07673e+08	780180	408309	312663	2.72076e+08	2.08732e+06	1.1576e+06	482926	Shared	High	High	High	Peak Found	High	High	High	Peak Found	High	High	High	n/a	High	High	High	Low	0.0002495	0.0006536	0.001419		0.0001539	0.0001943	0.0006739	0.06882	7.404e-07	0.009642
	FALSE	High	[R].ELEDATETADAMNREVSSLK.[N]	1xDeamidated [N13]; 1xOxidation [M12]	3.17225e-05	8.22091e-05	2	2	1	G3V6P7; Q62812	G3V6P7 [1899-1918]; Q62812 [1900-1919]		1	2226.01	236438				504524				Shared	Peak Found	Not Found	Not Found	Not Found	High	Not Found	Not Found	Not Found	n/a	n/a	n/a	n/a	High	n/a	n/a	n/a					0.0001539
	FALSE	High	[K].EEVGEEAIVELVENGK.[K]		6.29122e-09	8.22091e-05	2	2	6	G3V6P7; Q62812	G3V6P7 [48-63]; Q62812 [48-63]		0	1743.86	2.91809e+06	39319.2			5.42367e+06	56916.3			Shared	High	Peak Found	Not Found	Not Found	High	Peak Found	Not Found	Not Found	High	n/a	n/a	n/a	High	n/a	n/a	n/a	0.0002495				0.0001539				1.401e-05
	FALSE	High	[K].EEVGEEAIVELVENGK.[K]	1xDeamidated [N14]	1.37638e-08	8.22091e-05	2	2	17	G3V6P7; Q62812	G3V6P7 [48-63]; Q62812 [48-63]		0	1744.85	5.29289e+06	133051			1.19204e+07	41353.1			Shared	High	Peak Found	Not Found	Not Found	High	Peak Found	Not Found	Not Found	High	n/a	n/a	n/a	High	n/a	n/a	n/a	0.0002495				0.0001539				2.863e-07
	FALSE	High	[K].EEVGEEAIVELVENGKK.[V]		0.00165177	8.22091e-05	2	2	1	G3V6P7; Q62812	G3V6P7 [48-64]; Q62812 [48-64]		1	1871.96	988560								Shared	High	Not Found	Not Found	Not Found	Not Found	Not Found	Not Found	Not Found	High	n/a	n/a	n/a	n/a	n/a	n/a	n/a	0.0002495								0.00218
	FALSE	High	[K].EEVGEEAIVELVENGKK.[V]	1xDeamidated [N14]	1.72563e-07	8.22091e-05	2	2	7	G3V6P7; Q62812	G3V6P7 [48-64]; Q62812 [48-64]		1	1872.94	3.54216e+06				8.51231e+06				Shared	High	Not Found	Not Found	Not Found	High	Not Found	Not Found	Not Found	High	n/a	n/a	n/a	High	n/a	n/a	n/a	0.0002495				0.0001539				0.0001511
	FALSE	High	[R].DRAEAEAR.[E]		0.0101582	0.00047521	4	5	16	G3V6P7; A0A0G2K6S9; G3V9Y1; Q62812	G3V6P7 [1465-1472]; A0A0G2K6S9 [1479-1486]; G3V9Y1 [1472-1479]; Q62812 [1466-1473]		1	917.444	2.7408e+06				6.76565e+06	73606.1			Shared	Peak Found	Not Found	Not Found	Not Found	High	Peak Found	Not Found	Not Found	Medium	n/a	n/a	n/a	High	n/a	n/a	n/a	0.02647				0.000439				0.2932
	FALSE	High	[R].DLQGRDEQSEEK.[K]		2.06237e-05	8.22091e-05	2	2	4	G3V6P7; Q62812	G3V6P7 [1572-1583]; Q62812 [1573-1584]		1	1433.65	7465057	88595.6			12707182	150586		96812	Shared	High	Peak Found	Not Found	Not Found	High	Peak Found	Not Found	Peak Found	High	n/a	n/a	n/a	High	n/a	n/a	n/a	0.0002495				0.0001539				8.357e-05
	FALSE	High	[R].DLQGRDEQSEEKK.[K]		0.00121754	8.22091e-05	2	2	4	G3V6P7; Q62812	G3V6P7 [1572-1584]; Q62812 [1573-1585]		2	1561.75	1.10743e+07	20957.4		27406.6	4.4525e+07			37124.5	Shared	High	Peak Found	Not Found	Peak Found	High	Not Found	Not Found	Peak Found	High	n/a	n/a	n/a	High	n/a	n/a	n/a	0.0002495				0.0001539				0.002595
	FALSE	High	[K].DMFQETMEAMR.[I]	3xOxidation [M2; M7; M10]	7.21712e-05	8.22091e-05	2	2	6	G3V6P7; Q62812	G3V6P7 [317-327]; Q62812 [317-327]		0	1436.55	1.32299e+07	71738.9	27649.8		15744907	209232	24225.7		Shared	High	Peak Found	Peak Found	Not Found	High	Peak Found	Peak Found	Not Found	High	n/a	n/a	n/a	High	n/a	n/a	n/a	0.0002495				0.0001539				0.008616
	FALSE	High	[K].DVLLQVEDER.[R]		0.00116171	8.22091e-05	2	2	6	G3V6P7; Q62812	G3V6P7 [1846-1855]; Q62812 [1847-1856]		0	1215.62	23386242	115414		53942.1	50631944	86098		81929	Shared	High	Peak Found	Not Found	Peak Found	High	Peak Found	Not Found	Peak Found	High	n/a	n/a	n/a	High	n/a	n/a	n/a	0.0002495				0.0001539				0.002681
	FALSE	High	[K].DVLLQVEDERR.[N]		0.000270975	8.22091e-05	2	2	16	G3V6P7; Q62812	G3V6P7 [1846-1856]; Q62812 [1847-1857]		1	1371.72	206222484	1.33647e+06	672800		361850928	3.24515e+06	2.58621e+06		Shared	High	High	High	Not Found	High	High	High	Not Found	High	High	High	n/a	High	High	High	n/a	0.0002495	0.0003509	0.0009804		0.0001539	0.0001943	0.0006739		0.0004481	0.002094
	FALSE	High	[K].FDQLLAEEK.[ATNG]		0.00037645	8.22091e-05	5	6	18	F1LNF0; G3V6P7; A0A0G2K6S9; G3V9Y1; Q62812	F1LNF0 [1474-1482]; G3V6P7 [1446-1454]; A0A0G2K6S9 [1460-1468]; G3V9Y1 [1453-1461]; Q62812 [1447-1455]		0	1092.56	2.4774e+08	1.71698e+06	901845	1.2776e+06	4.44336e+08	3.67123e+06	2.74938e+06	1.96885e+06	Shared	High	High	High	Peak Found	High	High	High	Peak Found	High	High	High	n/a	High	High	High	n/a	0.0002495	0.001897	0.0009804		0.0001539	0.0005519	0.001258		0.002853	0.01848
	FALSE	High	[R].EMEAELEDERK.[Q]		0.000433405	8.22091e-05	2	2	3	G3V6P7; Q62812	G3V6P7 [1593-1603]; Q62812 [1594-1604]		1	1378.62	345512		27421.9	15431.6	4.04878e+06	33481	55932.9	32493.7	Shared	Peak Found	Not Found	Peak Found	Peak Found	High	Peak Found	Peak Found	Peak Found	n/a	n/a	n/a	n/a	High	n/a	n/a	n/a					0.0001539
	FALSE	High	[R].EMEAELEDERK.[Q]	1xOxidation [M2]	1.40529e-05	8.22091e-05	2	2	8	G3V6P7; Q62812	G3V6P7 [1593-1603]; Q62812 [1594-1604]		1	1394.61	1.22776e+06			260110	2.42343e+06			253470	Shared	High	Not Found	Not Found	Peak Found	High	Not Found	Not Found	Peak Found	High	n/a	n/a	n/a	High	n/a	n/a	n/a	0.0002495				0.0001539				0.0001121
	FALSE	High	[R].EMEAELEDER.[K]	1xOxidation [M2]	0.00046141	8.22091e-05	2	2	4	G3V6P7; Q62812	G3V6P7 [1593-1602]; Q62812 [1594-1603]		0	1266.52	1.50493e+06		29561.7		2.35451e+06	2902.93	67020.8		Shared	High	Not Found	Peak Found	Not Found	High	Peak Found	Peak Found	Not Found	High	n/a	n/a	n/a	High	n/a	n/a	n/a	0.0002495				0.0001539				0.005121
	FALSE	High	[R].EMEAELEDER.[K]		0.000254527	8.22091e-05	2	2	3	G3V6P7; Q62812	G3V6P7 [1593-1602]; Q62812 [1594-1603]		0	1250.52	131017				1.80754e+06		119776		Shared	High	Not Found	Not Found	Not Found	High	Not Found	Peak Found	Not Found	High	n/a	n/a	n/a	High	n/a	n/a	n/a	0.0002495				0.0001539				0.003205
	FALSE	High	[R].ELETQISELQEDLESER.[A]		1.01514e-09	8.22091e-05	2	2	17	G3V6P7; Q62812	G3V6P7 [1108-1124]; Q62812 [1108-1124]		0	2047.97	7.29888e+07	1.13037e+06	19231.3	162089	1.44344e+08	1.77325e+06	29914.1	84712.8	Shared	High	High	Peak Found	Peak Found	High	High	Peak Found	Peak Found	High	High	n/a	n/a	High	High	n/a	n/a	0.0002495	0.0003509			0.0001539	0.0001943			4.034e-07	1.675e-06
	FALSE	High	[K].ERNTDQASMPDNTAAQK.[V]	1xOxidation [M9]	6.13415e-07	8.22091e-05	3	4	4	G3V6P7; A0A0G2K6S9; Q62812	G3V6P7 [357-373]; A0A0G2K6S9 [371-387]; Q62812 [357-373]		1	1892.84	7.73629e+06				11554506	57671.7			Shared	High	Not Found	Not Found	Not Found	High	Peak Found	Not Found	Not Found	High	n/a	n/a	n/a	High	n/a	n/a	n/a	0.0002495				0.0001539				0.000321
	FALSE	High	[K].ERNTDQASMPDNTAAQK.[V]	1xDeamidated [N3]; 1xOxidation [M9]	0.00836738	8.22091e-05	3	4	1	G3V6P7; A0A0G2K6S9; Q62812	G3V6P7 [357-373]; A0A0G2K6S9 [371-387]; Q62812 [357-373]		1	1893.82	212120				361233				Shared	Peak Found	Not Found	Not Found	Not Found	High	Not Found	Not Found	Not Found	Low	n/a	n/a	n/a	High	n/a	n/a	n/a	0.08254				0.0001539				0.6332
	FALSE	High	[R].EQLEEEEEAKR.[N]		0.000309544	8.22091e-05	1	1	5	G3V6P7	G3V6P7 [1343-1353]		1	1389.65	1.40512e+06	1.682e+06	234932	68439.4	2.97755e+06	3.81629e+06	624839	475558		High	Peak Found	Peak Found	Peak Found	High	Peak Found	Peak Found	Peak Found	High	n/a	n/a	n/a	High	n/a	n/a	n/a	0.0002495				0.0001539				0.001072
	FALSE	High	[R].EQLEEEEEAK.[R]		0.000233527	8.22091e-05	1	1	9	G3V6P7	G3V6P7 [1343-1352]		0	1233.55	6.54601e+06	15665.6	63747		1.37979e+07	37317.6	115847	86624		High	Peak Found	Peak Found	Not Found	High	Peak Found	Peak Found	Peak Found	High	n/a	n/a	n/a	High	n/a	n/a	n/a	0.0002495				0.0001539				0.00427
	FALSE	High	[K].EQADFAIEALAK.[A]		6.42338e-06	8.22091e-05	4	5	61	F1LNF0; G3V6P7; A0A0G2K6S9; Q62812	F1LNF0 [438-449]; G3V6P7 [408-419]; A0A0G2K6S9 [422-433]; Q62812 [408-419]		0	1305.67	1.74158e+08	2.66113e+06	463741	1.08529e+06	3.35882e+08	4.29343e+06	1.03603e+06	1.70628e+06	Shared	High	High	High	Peak Found	High	High	High	Peak Found	High	High	High	n/a	High	High	High	n/a	0.0002495	0.0003509	0.0009804		0.0001539	0.0001943	0.0006739		0.0005595	0.0003766
	FALSE	High	[R].EQEVSILKK.[T]		0.0530753	0.00438264	2	2	1	G3V6P7; Q62812	G3V6P7 [1166-1174]; Q62812 [1166-1174]		1	1073.62	759922	63820.9	65827.7		1.44309e+06	88168	129350		Shared	Peak Found	Peak Found	Peak Found	Not Found	High	Peak Found	Peak Found	Not Found	Medium	n/a	n/a	n/a	High	n/a	n/a	n/a	0.01939				0.003061				0.2409
	FALSE	High	[R].ALEEAMEQK.[A]		0.00227587	8.22091e-05	2	2	3	G3V6P7; Q62812	G3V6P7 [1484-1492]; Q62812 [1485-1493]		0	1048.5	1.07086e+06	63132.4	28865.3		11637269	140745	58236.4	148092	Shared	High	Peak Found	Peak Found	Not Found	High	Peak Found	Peak Found	Peak Found	High	n/a	n/a	n/a	High	n/a	n/a	n/a	0.0002495				0.0001539				0.01191
	FALSE	High	[R].ALEEAMEQK.[A]	1xOxidation [M6]	0.00299159	8.22091e-05	2	2	11	G3V6P7; Q62812	G3V6P7 [1484-1492]; Q62812 [1485-1493]		0	1064.49	155448087	1.76222e+06	824123	67441	276432192	1.99065e+06	2.8433e+06	320935	Shared	High	High	High	Peak Found	High	High	High	Peak Found	High	High	High	n/a	High	High	High	n/a	0.0002495	0.007071	0.001419		0.0001539	0.0005519	0.001258		0.01188	0.06507
	FALSE	High	[K].ALELDSNLYR.[I]		0.000270975	8.22091e-05	2	2	11	G3V6P7; Q62812	G3V6P7 [746-755]; Q62812 [746-755]		0	1193.62	1.55828e+08	1.21249e+06	48491.8	54489.4	3.07286e+08	2.58773e+06	62282.8	120932	Shared	High	High	Peak Found	Peak Found	High	High	Peak Found	Peak Found	High	High	Low	n/a	High	High	n/a	n/a	0.0002495	0.0006536	0.671		0.0001539	0.0005519			0.001319	0.009015
	FALSE	High	[K].ALELDSNLYR.[I]	1xDeamidated [N7]	0.000304735	8.22091e-05	2	2	4	G3V6P7; Q62812	G3V6P7 [746-755]; Q62812 [746-755]		0	1194.6	1.98641e+06				4.21545e+06				Shared	High	Not Found	Not Found	Not Found	High	Not Found	Not Found	Not Found	High	n/a	n/a	n/a	High	n/a	n/a	n/a	0.0002495				0.0001539				0.001238
	FALSE	High	[R].ALEQQVEEMK.[T]		0.00798639	8.22091e-05	2	2	2	G3V6P7; Q62812	G3V6P7 [1529-1538]; Q62812 [1530-1539]		0	1204.59	815196			64800.1	6214348		28114.4	216687	Shared	High	Not Found	Not Found	Peak Found	High	Not Found	Peak Found	Peak Found	High	n/a	n/a	n/a	High	n/a	n/a	n/a	0.002195				0.0001539				0.03326
	FALSE	High	[R].ALEQQVEEMK.[T]	1xOxidation [M9]	0.00111715	8.22091e-05	2	2	12	G3V6P7; Q62812	G3V6P7 [1529-1538]; Q62812 [1530-1539]		0	1220.58	60565732	965874	385818		129864592	907980	1.19213e+06		Shared	High	High	Peak Found	Not Found	High	High	High	Not Found	High	High	n/a	n/a	High	High	High	n/a	0.0002495	0.0003509			0.0001539	0.0001943	0.0006739		0.001543	0.005981
	FALSE	High	[R].AGVLAHLEEER.[D]		8.38232e-06	8.22091e-05	2	2	11	G3V6P7; G3V9Y1	G3V6P7 [765-775]; G3V9Y1 [772-782]		0	1223.64	126100920	1.54757e+06		19643.9	220960304	3.03556e+06	8956.4		Shared	High	High	Not Found	Peak Found	High	High	Peak Found	Not Found	High	High	n/a	n/a	High	High	n/a	n/a	0.0002495	0.0003509			0.0001539	0.0001943			2.156e-05	0.0001828
	FALSE	High	[R].AGVLAHLEEERDLK.[I]		3.8954e-07	8.22091e-05	2	2	9	G3V6P7; G3V9Y1	G3V6P7 [765-778]; G3V9Y1 [772-785]		1	1579.84	2.66856e+07	243014	14223.3	109180	6.01863e+07	608598	16244.5		Shared	High	Peak Found	Peak Found	Peak Found	High	Peak Found	Peak Found	Not Found	High	n/a	n/a	n/a	High	n/a	n/a	n/a	0.0002495				0.0001539				0.00016
	FALSE	High	[K].ANLQIDQINTDLNLER.[S]		8.7405e-09	8.22091e-05	2	2	27	G3V6P7; Q62812	G3V6P7 [1755-1770]; Q62812 [1756-1771]		0	1869.97	1.21527e+08	1.08646e+06	585039	616178	2.2124e+08	1.83286e+06	1.75595e+06	992890	Shared	High	High	High	Peak Found	High	High	High	Peak Found	High	High	High	n/a	High	High	High	n/a	0.0002495	0.0003509	0.003399		0.0001539	0.0001943	0.0006739		5.361e-08	1.342e-05
	FALSE	High	[K].ANLQIDQINTDLNLER.[S]	1xDeamidated [N/Q]	1.35378e-07	8.22091e-05	2	2	14	G3V6P7; Q62812	G3V6P7 [1755-1770]; Q62812 [1756-1771]		0	1870.95	4.34015e+06		49914.3	134154	1.00255e+07		75314.3	247368	Shared	High	Not Found	High	Peak Found	High	Not Found	Peak Found	Peak Found	High	n/a	High	n/a	High	n/a	n/a	n/a	0.0002495		0.0009804		0.0001539				5.857e-07
	FALSE	High	[K].ADFCIIHYAGK.[V]	1xCarbamidomethyl [C4]	6.32359e-06	8.22091e-05	3	3	11	G3V6P7; G3V9Y1; Q62812	G3V6P7 [566-576]; G3V9Y1 [573-583]; Q62812 [566-576]		0	1294.62	30914808	92856.6			89870936	222504	34722.4		Shared	High	Peak Found	Not Found	Not Found	High	High	Peak Found	Not Found	High	n/a	n/a	n/a	High	High	n/a	n/a	0.0002495				0.0001539	0.0001943			0.000447
	FALSE	High	[K].DCMRELDDTR.[A]	1xCarbamidomethyl [C2]; 1xOxidation [M3]	0.067678	0.00517699	1	1	2	G3V6P7	G3V6P7 [1649-1658]		1	1326.54	11215257				22619441					Peak Found	Not Found	Not Found	Not Found	High	Not Found	Not Found	Not Found	Medium	n/a	n/a	n/a	High	n/a	n/a	n/a	0.01182				0.00373				0.1619
	FALSE	High	[R].DELADEIANSSGK.[G]		3.7425e-06	8.22091e-05	2	2	9	G3V6P7; Q62812	G3V6P7 [1704-1716]; Q62812 [1705-1717]		0	1348.62	2.33381e+07	517849	71935.4	174900	4.84849e+07	2.01001e+06	182250	477683	Shared	High	High	Peak Found	Peak Found	High	High	Peak Found	Peak Found	High	High	n/a	n/a	High	High	n/a	n/a	0.0002495	0.0003509			0.0001539	0.0001943			2.824e-05	0.0003018
	FALSE	High	[R].DELADEIANSSGK.[G]	1xDeamidated [N9]	1.9238e-06	8.22091e-05	2	2	8	G3V6P7; Q62812	G3V6P7 [1704-1716]; Q62812 [1705-1717]		0	1349.61	1.7676e+06				3959155		83972		Shared	High	Not Found	Not Found	Not Found	High	Not Found	Peak Found	Not Found	High	n/a	n/a	n/a	High	n/a	n/a	n/a	0.0002495				0.0001539				6.872e-06
	FALSE	High	[R].CIIPNHEK.[KR]	1xCarbamidomethyl [C1]	0.0178455	0.00126036	3	4	2	G3V6P7; A0A0G2K6S9; G3V9Y1	G3V6P7 [671-678]; A0A0G2K6S9 [685-692]; G3V9Y1 [678-685]		0	1010.51	4.68358e+06	19276.6			9770122	169763	20840.5		Shared	High	Peak Found	Not Found	Not Found	High	Peak Found	Peak Found	Not Found	High	n/a	n/a	n/a	High	n/a	n/a	n/a	0.002019				0.0005661				0.02901
	FALSE	High	[R].CIIPNHEK.[KR]	1xCarbamidomethyl [C1]; 1xDeamidated [N5]	0.026766	0.00196803	3	4	2	G3V6P7; A0A0G2K6S9; G3V9Y1	G3V6P7 [671-678]; A0A0G2K6S9 [685-692]; G3V9Y1 [678-685]		0	1011.49	271128		21563.6	21763	537680		47961.3		Shared	High	Not Found	Peak Found	Peak Found	High	Not Found	Peak Found	Not Found	High	n/a	n/a	n/a	High	n/a	n/a	n/a	0.002195				0.0008163				0.03334
	FALSE	High	[R].CIIPNHEKK.[A]	1xCarbamidomethyl [C1]	0.0936696	0.00713831	1	1	1	G3V6P7	G3V6P7 [671-679]		1	1138.6	411347		16735.6	448879	1.71995e+06	696070	39830.7	772111		High	Not Found	Peak Found	Peak Found	Peak Found	Peak Found	Peak Found	Peak Found	High	n/a	n/a	n/a	Medium	n/a	n/a	n/a	0.004798				0.0139				0.07535
	FALSE	High	[R].CNGVLEGIR.[I]	1xCarbamidomethyl [C1]	0.00418473	8.22091e-05	6	7	6	F1LNF0; G3V6P7; A0A0G2K6S9; G3V9Y1; Q62812; B6RK61	F1LNF0 [722-730]; G3V6P7 [694-702]; A0A0G2K6S9 [708-716]; G3V9Y1 [701-709]; Q62812 [694-702]; B6RK61 [702-710]		0	1017.51	6.85002e+06	175648	9025.67	67531.4	1.61474e+07	533674		186026	Shared	High	Peak Found	Peak Found	Peak Found	High	Peak Found	Not Found	Peak Found	High	n/a	n/a	n/a	High	n/a	n/a	n/a	0.0002495				0.0001539				0.01592
	FALSE	High	[R].CNGVLEGIR.[I]	1xCarbamidomethyl [C1]; 1xDeamidated [N2]	0.00289957	8.22091e-05	6	7	9	F1LNF0; G3V6P7; A0A0G2K6S9; G3V9Y1; Q62812; B6RK61	F1LNF0 [722-730]; G3V6P7 [694-702]; A0A0G2K6S9 [708-716]; G3V9Y1 [701-709]; Q62812 [694-702]; B6RK61 [702-710]		0	1018.5	7.41014e+06	26618.4		31576.2	1.6053e+07	68169.2			Shared	High	Peak Found	Not Found	Peak Found	High	Peak Found	Not Found	Not Found	High	n/a	n/a	n/a	High	n/a	n/a	n/a	0.0002495				0.0001539				0.003552
	FALSE	High	[R].CQYLQAEK.[K]	1xCarbamidomethyl [C1]	0.00683639	8.22091e-05	2	2	7	G3V6P7; Q62812	G3V6P7 [931-938]; Q62812 [931-938]		0	1039.49	1.96617e+07	147803	30611.6	149267	4.12774e+07	354517		298659	Shared	High	High	Peak Found	Peak Found	High	Peak Found	Not Found	Peak Found	High	High	n/a	n/a	High	n/a	n/a	n/a	0.0007319	0.005348			0.0001539				0.01658	0.05299
	FALSE	High	[R].CQYLQAEK.[K]	1xCarbamidomethyl [C1]; 1xDeamidated [Q2]	0.0424382	0.00318083	2	2	1	G3V6P7; Q62812	G3V6P7 [931-938]; Q62812 [931-938]		0	1040.47	230523	29804.9			465454				Shared	Peak Found	Peak Found	Not Found	Not Found	High	Not Found	Not Found	Not Found	n/a	n/a	n/a	n/a	High	n/a	n/a	n/a					0.002216
	FALSE	High	[R].CQYLQAEKK.[K]	1xCarbamidomethyl [C1]	0.000569981	8.22091e-05	2	2	3	G3V6P7; Q62812	G3V6P7 [931-939]; Q62812 [931-939]		1	1167.58	963814		261812	33568.2	1.08959e+07	28758.9	309915	53119.8	Shared	High	Not Found	Peak Found	Peak Found	High	Peak Found	Peak Found	Peak Found	High	n/a	n/a	n/a	High	n/a	n/a	n/a	0.0002495				0.0001539				0.01557
	FALSE	High	[R].DLGEELEALK.[T]		9.34461e-05	8.22091e-05	3	4	19	G3V6P7; A0A0G2K6S9; Q62812	G3V6P7 [1136-1145]; A0A0G2K6S9 [1150-1159]; Q62812 [1136-1145]		0	1116.58	1.79094e+08	1.42212e+06	32372.6		3.39298e+08	3.03369e+06	52206.7		Shared	High	High	Peak Found	Not Found	High	High	Peak Found	Not Found	High	High	n/a	n/a	High	High	n/a	n/a	0.0002495	0.0003509			0.0001539	0.0001943			0.0006176	0.003372
	FALSE	High	[R].DLGEELEALKTELEDTLDSTAAQQELR.[S]		7.91603e-12	8.22091e-05	2	2	3	G3V6P7; Q62812	G3V6P7 [1136-1162]; Q62812 [1136-1162]		1	3017.48	1.34493e+06	29508.9	17514.8		2.03859e+06	57783.2	29328.4	10610.6	Shared	High	Peak Found	Peak Found	Not Found	High	Peak Found	Peak Found	Peak Found	High	n/a	n/a	n/a	High	n/a	n/a	n/a	0.0002495				0.0001539				4.252e-08
	FALSE	High	[K].DLEAHIDTANK.[N]		4.73328e-06	8.22091e-05	2	2	16	G3V6P7; Q62812	G3V6P7 [1621-1631]; Q62812 [1622-1632]		0	1226.6	1.13301e+08	904612	428659	63334.9	206830760	1.43711e+06	1.20778e+06	95134.3	Shared	High	High	High	Peak Found	High	Peak Found	High	Peak Found	High	High	High	n/a	High	n/a	High	n/a	0.0002495	0.0003509	0.0009804		0.0001539		0.0006739		7.399e-05	0.002342
	FALSE	High	[K].DLEGLSQR.[L]		0.0526831	0.00438264	2	2	6	G3V6P7; Q62812	G3V6P7 [1393-1400]; Q62812 [1394-1401]		0	917.469	187912880	1.40142e+06	522128		368111040	2.87832e+06	1.83005e+06		Shared	High	Peak Found	Peak Found	Not Found	High	High	Peak Found	Not Found	High	n/a	n/a	n/a	High	High	Medium	n/a	0.003034				0.003061	0.0037	0.02128		0.05092
	FALSE	High	[K].DFSALESQLQDTQELLQEENR.[Q]		1.1607e-10	8.22091e-05	2	2	19	G3V6P7; Q62812	G3V6P7 [1302-1322]; Q62812 [1302-1322]		0	2493.17	2.30763e+08	2.78308e+06	208755		427057861	3.47294e+06	244138		Shared	High	High	Peak Found	Not Found	High	High	Peak Found	Not Found	High	High	n/a	n/a	High	High	n/a	n/a	0.0002495	0.0003509			0.0001539	0.0001943			1.503e-09	9.958e-08
	FALSE	High	[K].DFSALESQLQDTQELLQEENR.[Q]	1xDeamidated [Q8]	1.36565e-08	8.22091e-05	2	2	1	G3V6P7; Q62812	G3V6P7 [1302-1322]; Q62812 [1302-1322]		0	2494.16									No Quan Values	High	Not Found	Not Found	Not Found	Not Found	Not Found	Not Found	Not Found	High	n/a	n/a	n/a	n/a	n/a	n/a	n/a	0.0002495								7.938e-08
	FALSE	High	[K].DFSALESQLQDTQELLQEENRQK.[L]		3.63038e-07	8.22091e-05	2	2	3	G3V6P7; Q62812	G3V6P7 [1302-1324]; Q62812 [1302-1324]		1	2749.33	221993	695733			2.91514e+06	106385	33237.2	141778	Shared	High	Peak Found	Not Found	Not Found	High	Peak Found	Peak Found	Peak Found	High	n/a	n/a	n/a	High	n/a	n/a	n/a	0.0002495				0.0001539				4.831e-06
	FALSE	High	[K].ASIAALEAK.[I]		0.000671792	8.22091e-05	2	2	7	G3V6P7; Q62812	G3V6P7 [1807-1815]; Q62812 [1808-1816]		0	873.504	1.71234e+08	1.69343e+06	665018	82071.9	3.25275e+08	3.43993e+06	2.46481e+06	161830	Shared	High	Peak Found	High	Peak Found	High	Peak Found	High	Peak Found	High	n/a	High	n/a	High	n/a	High	n/a	0.0002495		0.0009804		0.0001539		0.001258		0.003342
	FALSE	High	[R].ASREEILAQAK.[E]		5.57398e-05	8.22091e-05	2	2	12	G3V6P7; Q62812	G3V6P7 [1659-1669]; Q62812 [1660-1670]		1	1215.67	102802116	1.07814e+06	565109		212281520	2.05075e+06	1.99004e+06		Shared	High	High	Peak Found	Not Found	High	High	High	Not Found	High	High	Medium	n/a	High	High	High	n/a	0.0002495	0.00437	0.01137		0.0001539	0.0006527	0.001258		0.0004544	0.04805
	FALSE	High	[K].LEMDLKDLEAHIDTANK.[N]	1xOxidation [M3]	1.09023e-10	8.22091e-05	2	2	17	G3V6P7; Q62812	G3V6P7 [1615-1631]; Q62812 [1616-1632]		1	1971.97	19590720	230037	42921.4		58797658	187719	367541		Shared	High	Peak Found	Peak Found	Not Found	High	Peak Found	High	Not Found	High	n/a	n/a	n/a	High	n/a	High	n/a	0.0002495				0.0001539		0.001258		3.186e-08
	FALSE	High	[R].LEVNLQAMK.[A]		0.00272393	8.22091e-05	2	2	2	G3V6P7; Q62812	G3V6P7 [1558-1566]; Q62812 [1559-1567]		0	1045.57	269591	42770.7	13292.7	15676.8	1.98331e+06		18039.5		Shared	High	Peak Found	Peak Found	Peak Found	High	Not Found	Peak Found	Not Found	High	n/a	n/a	n/a	High	n/a	n/a	n/a	0.0002495				0.0001539				0.003372
	FALSE	High	[R].LEVNLQAMK.[A]	1xOxidation [M8]	0.00727523	8.22091e-05	2	2	7	G3V6P7; Q62812	G3V6P7 [1558-1566]; Q62812 [1559-1567]		0	1061.57	5.65713e+07	1.7387e+06	201731		1.12216e+08	2.90119e+06	680005		Shared	High	Peak Found	Peak Found	Not Found	High	High	High	Not Found	High	n/a	Medium	n/a	High	High	High	n/a	0.0002495		0.01274		0.0001539	0.0006527	0.001258		0.01218
	FALSE	High	[K].LEEDQIIMEDQNCK.[L]	1xCarbamidomethyl [C13]	4.44592e-06	8.22091e-05	2	2	1	G3V6P7; Q62812	G3V6P7 [976-989]; Q62812 [976-989]		0	1764.78			33876.2		612120		65567.9		Shared	Not Found	Not Found	Peak Found	Not Found	High	Not Found	Peak Found	Not Found	n/a	n/a	n/a	n/a	High	n/a	n/a	n/a					0.0001539
	FALSE	High	[K].LEEDQIIMEDQNCK.[L]	1xCarbamidomethyl [C13]; 1xDeamidated [Q5]	0.0474735	0.00399166	2	2	1	G3V6P7; Q62812	G3V6P7 [976-989]; Q62812 [976-989]		0	1765.76									No Quan Values	High	Not Found	Not Found	Not Found	Not Found	Not Found	Not Found	Not Found	High	n/a	n/a	n/a	n/a	n/a	n/a	n/a	0.002697								0.04121
	FALSE	High	[K].LEEDQIIMEDQNCK.[L]	1xCarbamidomethyl [C13]; 1xOxidation [M8]	7.35098e-08	8.22091e-05	2	2	10	G3V6P7; Q62812	G3V6P7 [976-989]; Q62812 [976-989]		0	1780.77	3.45252e+07	215148	308207	152643	81272355	483460	206711		Shared	High	High	Peak Found	Peak Found	High	High	Peak Found	Not Found	High	High	n/a	n/a	High	High	n/a	n/a	0.0002495	0.002135			0.0001539	0.0001943			5.39e-05	0.02296
	FALSE	High	[K].LEEDQIIMEDQNCK.[L]	1xCarbamidomethyl [C13]; 1xDeamidated [N12]; 1xOxidation [M8]	1.29166e-07	8.22091e-05	2	2	9	G3V6P7; Q62812	G3V6P7 [976-989]; Q62812 [976-989]		0	1781.76	2.39064e+06				6.74351e+06				Shared	High	Not Found	Not Found	Not Found	High	Not Found	Not Found	Not Found	High	n/a	n/a	n/a	High	n/a	n/a	n/a	0.0002495				0.0001539				7.117e-05
	FALSE	High	[K].LEGDSTDLSDQIAELQAQIAELK.[M]		9.56089e-13	8.22091e-05	2	2	10	G3V6P7; Q62812	G3V6P7 [1053-1075]; Q62812 [1053-1075]		0	2487.25	86569922	1.40391e+06	36577.6		169638140	1.82718e+06	84517.9		Shared	High	High	Peak Found	Not Found	High	High	Peak Found	Not Found	High	High	n/a	n/a	High	High	n/a	n/a	0.0002495	0.0003509			0.0001539	0.0001943			1.025e-08	0.0001459
	FALSE	High	[K].LEGDSTDLSDQIAELQAQIAELK.[M]	1xDeamidated [Q11]	3.69431e-09	8.22091e-05	2	2	1	G3V6P7; Q62812	G3V6P7 [1053-1075]; Q62812 [1053-1075]		0	2488.23	322197	440574			440678	584429	155809	185073	Shared	Peak Found	Peak Found	Not Found	Not Found	Peak Found	High	Peak Found	Peak Found	n/a	n/a	n/a	n/a	n/a	High	n/a	n/a						0.0001943
	FALSE	High	[K].LEGDSTDLSDQIAELQAQIAELKMQLAK.[K]	1xOxidation [M24]	3.72e-08	8.22091e-05	2	2	3	G3V6P7; Q62812	G3V6P7 [1053-1080]; Q62812 [1053-1080]		1	3074.56	2.1995e+06	161521	466634	134804	4.60836e+06	468235	787331	285904	Shared	High	Peak Found	Peak Found	Peak Found	High	Peak Found	Peak Found	Peak Found	High	n/a	n/a	n/a	High	n/a	n/a	n/a	0.0002495				0.0001539				1.893e-07
	FALSE	High	[K].IAQLEEQLDNETK.[E]		4.66394e-07	8.22091e-05	2	2	21	G3V6P7; Q62812	G3V6P7 [1816-1828]; Q62812 [1817-1829]		0	1530.76	1.89832e+08	1.69622e+06	779184		4.18002e+08	3.81926e+06	2.05409e+06		Shared	High	High	High	Not Found	High	High	High	Not Found	High	High	High	n/a	High	High	High	n/a	0.0002495	0.0003509	0.0009804		0.0001539	0.0001943	0.0006739		8.757e-06	0.0001101
	FALSE	High	[K].IAQLEEQLDNETK.[E]	1xDeamidated [N10]	4.05091e-07	8.22091e-05	2	2	3	G3V6P7; Q62812	G3V6P7 [1816-1828]; Q62812 [1817-1829]		0	1531.75	1.93402e+06				3.88838e+06				Shared	High	Not Found	Not Found	Not Found	High	Not Found	Not Found	Not Found	High	n/a	n/a	n/a	High	n/a	n/a	n/a	0.0002495				0.0001539				8.435e-06
	FALSE	High	[K].IAQLEEQLDNETKER.[Q]		1.39684e-07	8.22091e-05	2	2	5	G3V6P7; Q62812	G3V6P7 [1816-1830]; Q62812 [1817-1831]		1	1815.91	3.86461e+06	198612			8.05201e+06	163293	331575		Shared	High	Peak Found	Not Found	Not Found	High	Peak Found	High	Not Found	High	n/a	n/a	n/a	High	n/a	High	n/a	0.0002495				0.0001539		0.0006739		0.0002597
	FALSE	High	[K].IAQLEEQLDNETKER.[Q]	1xDeamidated [N10]	0.00010265	8.22091e-05	2	2	3	G3V6P7; Q62812	G3V6P7 [1816-1830]; Q62812 [1817-1831]		1	1816.89	660674	117237		246447	726047	436854	151503	375914	Shared	High	Peak Found	Not Found	Peak Found	High	Peak Found	Peak Found	Peak Found	High	n/a	n/a	n/a	High	n/a	n/a	n/a	0.0002495				0.0001539				0.0001926
	FALSE	High	[R].IAQLEEELEEEQGNTELINDRLK.[K]	1xDeamidated [N19]	6.69785e-09	8.22091e-05	1	1	2	G3V6P7	G3V6P7 [1731-1753]		1	2714.34	1.14015e+06				2321131					High	Not Found	Not Found	Not Found	High	Not Found	Not Found	Not Found	High	n/a	n/a	n/a	High	n/a	n/a	n/a	0.0002495				0.0001539				0.0002995
	FALSE	High	[R].IAQLEEELEEEQGNTELINDR.[L]	2xDeamidated [N14; N19]	7.88053e-07	8.22091e-05	1	1	4	G3V6P7	G3V6P7 [1731-1751]		0	2474.14	320606				319499			197269		High	Not Found	Not Found	Not Found	High	Not Found	Not Found	Peak Found	High	n/a	n/a	n/a	High	n/a	n/a	n/a	0.0002495				0.0001539				0.0003501
	FALSE	High	[R].IAQLEEELEEEQGNTELINDR.[L]		8.56837e-13	8.22091e-05	1	1	25	G3V6P7	G3V6P7 [1731-1751]		0	2472.17	2.13778e+08	1.66561e+06	674538		3.93424e+08	3.8635e+06	2.04538e+06			High	High	High	Not Found	High	High	High	Not Found	High	High	High	n/a	High	High	High	n/a	0.0002495	0.0003509	0.0009804		0.0001539	0.0001943	0.0006739		1.045e-10	9.658e-09
	FALSE	High	[R].IAQLEEELEEEQGNTELINDR.[L]	1xDeamidated [N/Q]	1.10843e-11	8.22091e-05	1	1	34	G3V6P7	G3V6P7 [1731-1751]		0	2473.16	2.54678e+07	27606.1	66985.5		4.46083e+07	279685	235955			High	High	Peak Found	Not Found	High	High	High	Not Found	High	High	n/a	n/a	High	High	High	n/a	0.0002495	0.008524			0.0001539	0.0001943	0.0006739		1.578e-10	0.07778
	FALSE	High	[K].KVEAQLQELQVK.[F]		7.41542e-09	8.22091e-05	2	2	9	G3V6P7; Q62812	G3V6P7 [1249-1260]; Q62812 [1249-1260]		1	1412.81	72603780	266116			141621104	604597			Shared	High	Peak Found	Not Found	Not Found	High	High	Not Found	Not Found	High	n/a	n/a	n/a	High	High	n/a	n/a	0.0002495				0.0001539	0.0001943			4.653e-08
	FALSE	High	[K].KVIQYLAHVASSHK.[SG]		6.58195e-07	8.22091e-05	3	3	5	G3V6P7; G3V9Y1; Q62812	G3V6P7 [186-199]; G3V9Y1 [190-203]; Q62812 [186-199]		1	1580.89	4.23463e+06				10949938	98035.2			Shared	High	Not Found	Not Found	Not Found	High	Peak Found	Not Found	Not Found	High	n/a	n/a	n/a	High	n/a	n/a	n/a	0.0002495				0.0001539				2.506e-05
	FALSE	High	[K].LDPHLVLDQLR.[C]		9.87099e-05	8.22091e-05	3	3	29	G3V6P7; G3V9Y1; Q62812	G3V6P7 [683-693]; G3V9Y1 [690-700]; Q62812 [683-693]		0	1318.75	2.16338e+08	2.34888e+06	41655	14652.9	4.52446e+08	5.44264e+06	84683.9	370935	Shared	High	High	Peak Found	Peak Found	High	High	Peak Found	Peak Found	High	High	n/a	n/a	High	High	n/a	n/a	0.0002495	0.0003509			0.0001539	0.0001943			0.0001865	0.003604
	FALSE	High	[K].LDPHLVLDQLRCNGVLEGIR.[I]	1xCarbamidomethyl [C12]	0.0805719	0.00625664	3	3	1	G3V6P7; G3V9Y1; Q62812	G3V6P7 [683-702]; G3V9Y1 [690-709]; Q62812 [683-702]		1	2317.24									No Quan Values	High	Not Found	Not Found	Not Found	Not Found	Not Found	Not Found	Not Found	High	n/a	n/a	n/a	n/a	n/a	n/a	n/a	0.004496								0.06587
	FALSE	High	[R].INFDVNGYIVGANIETYLLEK.[S]	2xDeamidated [N2; N6]	0.00160091	8.22091e-05	2	2	1	G3V6P7; Q62812	G3V6P7 [241-261]; Q62812 [241-261]		0	2387.2									No Quan Values	Not Found	Not Found	Not Found	Not Found	High	Not Found	Not Found	Not Found	n/a	n/a	n/a	n/a	High	n/a	n/a	n/a					0.0001539
	FALSE	High	[R].INFDVNGYIVGANIETYLLEK.[S]		8.89441e-11	8.22091e-05	2	2	3	G3V6P7; Q62812	G3V6P7 [241-261]; Q62812 [241-261]		0	2385.23	6479414				1.0909e+07				Shared	High	Not Found	Not Found	Not Found	High	Not Found	Not Found	Not Found	High	n/a	n/a	n/a	High	n/a	n/a	n/a	0.0002495				0.0001539				3.645e-07
	FALSE	High	[R].INFDVNGYIVGANIETYLLEK.[S]	1xDeamidated [N]	1.99214e-10	8.22091e-05	2	2	14	G3V6P7; Q62812	G3V6P7 [241-261]; Q62812 [241-261]		0	2386.22	5.89138e+06				1.59555e+07	203340		61931.1	Shared	High	Not Found	Not Found	Not Found	High	High	Not Found	Peak Found	High	n/a	n/a	n/a	High	High	n/a	n/a	0.0002495				0.0001539	0.0001943			1.977e-09
	FALSE	High	[R].IMGIPEDEQMGLLR.[V]	2xOxidation [M2; M10]	5.71167e-06	8.22091e-05	2	2	14	G3V6P7; Q62812	G3V6P7 [328-341]; Q62812 [328-341]		0	1633.79	8.87799e+07	674080	126190	69899.9	212866347	1.64153e+06	317749	149798	Shared	High	High	Peak Found	Peak Found	High	High	Peak Found	Peak Found	High	High	Medium	n/a	High	High	Low	n/a	0.0002495	0.001734	0.03585		0.0001539	0.0001943	0.1018		1.547e-05	0.01293
	FALSE	High	[K].LKDVLLQVEDERR.[N]		2.65192e-06	8.22091e-05	2	2	12	G3V6P7; Q62812	G3V6P7 [1844-1856]; Q62812 [1845-1857]		2	1612.9	4.01856e+07	485886	170653	524429	91977254	356310	532066	895476	Shared	High	Peak Found	Peak Found	Peak Found	High	High	Peak Found	Peak Found	High	Medium	n/a	n/a	High	High	Low	n/a	0.0002495	0.04359			0.0001539	0.002294	0.07168		4.295e-05	0.3404
	FALSE	High	[K].LKDVLLQVEDER.[R]		3.10142e-06	8.22091e-05	2	2	6	G3V6P7; Q62812	G3V6P7 [1844-1855]; Q62812 [1845-1856]		1	1456.8	1.05976e+07	99134.6	43443.5		2.09046e+07	210624	108853		Shared	High	Peak Found	Peak Found	Not Found	High	Peak Found	High	Not Found	High	n/a	n/a	n/a	High	Medium	High	n/a	0.0002495				0.0001539	0.04938	0.003077		3.818e-05
	FALSE	High	[K].LKQMEDEK.[N]	1xOxidation [M4]	0.0295457	0.00217767	2	2	4	G3V6P7; Q62812	G3V6P7 [1331-1338]; Q62812 [1331-1338]		1	1036.5	7.37802e+06				8299360			116644	Shared	High	Not Found	Not Found	Not Found	High	Not Found	Not Found	Peak Found	High	n/a	n/a	n/a	High	n/a	n/a	n/a	0.002019				0.003508				0.0272
	FALSE	High	[K].LKQMEDEKNSFR.[E]	1xDeamidated [N9]; 1xOxidation [M4]	9.27174e-05	8.22091e-05	2	2	2	G3V6P7; Q62812	G3V6P7 [1331-1342]; Q62812 [1331-1342]		2	1541.73	492606				943223				Shared	High	Not Found	Not Found	Not Found	High	Not Found	Not Found	Not Found	High	n/a	n/a	n/a	High	n/a	n/a	n/a	0.0002495				0.0001539				0.00494
	FALSE	High	[R].IIGLDQVAGMSETALPGAFK.[T]	1xOxidation [M10]	6.9715e-10	8.22091e-05	2	2	24	G3V6P7; Q62812	G3V6P7 [618-637]; Q62812 [618-637]		0	2034.06	1.73141e+08	1.34192e+06	88511.1		3.6897e+08	2.6576e+06	169322		Shared	High	Peak Found	Peak Found	Not Found	High	High	High	Not Found	High	n/a	n/a	n/a	High	High	High	n/a	0.0002495				0.0001539	0.0001943	0.001258		5.885e-09
	FALSE	High	[R].IIGLDQVAGMSETALPGAFK.[T]	1xDeamidated [Q6]; 1xOxidation [M10]	3.59556e-05	8.22091e-05	2	2	2	G3V6P7; Q62812	G3V6P7 [618-637]; Q62812 [618-637]		0	2035.04									No Quan Values	Not Found	Not Found	Not Found	Not Found	High	Not Found	Not Found	Not Found	n/a	n/a	n/a	n/a	High	n/a	n/a	n/a					0.0001539
	FALSE	High	[R].GELANEVK.[A]		0.0507631	0.00425257	2	2	5	G3V6P7; Q62812	G3V6P7 [1227-1234]; Q62812 [1227-1234]		0	859.452	2.32345e+07	246672	118869		5.03864e+07	533942	246406		Shared	High	Peak Found	Peak Found	Not Found	High	High	Peak Found	Not Found	High	n/a	n/a	n/a	High	High	n/a	n/a	0.00534				0.002816	0.00326			0.0821
	FALSE	High	[R].GELANEVK.[A]	1xDeamidated [N5]	0.0240571	0.00173362	2	2	1	G3V6P7; Q62812	G3V6P7 [1227-1234]; Q62812 [1227-1234]		0	860.436	271455		13946	28199.1	475309		25714	67250.7	Shared	High	Not Found	Peak Found	Peak Found	Peak Found	Not Found	Peak Found	Peak Found	High	n/a	n/a	n/a	n/a	n/a	n/a	n/a	0.001847								0.02262
	FALSE	High	[R].FLSNGHVTIPGQQDKDMFQETMEAMR.[I]	1xDeamidated [N4]; 3xOxidation [M17; M22; M25]	2.2696e-07	8.22091e-05	2	2	12	G3V6P7; Q62812	G3V6P7 [302-327]; Q62812 [302-327]		1	3059.35	4.0897e+07	323675	37619		1.14171e+08	520745	139812		Shared	High	Peak Found	Peak Found	Not Found	High	High	Peak Found	Not Found	High	n/a	n/a	n/a	High	High	n/a	n/a	0.0002495				0.0001539	0.0001943			2.406e-05
	FALSE	High	[R].FLSNGHVTIPGQQDKDMFQETMEAMR.[I]	3xOxidation [M17; M22; M25]	0.00165177	8.22091e-05	2	2	5	G3V6P7; Q62812	G3V6P7 [302-327]; Q62812 [302-327]		1	3058.37	7.7619e+06				21027994	167082	49690.5		Shared	High	Not Found	Not Found	Not Found	High	Peak Found	Peak Found	Not Found	High	n/a	n/a	n/a	High	n/a	n/a	n/a	0.0002495				0.0001539				0.006513
	FALSE	High	[R].FLSNGHVTIPGQQDK.[D]	1xDeamidated [N4]	3.7425e-06	8.22091e-05	2	2	13	G3V6P7; Q62812	G3V6P7 [302-316]; Q62812 [302-316]		0	1641.82	1.46518e+07	595573	313240	240751	2.92567e+07	1.18051e+06	550472	177819	Shared	High	High	Peak Found	Peak Found	High	High	Peak Found	Peak Found	High	High	n/a	n/a	High	High	n/a	n/a	0.0002495	0.002362			0.0001539	0.0006527			4.522e-05	0.02397
	FALSE	High	[R].FLSNGHVTIPGQQDK.[D]		0.000164191	8.22091e-05	2	2	6	G3V6P7; Q62812	G3V6P7 [302-316]; Q62812 [302-316]		0	1640.84	3.37531e+06	20496.3		32762.7	5.54893e+06	101447	22693.9		Shared	High	Peak Found	Not Found	Peak Found	High	Peak Found	Peak Found	Not Found	High	n/a	n/a	n/a	High	n/a	n/a	n/a	0.0002495				0.0001539				0.008126
	FALSE	High	[R].GDMPFVVTR.[R]		0.0136291	0.000747058	2	2	1	G3V6P7; Q62812	G3V6P7 [1924-1932]; Q62812 [1925-1933]		0	1021.51	44051.6	41302.2			402276	92427.4	13841.3	45790.4	Shared	Peak Found	Peak Found	Not Found	Not Found	High	Peak Found	Peak Found	Peak Found	n/a	n/a	n/a	n/a	High	n/a	n/a	n/a					0.000439
	FALSE	High	[R].GDMPFVVTR.[R]	1xOxidation [M3]	0.0150664	0.000836268	2	2	4	G3V6P7; Q62812	G3V6P7 [1924-1932]; Q62812 [1925-1933]		0	1037.51	8532018	57055.3	47369.7	271516	17101250	145523	107295		Shared	High	Peak Found	Peak Found	Peak Found	High	Peak Found	Peak Found	Not Found	High	n/a	n/a	n/a	High	n/a	n/a	n/a	0.002351				0.0005661				0.03853
	FALSE	High	[K].FVSELWK.[D]		0.0343766	0.00246388	2	2	4	G3V6P7; Q62812	G3V6P7 [607-613]; Q62812 [607-613]		0	908.488	3870125				11880161				Shared	High	Not Found	Not Found	Not Found	High	Not Found	Not Found	Not Found	High	n/a	n/a	n/a	High	n/a	n/a	n/a	0.004798				0.001334				0.07517
	FALSE	High	[K].KEEELQAALAR.[VL]		5.66194e-05	8.22091e-05	3	4	10	G3V6P7; A0A0G2K6S9; Q62812	G3V6P7 [1081-1091]; A0A0G2K6S9 [1095-1105]; Q62812 [1081-1091]		1	1257.68	1.25298e+08	2.00005e+06	3880.47	26889.1	253111848	3.67948e+06	11480.7		Shared	High	High	Peak Found	Peak Found	High	High	Peak Found	Not Found	High	High	n/a	n/a	High	High	n/a	n/a	0.0002495	0.0003509			0.0001539	0.0001943			0.0002852	0.001565
	FALSE	High	[K].KEEELQAALARVEEEAAQK.[N]		5.13256e-09	8.22091e-05	2	2	5	G3V6P7; Q62812	G3V6P7 [1081-1099]; Q62812 [1081-1099]		2	2142.1	1.76096e+06	109354			6.48492e+06	529996	52718.8		Shared	High	Peak Found	Not Found	Not Found	High	Peak Found	Peak Found	Not Found	High	n/a	n/a	n/a	High	n/a	n/a	n/a	0.0002495				0.0001539				0.0004225
	FALSE	High	[RK].KFDQLLAEEK.[ATNG]		1.33035e-05	8.22091e-05	5	6	9	F1LNF0; G3V6P7; A0A0G2K6S9; G3V9Y1; Q62812	F1LNF0 [1473-1482]; G3V6P7 [1445-1454]; A0A0G2K6S9 [1459-1468]; G3V9Y1 [1452-1461]; Q62812 [1446-1455]		1	1220.65	82092104	827760	275275		142099728	1.52372e+06	1.07856e+06		Shared	High	High	High	Not Found	High	High	High	Not Found	High	High	High	n/a	High	High	High	n/a	0.0002495	0.0003509	0.0009804		0.0001539	0.0001943	0.0006739		4.67e-05	7.964e-05
	FALSE	High	[K].HSQAVEELAEQLEQTK.[R]		3.4794e-12	8.22091e-05	2	2	15	G3V6P7; Q62812	G3V6P7 [1194-1209]; Q62812 [1194-1209]		0	1839.91	7.79727e+07	1.35804e+06	173609		1.84885e+08	3.08076e+06	378553		Shared	High	High	Peak Found	Not Found	High	High	Peak Found	Not Found	High	High	n/a	n/a	High	High	n/a	n/a	0.0002495	0.0003509			0.0001539	0.0001943			5.867e-10	2.571e-05
	FALSE	High	[K].HSQAVEELAEQLEQTKR.[V]		8.98853e-14	8.22091e-05	2	2	17	G3V6P7; Q62812	G3V6P7 [1194-1210]; Q62812 [1194-1210]		1	1996.01	3.78192e+07	413033			8.72315e+07	768706			Shared	High	High	Not Found	Not Found	High	High	Not Found	Not Found	High	High	n/a	n/a	High	High	n/a	n/a	0.0002495	0.0003509			0.0001539	0.0001943			4.414e-12	1.147e-05
	FALSE	High	[K].KANLQIDQINTDLNLER.[S]		1.44647e-11	8.22091e-05	2	2	19	G3V6P7; Q62812	G3V6P7 [1754-1770]; Q62812 [1755-1771]		1	1998.06	85139364	543244	359485		1.70354e+08	1.20119e+06	1.02797e+06		Shared	High	High	High	Not Found	High	High	High	Not Found	High	High	High	n/a	High	High	High	n/a	0.0002495	0.002362	0.001419		0.0001539	0.0001943	0.0006739		3.083e-10	0.02369
	FALSE	High	[K].KDQGELER.[Q]		0.00372254	8.22091e-05	2	2	6	G3V6P7; Q62812	G3V6P7 [202-209]; Q62812 [202-209]		1	974.49	51222720	207142	12727.1		82620784	633540	23960.2	33912.8	Shared	High	Peak Found	Peak Found	Not Found	High	Peak Found	Peak Found	Peak Found	High	n/a	n/a	n/a	High	n/a	n/a	n/a	0.0002495				0.0001539				0.006426
	FALSE	High	[K].KANLQIDQINTDLNLER.[S]	1xDeamidated [Q/N]	7.57801e-07	8.22091e-05	2	2	11	G3V6P7; Q62812	G3V6P7 [1754-1770]; Q62812 [1755-1771]		1	1999.05	3.62821e+06			375300	8.0585e+06				Shared	High	Not Found	Not Found	Peak Found	High	Not Found	Not Found	Not Found	High	n/a	n/a	n/a	High	n/a	n/a	n/a	0.0002495				0.0001539				2.647e-06
	FALSE	High	[K].KMQQNIQELEEQLEEEESAR.[Q]	1xOxidation [M2]	1.05026e-12	8.22091e-05	2	2	14	G3V6P7; Q62812	G3V6P7 [940-959]; Q62812 [940-959]		1	2477.15	6.67701e+07	630041	790452		138282983	1.49279e+06	898037	147384	Shared	High	High	Peak Found	Not Found	High	High	Peak Found	Peak Found	High	High	n/a	n/a	High	High	n/a	n/a	0.0002495	0.0003509			0.0001539	0.0001943			1.448e-09	7.01e-06
	FALSE	High	[K].KTLEDEAK.[T]		0.00947361	0.000287704	2	2	5	G3V6P7; Q62812	G3V6P7 [1174-1181]; Q62812 [1174-1181]		1	933.489	17381060	52003.6		26364.8	45002180				Shared	High	Peak Found	Not Found	Peak Found	High	Not Found	Not Found	Not Found	High	n/a	n/a	n/a	High	n/a	n/a	n/a	0.0002495				0.0001539				0.01577
	FALSE	High	[K].KQELEEICHDLEAR.[V]	1xCarbamidomethyl [C8]	1.16982e-10	8.22091e-05	2	2	14	G3V6P7; Q62812	G3V6P7 [910-923]; Q62812 [910-923]		1	1769.85	8.51026e+07	912504	22333	73555.8	2.18041e+08	2.0611e+06	28489.8	217241	Shared	High	High	Peak Found	Peak Found	High	High	Peak Found	Peak Found	High	High	n/a	n/a	High	High	n/a	n/a	0.0002495	0.0003509			0.0001539	0.0001943			3.727e-09	0.0001359
	FALSE	High	[K].KLEEDQIIMEDQNCK.[L]	1xCarbamidomethyl [C14]; 1xOxidation [M9]	1.06588e-11	8.22091e-05	2	2	8	G3V6P7; Q62812	G3V6P7 [975-989]; Q62812 [975-989]		1	1908.87	1.74337e+07	147224			4.45197e+07	225699			Shared	High	Peak Found	Not Found	Not Found	High	High	Not Found	Not Found	High	Medium	n/a	n/a	High	High	n/a	n/a	0.0002495	0.02359			0.0001539	0.0001943			3.013e-08	0.1983
	FALSE	High	[K].KLEEDQIIMEDQNCK.[L]	1xCarbamidomethyl [C14]; 1xDeamidated [N13]; 1xOxidation [M9]	4.39262e-10	8.22091e-05	2	2	7	G3V6P7; Q62812	G3V6P7 [975-989]; Q62812 [975-989]		1	1909.85	2.0375e+06		49719		4.99253e+06	101083	29936.8	188796	Shared	High	Not Found	Peak Found	Not Found	High	Peak Found	Peak Found	Peak Found	High	n/a	n/a	n/a	High	n/a	n/a	n/a	0.0002495				0.0001539				0.007949
	FALSE	High	[R].KLEGDSTDLSDQIAELQAQIAELK.[M]		2.03087e-14	8.22091e-05	2	2	7	G3V6P7; Q62812	G3V6P7 [1052-1075]; Q62812 [1052-1075]		1	2615.34	1.07541e+08	1.77337e+06	7579.33	58105.8	164181133	1891559	241761	80676.4	Shared	High	High	Peak Found	Peak Found	High	High	Peak Found	Peak Found	High	High	n/a	n/a	High	High	n/a	n/a	0.0002495	0.0003509			0.0001539	0.0001943			3.495e-12	2.462e-06
	FALSE	High	[R].KLEGDSTDLSDQIAELQAQIAELKMQLAK.[K]	1xOxidation [M25]	4.0338e-11	8.22091e-05	2	2	2	G3V6P7; Q62812	G3V6P7 [1052-1080]; Q62812 [1052-1080]		2	3202.65	1.20831e+06			2916053	2.03808e+06	399586		4208759	Shared	High	Not Found	Not Found	Peak Found	High	Peak Found	Not Found	Peak Found	High	n/a	n/a	n/a	High	n/a	n/a	n/a	0.0002495				0.0001539				4.871e-10
	FALSE	High	[K].KLEMDLKDLEAHIDTANK.[N]	1xOxidation [M4]	5.55053e-09	8.22091e-05	2	2	9	G3V6P7; Q62812	G3V6P7 [1614-1631]; Q62812 [1615-1632]		2	2100.06	3.02369e+06				9514826		30079.1		Shared	High	Not Found	Not Found	Not Found	High	Not Found	Peak Found	Not Found	High	n/a	n/a	n/a	High	n/a	n/a	n/a	0.0002495				0.0001539				0.000113
	FALSE	High	[K].KKMEDGVGCLETAEEAK.[R]	1xCarbamidomethyl [C9]; 1xOxidation [M3]	7.28054e-06	8.22091e-05	2	2	2	G3V6P7; Q62812	G3V6P7 [1371-1387]; Q62812 [1372-1388]		2	1910.88	505314	80467.8		81646.1	1.2384e+06	141441		127275	Shared	High	Peak Found	Not Found	Peak Found	High	Peak Found	Not Found	Peak Found	High	n/a	n/a	n/a	High	n/a	n/a	n/a	0.0002495				0.0001539				0.002679
	FALSE	High	[K].KIRELETQISELQEDLESER.[A]		5.76693e-08	8.22091e-05	2	2	8	G3V6P7; Q62812	G3V6P7 [1105-1124]; Q62812 [1105-1124]		2	2445.25	8.81804e+06				38765024				Shared	High	Not Found	Not Found	Not Found	High	Not Found	Not Found	Not Found	High	n/a	n/a	n/a	High	n/a	n/a	n/a	0.0002495				0.0001539				5.162e-07
	FALSE	High	[K].KIRELETQISELQEDLESER.[A]	1xDeamidated [Q8]	0.0671849	0.00517699	2	2	1	G3V6P7; Q62812	G3V6P7 [1105-1124]; Q62812 [1105-1124]		2	2446.23									No Quan Values	Not Found	Not Found	Not Found	Not Found	High	Not Found	Not Found	Not Found	Medium	n/a	n/a	n/a	High	n/a	n/a	n/a	0.02584				0.00373				0.2898
	FALSE	High	[K].KLVWVPSTK.[N]		0.00136911	8.22091e-05	2	2	2	G3V6P7; Q62812	G3V6P7 [30-38]; Q62812 [30-38]		1	1057.64	3843876				7.05929e+06				Shared	High	Not Found	Not Found	Not Found	High	Not Found	Not Found	Not Found	High	n/a	n/a	n/a	High	n/a	n/a	n/a	0.0002495				0.000439				0.001848
	FALSE	High	[K].KMEDGVGCLETAEEAK.[R]	1xCarbamidomethyl [C8]	9.16087e-09	8.22091e-05	2	2	2	G3V6P7; Q62812	G3V6P7 [1372-1387]; Q62812 [1373-1388]		1	1766.79					955995				Shared	Not Found	Not Found	Not Found	Not Found	High	Not Found	Not Found	Not Found	n/a	n/a	n/a	n/a	High	n/a	n/a	n/a					0.0001539
	FALSE	High	[K].KMEDGVGCLETAEEAK.[R]	1xCarbamidomethyl [C8]; 1xOxidation [M2]	4.50511e-12	8.22091e-05	2	2	9	G3V6P7; Q62812	G3V6P7 [1372-1387]; Q62812 [1373-1388]		1	1782.79	42181681				99312560			19668.4	Shared	High	Not Found	Not Found	Not Found	High	Not Found	Not Found	Peak Found	High	n/a	n/a	n/a	High	n/a	n/a	n/a	0.0002495				0.0001539				6.023e-08
	FALSE	High	[K].KMEDGVGCLETAEEAKR.[R]	1xCarbamidomethyl [C8]; 1xOxidation [M2]	4.89704e-09	8.22091e-05	2	2	7	G3V6P7; Q62812	G3V6P7 [1372-1388]; Q62812 [1373-1389]		2	1938.89	8.00801e+06	17139.6			2.54983e+07	299033			Shared	High	Peak Found	Not Found	Not Found	High	Peak Found	Not Found	Not Found	High	n/a	n/a	n/a	High	n/a	n/a	n/a	0.0002495				0.0001539				4.131e-07
	FALSE	High	[K].HLAAENR.[L]		0.0963734	0.00731814	2	2	2	G3V6P7; Q62812	G3V6P7 [861-867]; Q62812 [861-867]		0	810.422	5.63682e+07	1.12563e+06	20707.4	28247	1.7833e+08	2.18337e+06	69253.8	53661.8	Shared	High	Peak Found	Peak Found	Peak Found	Peak Found	High	Peak Found	Peak Found	High	Medium	n/a	n/a	Medium	High	n/a	n/a	0.004798	0.04972			0.02111	0.003813			0.07712	0.3923
	FALSE	High	[R].HEMPPHIYAITDTAYR.[S]	1xOxidation [M3]	1.03927e-09	8.22091e-05	2	2	7	G3V6P7; Q62812	G3V6P7 [144-159]; Q62812 [144-159]		0	1930.91	3.33106e+06				7.95707e+06				Shared	High	Not Found	Not Found	Not Found	High	Not Found	Not Found	Not Found	High	n/a	n/a	n/a	High	n/a	n/a	n/a	0.0002495				0.0001539				7.87e-08
	FALSE	High	[K].HEAMITDLEER.[L]		2.33758e-05	8.22091e-05	2	2	1	G3V6P7; Q62812	G3V6P7 [1025-1035]; Q62812 [1025-1035]		0	1343.63	302827				1.55023e+06			224602	Shared	Peak Found	Not Found	Not Found	Not Found	High	Not Found	Not Found	Peak Found	n/a	n/a	n/a	n/a	High	n/a	n/a	n/a					0.0001539
	FALSE	High	[K].HEAMITDLEER.[L]	1xOxidation [M4]	9.96681e-07	8.22091e-05	2	2	19	G3V6P7; Q62812	G3V6P7 [1025-1035]; Q62812 [1025-1035]		0	1359.62	9.12558e+07	1.30788e+06			2.25082e+08	2.4093e+06			Shared	High	High	Not Found	Not Found	High	High	Not Found	Not Found	High	High	n/a	n/a	High	High	n/a	n/a	0.0002495	0.0003509			0.0001539	0.0001943			3.357e-06	0.0001445
	FALSE	High	[R].HEDELLAK.[E]		0.000447188	8.22091e-05	2	2	8	G3V6P7; Q62812	G3V6P7 [843-850]; Q62812 [843-850]		0	954.489	102909648	1.25057e+06			211811632	2461192			Shared	High	High	Not Found	Not Found	High	Peak Found	Not Found	Not Found	High	High	n/a	n/a	High	n/a	n/a	n/a	0.0002495	0.0003509			0.0001539				0.0008783	0.007136
High	Q62812	Myosin-9 OS=Rattus norvegicus OX=10116 GN=Myh9 PE=1 SV=3	0	1789.5	65	164	2146	3	1961	226.2	5.6	156	61	20		159	80	34		831	93	30		1021	121	50		1.03596e+06	21467.9	25430.3		2.3418e+06	2.21738e+06	28232.2	100055	3	1	1		3	2	1	1	Phospho [T483(100); S1944(96.7)]	cell differentiation;cell organization and biogenesis;cellular component movement;cellular homeostasis;metabolic process;regulation of biological process;response to stimulus;transport	cytoplasm;cytoskeleton;cytosol;endosome;membrane;mitochondrion;nucleus	catalytic activity;motor activity;nucleotide binding;protein binding;RNA binding;transporter activity	Pf00063, Pf01576, Pf01765, Pf02736, Pf03962, Pf04111, Pf04156, Pf05911, Pf06637, Pf07888, Pf09726, Pf09731, Pf11559, Pf12128, Pf13094, Pf13166	100911597; 25745
	Checked	Confidence	Annotated Sequence	Modifications	Qvality PEP	Qvality q-value	# Protein Groups	# Proteins	# PSMs	Master Protein Accessions	Positions in Master Proteins	Modifications in Master Proteins	# Missed Cleavages	Theo. MH+ [Da]	Abundance: F1: Sample, WT-F Sample 1	Abundance: F2: Sample, WT-F Sample 2	Abundance: F3: Sample, WT-F Sample 3	Abundance: F4: Sample, WT-F Sample 4	Abundance: F5: Sample, T148C Sample 1	Abundance: F6: Sample, T148C Sample 2	Abundance: F7: Sample, T148C Sample 3	Abundance: F8: Sample, T148C Sample 4	Quan Info	Found in Sample: [S1] F1: Sample, WT-F Sample 1	Found in Sample: [S2] F2: Sample, WT-F Sample 2	Found in Sample: [S3] F3: Sample, WT-F Sample 3	Found in Sample: [S4] F4: Sample, WT-F Sample 4	Found in Sample: [S5] F5: Sample, T148C Sample 1	Found in Sample: [S6] F6: Sample, T148C Sample 2	Found in Sample: [S7] F7: Sample, T148C Sample 3	Found in Sample: [S8] F8: Sample, T148C Sample 4	Confidence (by Search Engine): A2 Sequest HT: WT-F Sample 1	Confidence (by Search Engine): B2 Sequest HT: WT-F Sample 2	Confidence (by Search Engine): C2 Sequest HT: WT-F Sample 3	Confidence (by Search Engine): D2 Sequest HT: WT-F Sample 4	Confidence (by Search Engine): E2 Sequest HT: T148C Sample 1	Confidence (by Search Engine): F2 Sequest HT: T148C Sample 2	Confidence (by Search Engine): G2 Sequest HT: T148C Sample 3	Confidence (by Search Engine): H2 Sequest HT: T148C Sample 4	Percolator q-Value (by Search Engine): A2 Sequest HT: WT-F Sample 1	Percolator q-Value (by Search Engine): B2 Sequest HT: WT-F Sample 2	Percolator q-Value (by Search Engine): C2 Sequest HT: WT-F Sample 3	Percolator q-Value (by Search Engine): D2 Sequest HT: WT-F Sample 4	Percolator q-Value (by Search Engine): E2 Sequest HT: T148C Sample 1	Percolator q-Value (by Search Engine): F2 Sequest HT: T148C Sample 2	Percolator q-Value (by Search Engine): G2 Sequest HT: T148C Sample 3	Percolator q-Value (by Search Engine): H2 Sequest HT: T148C Sample 4	Percolator PEP (by Search Engine): A2 Sequest HT: WT-F Sample 1	Percolator PEP (by Search Engine): B2 Sequest HT: WT-F Sample 2
	FALSE	High	[K].LQQLFNHTMFILEQEEYQR.[E]	1xDeamidated [N6]; 1xPhospho [T8(100)]	0.0163983	0.00101019	4	5	1	G3V6P7; A0A0G2K6S9; G3V9Y1; Q62812	G3V6P7 [476-494]; A0A0G2K6S9 [490-508]; G3V9Y1 [483-501]; Q62812 [476-494]	G3V6P7 1xPhospho [T483(100)]; A0A0G2K6S9 1xPhospho [T497(100)]; G3V9Y1 1xPhospho [T490(100)]; Q62812 1xPhospho [T483(100)]	0	2548.16									No Quan Values	High	Not Found	Not Found	Not Found	Not Found	Not Found	Not Found	Not Found	High	n/a	n/a	n/a	n/a	n/a	n/a	n/a	0.0002495								0.01618
	FALSE	High	[R].KGTGDCSDEEVDGK.[A]	1xCarbamidomethyl [C6]; 1xPhospho [S7(96.7)]	0.00435116	8.22091e-05	2	2	3	G3V6P7; Q62812	G3V6P7 [1937-1950]; Q62812 [1938-1951]	G3V6P7 1xPhospho [S1943(96.7)]; Q62812 1xPhospho [S1944(96.7)]	1	1576.58	406746				759821			4551.43	Shared	Peak Found	Not Found	Not Found	Not Found	High	Not Found	Not Found	Peak Found	Medium	n/a	n/a	n/a	High	n/a	n/a	n/a	0.03377				0.0001539				0.3451
	FALSE	High	[RK].QLLQANPILEAFGNAK.[T]		7.06244e-07	8.22091e-05	4	5	18	F1LNF0; G3V6P7; A0A0G2K6S9; Q62812	F1LNF0 [241-256]; G3V6P7 [210-225]; A0A0G2K6S9 [224-239]; Q62812 [210-225]		0	1726.95	1.67704e+08	1.16352e+06			2.94734e+08	2.32309e+06		38684.2	Shared	High	High	High	Not Found	High	High	High	Peak Found	High	High	High	n/a	High	High	High	n/a	0.0002495	0.0003509	0.0009804		0.0001539	0.0001943	0.0006739		1.577e-05	2.79e-05
	FALSE	High	[RK].QLLQANPILEAFGNAK.[T]	1xDeamidated [N14]	1.65939e-07	8.22091e-05	4	5	6	F1LNF0; G3V6P7; A0A0G2K6S9; Q62812	F1LNF0 [241-256]; G3V6P7 [210-225]; A0A0G2K6S9 [224-239]; Q62812 [210-225]		0	1727.93	2.17867e+07	716408	142743	1.65139e+07	4.37973e+07	1.14123e+06	191035	2.60574e+07	Shared	High	Peak Found	Peak Found	Peak Found	High	Peak Found	Peak Found	Peak Found	High	n/a	n/a	n/a	High	n/a	n/a	n/a	0.0002495				0.0001539				2.976e-05
	FALSE	High	[K].QELEEICHDLEAR.[V]	1xCarbamidomethyl [C7]	1.00542e-07	8.22091e-05	2	2	8	G3V6P7; Q62812	G3V6P7 [911-923]; Q62812 [911-923]		0	1641.75	1.49543e+07	330741	19601		3.03847e+07	343283			Shared	High	High	Peak Found	Not Found	High	High	Not Found	Not Found	High	High	n/a	n/a	High	High	n/a	n/a	0.0002495	0.0009585			0.0001539	0.0001943			3.501e-05	0.01075
	FALSE	High	[R].QLEEAEEEAQR.[A]		2.0145e-05	8.22091e-05	2	2	22	G3V6P7; Q62812	G3V6P7 [1878-1888]; Q62812 [1879-1889]		0	1331.61	2.33334e+07	63850		53864.6	5.84355e+07		52612.8		Shared	High	Peak Found	Not Found	Peak Found	High	Not Found	Peak Found	Not Found	High	n/a	n/a	n/a	High	n/a	n/a	n/a	0.0002495				0.0001539				0.0001015
	FALSE	High	[K].QIATLHAQVTDMK.[K]		0.0002299	8.22091e-05	2	2	3	G3V6P7; Q62812	G3V6P7 [1358-1370]; Q62812 [1359-1371]		0	1455.76	182307				2.6835e+06				Shared	High	Not Found	Not Found	Not Found	High	Not Found	Not Found	Not Found	High	n/a	n/a	n/a	High	n/a	n/a	n/a	0.0002495				0.0001539				0.004436
	FALSE	High	[K].QIATLHAQVTDMK.[K]	1xOxidation [M12]	6.53062e-07	8.22091e-05	2	2	11	G3V6P7; Q62812	G3V6P7 [1358-1370]; Q62812 [1359-1371]		0	1471.76	3.09656e+07	335872	54988.2		6.62977e+07	675863	181929		Shared	High	High	Peak Found	Not Found	High	High	Peak Found	Not Found	High	High	n/a	n/a	High	High	Medium	n/a	0.0002495	0.0003509			0.0001539	0.0006527	0.01393		0.0005604	0.002956
	FALSE	High	[K].QIATLHAQVTDMKK.[K]	1xOxidation [M12]	6.27427e-06	8.22091e-05	2	2	11	G3V6P7; Q62812	G3V6P7 [1358-1371]; Q62812 [1359-1372]		1	1599.85	4.91143e+07	223181	32752.2	19161.4	9.31542e+07	464662	107953	42787.5	Shared	High	High	Peak Found	Peak Found	High	Peak Found	Peak Found	Peak Found	High	High	n/a	n/a	High	n/a	n/a	n/a	0.0002495	0.001897			0.0001539				0.0003511	0.01779
	FALSE	High	[R].QGFPNRVVFQEFR.[Q]		0.007742	8.22091e-05	2	2	1	G3V6P7; Q62812	G3V6P7 [706-718]; Q62812 [706-718]		1	1623.84	277699	15379.2			719889				Shared	Peak Found	Peak Found	Not Found	Not Found	High	Not Found	Not Found	Not Found	n/a	n/a	n/a	n/a	High	n/a	n/a	n/a					0.0001539
	FALSE	High	[K].QFRTEMEDLMSSK.[D]	2xOxidation [M6; M10]	0.00516528	8.22091e-05	2	2	3	G3V6P7; Q62812	G3V6P7 [1501-1513]; Q62812 [1502-1514]		1	1633.72	903396				3.06516e+06	23152.5			Shared	High	Not Found	Not Found	Not Found	High	Peak Found	Not Found	Not Found	High	n/a	n/a	n/a	High	n/a	n/a	n/a	0.0002495				0.0001539				0.01355
	FALSE	High	[K].NMDPLNDNIATLLHQSSDK.[F]	1xOxidation [M2]	1.03302e-11	8.22091e-05	2	2	14	G3V6P7; Q62812	G3V6P7 [588-606]; Q62812 [588-606]		0	2142.01	4.62896e+07	551959	69478.3		117995539	1.27825e+06	166841		Shared	High	High	Peak Found	Not Found	High	High	Peak Found	Not Found	High	High	n/a	n/a	High	High	n/a	n/a	0.0002495	0.001734			0.0001539	0.0001943			1.106e-09	0.01464
	FALSE	High	[K].NMDPLNDNIATLLHQSSDK.[F]	1xDeamidated [N]; 1xOxidation [M2]	6.16732e-13	8.22091e-05	2	2	15	G3V6P7; Q62812	G3V6P7 [588-606]; Q62812 [588-606]		0	2143	6.53022e+06				1.55815e+07				Shared	High	Not Found	Not Found	Not Found	High	Not Found	Not Found	Not Found	High	n/a	n/a	n/a	High	n/a	n/a	n/a	0.0002495				0.0001539				1.713e-07
	FALSE	High	[K].NLPIYSEEIVDMYK.[G]	1xOxidation [M12]	3.10142e-06	8.22091e-05	2	2	15	G3V6P7; Q62812	G3V6P7 [126-139]; Q62812 [126-139]		0	1729.84	3.78227e+07	523112	286726		110394300	1.01751e+06	97857.1	445529	Shared	High	High	Peak Found	Not Found	High	High	Peak Found	Peak Found	High	High	n/a	n/a	High	High	Low	n/a	0.0002495	0.0003509			0.0001539	0.0001943	0.0725		4.358e-05	0.0004858
	FALSE	High	[K].NMDPLNDNIATLLHQSSDK.[F]	2xDeamidated [N1; N6]; 1xOxidation [M2]	0.0341179	0.00246388	2	2	1	G3V6P7; Q62812	G3V6P7 [588-606]; Q62812 [588-606]		0	2143.98	55917.2		9658.83	49639.1	68904.2			535948	Shared	High	Not Found	Peak Found	Peak Found	Peak Found	Not Found	Not Found	Peak Found	High	n/a	n/a	n/a	n/a	n/a	n/a	n/a	0.002195								0.03076
	FALSE	High	[R].QAQQERDELADEIANSSGK.[G]		6.80355e-09	8.22091e-05	2	2	14	G3V6P7; Q62812	G3V6P7 [1698-1716]; Q62812 [1699-1717]		1	2088.98	6.39865e+07	640023	167020		1.14307e+08	1.33222e+06	599634		Shared	High	Peak Found	Peak Found	Not Found	High	Peak Found	High	Not Found	High	n/a	Low	n/a	High	n/a	High	n/a	0.0002495		0.1814		0.0001539		0.0006739		4.307e-08
	FALSE	High	[R].QAQQERDELADEIANSSGK.[G]	1xDeamidated [N15]	3.08277e-08	8.22091e-05	2	2	10	G3V6P7; Q62812	G3V6P7 [1698-1716]; Q62812 [1699-1717]		1	2089.96	6.80105e+06		13951.4	3.45559e+06	14656366	288360	55720.7	6.34824e+06	Shared	High	Not Found	Peak Found	Peak Found	High	Peak Found	Peak Found	Peak Found	High	n/a	n/a	n/a	High	n/a	n/a	n/a	0.0002495				0.0001539				1.998e-06
	FALSE	High	[K].QACVLMIK.[A]	1xCarbamidomethyl [C3]; 1xOxidation [M6]	0.0823343	0.00632326	2	2	2	G3V6P7; Q62812	G3V6P7 [738-745]; Q62812 [738-745]		0	978.511	12547960		117594		33084044		24635.9	311378	Shared	High	Not Found	Peak Found	Not Found	High	Not Found	Peak Found	Peak Found	High	n/a	n/a	n/a	High	n/a	n/a	n/a	0.008941				0.004282				0.1297
	FALSE	High	[R].NTDQASMPDNTAAQK.[V]		0.0251837	0.00196803	3	4	1	G3V6P7; A0A0G2K6S9; Q62812	G3V6P7 [359-373]; A0A0G2K6S9 [373-387]; Q62812 [359-373]		0	1591.7	56589.3	19273.9		13228.6	211399	50717.4	46270.3	44855.8	Shared	Peak Found	Peak Found	Not Found	Peak Found	High	Peak Found	Peak Found	Peak Found	n/a	n/a	n/a	n/a	High	n/a	n/a	n/a					0.0008163
	FALSE	High	[R].NTDQASMPDNTAAQK.[V]	1xOxidation [M7]	7.70452e-08	8.22091e-05	3	4	8	G3V6P7; A0A0G2K6S9; Q62812	G3V6P7 [359-373]; A0A0G2K6S9 [373-387]; Q62812 [359-373]		0	1607.7	8.88083e+07	1054958	157797	59884.2	1.23656e+08	1.85105e+06	342648	146869	Shared	High	High	High	Peak Found	High	High	High	Peak Found	High	High	High	n/a	High	High	High	n/a	0.0002495	0.0003509	0.0009804		0.0001539	0.0001943	0.001258		2.656e-05	0.0002754
	FALSE	High	[R].NTDQASMPDNTAAQK.[V]	1xDeamidated [N/Q]; 1xOxidation [M7]	8.79338e-07	8.22091e-05	3	4	5	G3V6P7; A0A0G2K6S9; Q62812	G3V6P7 [359-373]; A0A0G2K6S9 [373-387]; Q62812 [359-373]		0	1608.68	1.59149e+06				4880261				Shared	High	Not Found	Not Found	Not Found	High	Not Found	Not Found	Not Found	High	n/a	n/a	n/a	High	n/a	n/a	n/a	0.0002495				0.0001539				0.0002407
	FALSE	High	[K].RQLEEAEEEAQR.[A]		2.0842e-08	8.22091e-05	2	2	10	G3V6P7; Q62812	G3V6P7 [1877-1888]; Q62812 [1878-1889]		1	1487.71	66421414	64529.3	61835.8	113846	173812944	228963	276719	110898	Shared	High	Peak Found	Peak Found	Peak Found	High	Peak Found	Peak Found	Peak Found	High	Medium	n/a	n/a	High	n/a	n/a	n/a	0.0002495	0.01141			0.0001539				7.315e-07	0.1
	FALSE	High	[R].RNAEQFKDQADK.[A]		2.58802e-05	8.22091e-05	2	2	3	G3V6P7; Q62812	G3V6P7 [1856-1867]; Q62812 [1857-1868]		2	1449.71	3.43711e+06	19093.3	21334.1		6.83103e+06	108956	105914		Shared	High	Peak Found	Peak Found	Not Found	High	Peak Found	Peak Found	Not Found	High	n/a	n/a	n/a	High	n/a	n/a	n/a	0.0002495				0.0001539				0.000427
	FALSE	High	[K].RQAQQER.[D]		0.113323	0.00955628	2	2	1	G3V6P7; Q62812	G3V6P7 [1697-1703]; Q62812 [1698-1704]		1	915.476	1.80395e+06				3284645		8967.45		Shared	Peak Found	Not Found	Not Found	Not Found	High	Not Found	Peak Found	Not Found	n/a	n/a	n/a	n/a	High	n/a	n/a	n/a					0.005844
	FALSE	High	[K].RQAQQERDELADEIANSSGK.[G]		1.85161e-07	8.22091e-05	2	2	18	G3V6P7; Q62812	G3V6P7 [1697-1716]; Q62812 [1698-1717]		2	2245.08	7.11682e+07	570250	281395		1.92662e+08	1.24067e+06	936238		Shared	High	Peak Found	Peak Found	Not Found	High	High	High	Not Found	High	Medium	Medium	n/a	High	High	High	n/a	0.0002495	0.03763	0.01188		0.0001539	0.0001943	0.001258		2.024e-06	0.2917
	FALSE	High	[K].RQAQQERDELADEIANSSGK.[G]	1xDeamidated [N16]	9.28036e-06	8.22091e-05	2	2	10	G3V6P7; Q62812	G3V6P7 [1697-1716]; Q62812 [1698-1717]		2	2246.06	1.15161e+07	41797.2		34216	2.63709e+07	58157.4		164025	Shared	High	Peak Found	Not Found	Peak Found	High	Peak Found	Not Found	Peak Found	High	n/a	n/a	n/a	High	n/a	n/a	n/a	0.0002495				0.0001539				5.36e-05
	FALSE	High	[K].RQGASFIGILDIAGFEIFDLNSFEQLCINYTNEK.[L]	1xCarbamidomethyl [C27]	1.69577e-05	8.22091e-05	2	2	1	G3V6P7; Q62812	G3V6P7 [442-475]; Q62812 [442-475]		1	3922.93									No Quan Values	High	Not Found	Not Found	Not Found	Not Found	Not Found	Not Found	Not Found	High	n/a	n/a	n/a	n/a	n/a	n/a	n/a	0.0002495								3.995e-05
	FALSE	High	[R].QRYEILTPNSIPK.[G]	1xDeamidated [N9]	1.2693e-05	8.22091e-05	2	2	8	G3V6P7; Q62812	G3V6P7 [719-731]; Q62812 [719-731]		1	1559.84	3954372	148474			11705790	59838.7		187512	Shared	High	Peak Found	Not Found	Not Found	High	Peak Found	Not Found	Peak Found	High	n/a	n/a	n/a	High	n/a	n/a	n/a	0.0002495				0.0001539				0.003369
	FALSE	High	[R].QRYEILTPNSIPK.[G]		0.000121943	8.22091e-05	2	2	7	G3V6P7; Q62812	G3V6P7 [719-731]; Q62812 [719-731]		1	1558.86	2.13742e+07	168719	23200.3		57706362	490490	26009	39640.8	Shared	High	Peak Found	Peak Found	Not Found	High	High	Peak Found	Peak Found	High	Medium	n/a	n/a	High	High	n/a	n/a	0.0002495	0.04842			0.0001539	0.0008019			0.0002232	0.3837
	FALSE	High	[K].QTLENERGELANEVK.[A]		1.89732e-08	8.22091e-05	2	2	11	G3V6P7; Q62812	G3V6P7 [1220-1234]; Q62812 [1220-1234]		1	1729.87	85000402	985413			216064444	1.64629e+06			Shared	High	High	Not Found	Not Found	High	High	Not Found	Not Found	High	High	n/a	n/a	High	High	n/a	n/a	0.0002495	0.006358			0.0001539	0.0006527			4.03e-06	0.05891
	FALSE	High	[K].QTLENERGELANEVK.[A]	1xDeamidated [N]	1.2027e-06	8.22091e-05	2	2	15	G3V6P7; Q62812	G3V6P7 [1220-1234]; Q62812 [1220-1234]		1	1730.86	1.19471e+07	27242.6			2.76541e+07	172382	16528.3		Shared	High	Peak Found	Not Found	Not Found	High	Peak Found	Peak Found	Not Found	High	n/a	n/a	n/a	High	n/a	n/a	n/a	0.0002495				0.0001539				6.05e-05
	FALSE	High	[K].QTLENERGELANEVK.[A]	2xDeamidated [N5; N12]	0.0526831	0.00438264	2	2	1	G3V6P7; Q62812	G3V6P7 [1220-1234]; Q62812 [1220-1234]		1	1731.84		35898.5		52506	332661		50197.2	98925.8	Shared	Not Found	Peak Found	Not Found	Peak Found	High	Not Found	Peak Found	Peak Found	Low	n/a	n/a	n/a	High	n/a	n/a	n/a	0.08655				0.003061				0.6512
	FALSE	High	[R].QSVSNLEK.[K]		0.0144968	0.000836268	2	2	10	G3V6P7; Q62812	G3V6P7 [1434-1441]; Q62812 [1435-1442]		0	904.473	8.05088e+07	827835	841751	2.15952e+06	1.2356e+08	1.51066e+06	1.90499e+06	2.05422e+06	Shared	High	High	Peak Found	Peak Found	High	High	Peak Found	Peak Found	High	High	n/a	n/a	High	High	Medium	n/a	0.0002495	0.001734			0.0006886	0.001048	0.01044		0.01454	0.01337
	FALSE	High	[R].QSVSNLEK.[K]	1xDeamidated [N5]	0.00571581	8.22091e-05	2	2	4	G3V6P7; Q62812	G3V6P7 [1434-1441]; Q62812 [1435-1442]		0	905.457	1.00476e+06	256376			2.15296e+06	686382			Shared	High	Peak Found	Not Found	Not Found	High	Peak Found	Not Found	Not Found	High	n/a	n/a	n/a	High	n/a	n/a	n/a	0.0002495				0.0006886				0.006426
	FALSE	High	[K].NLPIYSEEIVDMYK.[G]		0.000379408	8.22091e-05	2	2	1	G3V6P7; Q62812	G3V6P7 [126-139]; Q62812 [126-139]		0	1713.84	58598		16900.3	88062	413572	83970.5		204482	Shared	Peak Found	Not Found	Peak Found	Peak Found	High	Peak Found	Not Found	Peak Found	n/a	n/a	n/a	n/a	High	n/a	n/a	n/a					0.0001539
	FALSE	High	[K].QMEDEKNSFR.[E]	1xDeamidated [N7]; 1xOxidation [M2]	0.00992475	0.00047521	2	2	3	G3V6P7; Q62812	G3V6P7 [1333-1342]; Q62812 [1333-1342]		1	1300.55	202622			163093	759034				Shared	High	Not Found	Not Found	Peak Found	High	Not Found	Not Found	Not Found	High	n/a	n/a	n/a	High	n/a	n/a	n/a	0.006205				0.000439				0.09141
	FALSE	High	[K].QMEDEKNSFR.[E]	1xOxidation [M2]	0.00037645	8.22091e-05	2	2	2	G3V6P7; Q62812	G3V6P7 [1333-1342]; Q62812 [1333-1342]		1	1299.56	1.23616e+06				2.46757e+06				Shared	High	Not Found	Not Found	Not Found	High	Not Found	Not Found	Not Found	High	n/a	n/a	n/a	High	n/a	n/a	n/a	0.003034				0.0001539				0.05263
	FALSE	High	[R].QQQLTAMK.[V]	1xOxidation [M7]	0.051907	0.00432147	3	4	4	G3V6P7; A0A0G2K6S9; Q62812	G3V6P7 [803-810]; A0A0G2K6S9 [817-824]; Q62812 [803-810]		0	963.493	25317952				44538932				Shared	High	Not Found	Not Found	Not Found	High	High	Not Found	Not Found	High	n/a	n/a	n/a	High	High	n/a	n/a	0.007638				0.002941	0.005485			0.1119
	FALSE	High	[R].RGDMPFVVTR.[R]		0.00545482	8.22091e-05	2	2	3	G3V6P7; Q62812	G3V6P7 [1923-1932]; Q62812 [1924-1933]		1	1177.61	105817	120699		125774	3.38981e+06	433757	48703.7	465361	Shared	High	Peak Found	Not Found	Peak Found	High	Peak Found	Peak Found	Peak Found	High	n/a	n/a	n/a	High	n/a	n/a	n/a	0.002351				0.0001539				0.03729
	FALSE	High	[R].RGDMPFVVTR.[R]	1xOxidation [M4]	0.0103169	0.00047521	2	2	11	G3V6P7; Q62812	G3V6P7 [1923-1932]; Q62812 [1924-1933]		1	1193.61	85876454	804932	324666	23671.3	173937712	1.49918e+06	964007	46599.9	Shared	High	High	Peak Found	Peak Found	High	High	High	Peak Found	High	High	Medium	n/a	High	High	High	n/a	0.0002495	0.006358	0.01394		0.0005661	0.003813	0.003385		0.01082	0.05858
	FALSE	High	[K].REQEVSILK.[K]		0.00843261	8.22091e-05	2	2	6	G3V6P7; Q62812	G3V6P7 [1165-1173]; Q62812 [1165-1173]		1	1101.63	204848912	1.52066e+06			340204640	2.53532e+06			Shared	High	Peak Found	Not Found	Not Found	High	Peak Found	Not Found	Not Found	High	n/a	n/a	n/a	High	n/a	n/a	n/a	0.0002495				0.0005661				0.009084
	FALSE	High	[K].REQEVSILKK.[T]		0.000539595	8.22091e-05	2	2	6	G3V6P7; Q62812	G3V6P7 [1165-1174]; Q62812 [1165-1174]		2	1229.72	3.16214e+07	367268	25437.3	217749	5.29448e+07	649185	39275.3	446608	Shared	High	Peak Found	Peak Found	Peak Found	High	High	Peak Found	Peak Found	High	Medium	n/a	n/a	High	High	n/a	n/a	0.0002495	0.04621			0.0001539	0.0006527			0.002176	0.3658
	FALSE	High	[K].RHEMPPHIYAITDTAYR.[S]	1xOxidation [M4]	6.47969e-07	8.22091e-05	2	2	11	G3V6P7; Q62812	G3V6P7 [143-159]; Q62812 [143-159]		1	2087.01	1.24925e+07	379919	30015.9		3.67526e+07	683683	55982.2		Shared	High	Peak Found	Peak Found	Not Found	High	High	Peak Found	Not Found	High	Medium	n/a	n/a	High	High	n/a	n/a	0.0002495	0.01261			0.0001539	0.0001943			6.542e-06	0.111
	FALSE	High	[K].RDLGEELEALK.[T]		6.32928e-07	8.22091e-05	3	4	9	G3V6P7; A0A0G2K6S9; Q62812	G3V6P7 [1135-1145]; A0A0G2K6S9 [1149-1159]; Q62812 [1135-1145]		1	1272.68	58679326	216880	19370.5		134979200	402813			Shared	High	Peak Found	Peak Found	Not Found	High	Peak Found	Not Found	Not Found	High	Medium	n/a	n/a	High	n/a	n/a	n/a	0.0002495	0.02504			0.0001539				5.001e-05	0.2074
	FALSE	High	[K].ITDVIIGFQACCR.[G]	2xCarbamidomethyl [C11; C12]	4.21262e-07	8.22091e-05	2	2	17	G3V6P7; Q62812	G3V6P7 [779-791]; Q62812 [779-791]		0	1552.76	4.15147e+06	150008		159778	1.05834e+07	247931	52538.9	126889	Shared	High	Peak Found	Not Found	Peak Found	High	Peak Found	Peak Found	Peak Found	High	n/a	n/a	n/a	High	n/a	n/a	n/a	0.0002495				0.0001539				1.616e-05
	FALSE	High	[K].LTKDFSALESQLQDTQELLQEENR.[Q]	1xDeamidated [Q]	8.98591e-05	8.22091e-05	2	2	2	G3V6P7; Q62812	G3V6P7 [1299-1322]; Q62812 [1299-1322]		1	2836.38	241758				612513				Shared	High	Not Found	Not Found	Not Found	High	Not Found	Not Found	Not Found	High	n/a	n/a	n/a	High	n/a	n/a	n/a	0.0002495				0.0001539				0.0006032
	FALSE	High	[R].LTEMETMQSQLMAEK.[L]	2xOxidation [M4; M7]	1.37267e-05	8.22091e-05	2	2	1	G3V6P7; Q62812	G3V6P7 [868-882]; Q62812 [868-882]		0	1801.8	132819	76596.5	41509.6		555563	108284			Shared	Peak Found	Peak Found	Peak Found	Not Found	High	Peak Found	Not Found	Not Found	n/a	n/a	n/a	n/a	High	n/a	n/a	n/a					0.0001539
	FALSE	High	[R].LTEMETMQSQLMAEK.[L]	3xOxidation [M4; M7; M12]	1.38595e-07	8.22091e-05	2	2	13	G3V6P7; Q62812	G3V6P7 [868-882]; Q62812 [868-882]		0	1817.8	7.41458e+07	546531			1.8551e+08	1.51251e+06	42439.4	166069	Shared	High	High	Not Found	Not Found	High	High	Peak Found	Peak Found	High	High	n/a	n/a	High	High	n/a	n/a	0.0002495	0.0003509			0.0001539	0.0001943			1.41e-06	0.0001231
	FALSE	High	[K].LQEMESAVK.[S]		0.00366488	8.22091e-05	2	2	2	G3V6P7; Q62812	G3V6P7 [1794-1802]; Q62812 [1795-1803]		0	1034.52	846352	47542.3		28963	7.02113e+06	6417045		130780	Shared	High	Peak Found	Not Found	Peak Found	High	Peak Found	Not Found	Peak Found	High	n/a	n/a	n/a	High	n/a	n/a	n/a	0.0002495				0.0001539				0.01177
	FALSE	High	[K].LQEMESAVK.[S]	1xOxidation [M4]	0.00105762	8.22091e-05	2	2	7	G3V6P7; Q62812	G3V6P7 [1794-1802]; Q62812 [1795-1803]		0	1050.51	1.32114e+08	1.2817e+06	430642	88239	275467328	2.49899e+06	1208804		Shared	High	High	Peak Found	Peak Found	High	Peak Found	High	Not Found	High	High	n/a	n/a	High	Medium	High	n/a	0.0002495	0.002564			0.0001539	0.02113	0.002058		0.01181	0.02603
	FALSE	High	[K].LQLQEQLQAKTELCAEAEELR.[A]	1xCarbamidomethyl [C14]	5.28632e-07	8.22091e-05	1	1	2	Q62812	Q62812 [883-903]		1	2500.27	320463				759744	2.00078e+06		100055		Peak Found	Not Found	Not Found	Not Found	High	High	Not Found	Peak Found	n/a	n/a	n/a	n/a	High	High	n/a	n/a					0.0001539	0.003813
	FALSE	High	[K].LQLQEQLQAKTELCAEAEELR.[A]	1xCarbamidomethyl [C14]; 2xDeamidated [Q6; Q8]	7.75111e-06	8.22091e-05	1	1	2	Q62812	Q62812 [883-903]		1	2502.24									No Quan Values	Not Found	Not Found	Not Found	Not Found	High	Not Found	Not Found	Not Found	n/a	Medium	n/a	n/a	High	n/a	n/a	n/a		0.01611			0.0001539					0.1554
	FALSE	High	[K].LQLQEQLQAKTELCAEAEELR.[A]	1xCarbamidomethyl [C14]; 3xDeamidated [Q4; Q6; Q8]	0.00010427	8.22091e-05	1	1	3	Q62812	Q62812 [883-903]		1	2503.22									No Quan Values	High	Not Found	Not Found	Not Found	Not Found	High	Not Found	Not Found	High	n/a	n/a	n/a	n/a	High	n/a	n/a	0.0002495					0.0001943			0.000195
	FALSE	High	[K].IRELETQISELQEDLESER.[A]		8.05542e-14	8.22091e-05	2	2	22	G3V6P7; Q62812	G3V6P7 [1106-1124]; Q62812 [1106-1124]		1	2317.15	9.49061e+07	1.19095e+06	49994.4	115008	2.24003e+08	1.87758e+06	105061	74105.7	Shared	High	High	Peak Found	Peak Found	High	High	Peak Found	Peak Found	High	High	Low	n/a	High	High	Low	n/a	0.0002495	0.0003509	0.5443		0.0001539	0.0001943	0.3785		4.431e-07	3.948e-05
	FALSE	High	[K].IRELETQISELQEDLESER.[A]	1xDeamidated [Q12]	0.00253898	8.22091e-05	2	2	2	G3V6P7; Q62812	G3V6P7 [1106-1124]; Q62812 [1106-1124]		1	2318.14	381155	85989.7	41696.7	109236	196021	153515		94590.2	Shared	High	Peak Found	Peak Found	Peak Found	Peak Found	Peak Found	Not Found	Peak Found	High	n/a	n/a	n/a	Low	n/a	n/a	n/a	0.0002495				0.07759				0.00317
	FALSE	High	[K].LRLEVNLQAMK.[A]		0.0142749	0.000747058	2	2	1	G3V6P7; Q62812	G3V6P7 [1556-1566]; Q62812 [1557-1567]		1	1314.76	37083.1	15122	8433.49	67040.2	231173		7784.72	105128	Shared	Peak Found	Peak Found	Peak Found	Peak Found	High	Not Found	Peak Found	Peak Found	n/a	n/a	n/a	n/a	High	n/a	n/a	n/a					0.000439
	FALSE	High	[K].LRLEVNLQAMK.[A]	1xOxidation [M10]	0.00415222	8.22091e-05	2	2	8	G3V6P7; Q62812	G3V6P7 [1556-1566]; Q62812 [1557-1567]		1	1330.75	1.17404e+07	116428	74114.2		19947527	203780	84701.8		Shared	High	Peak Found	Peak Found	Not Found	High	Peak Found	Peak Found	Not Found	High	n/a	n/a	n/a	High	n/a	n/a	n/a	0.0002495				0.0005661				0.00487
	FALSE	High	[K].LQQLFNHTMFILEQEEYQR.[E]		3.5121e-05	8.22091e-05	4	5	1	G3V6P7; A0A0G2K6S9; G3V9Y1; Q62812	G3V6P7 [476-494]; A0A0G2K6S9 [490-508]; G3V9Y1 [483-501]; Q62812 [476-494]		0	2467.21					486939				Shared	Not Found	Not Found	Not Found	Not Found	High	Not Found	Not Found	Not Found	n/a	n/a	n/a	n/a	High	n/a	n/a	n/a					0.0001539
	FALSE	High	[K].LQQLFNHTMFILEQEEYQR.[E]	1xOxidation [M9]	3.63691e-09	8.22091e-05	4	5	35	G3V6P7; A0A0G2K6S9; G3V9Y1; Q62812	G3V6P7 [476-494]; A0A0G2K6S9 [490-508]; G3V9Y1 [483-501]; Q62812 [476-494]		0	2483.2	4.9251e+07	2.18115e+06	1.22458e+06	1.90457e+06	1.50686e+08	1.67699e+06	1.37515e+06	4.79439e+06	Shared	High	Peak Found	Peak Found	Peak Found	High	High	Peak Found	Peak Found	High	n/a	n/a	n/a	High	High	n/a	n/a	0.0002495				0.0001539	0.0001943			3.637e-05
	FALSE	High	[K].LQQLFNHTMFILEQEEYQR.[E]	1xDeamidated [N/Q]; 1xOxidation [M9]	2.69862e-08	8.22091e-05	4	5	13	G3V6P7; A0A0G2K6S9; G3V9Y1; Q62812	G3V6P7 [476-494]; A0A0G2K6S9 [490-508]; G3V9Y1 [483-501]; Q62812 [476-494]		0	2484.19	5.89928e+06	551866	77005.4		1.68562e+06	1.62511e+06	195119		Shared	High	High	Peak Found	Not Found	High	Peak Found	Peak Found	Not Found	High	High	n/a	n/a	High	n/a	n/a	n/a	0.0002495	0.0003509			0.0001539				2.37e-05	0.003238
	FALSE	High	[K].LQQLFNHTMFILEQEEYQR.[E]	2xDeamidated [Q3; Q14]; 1xOxidation [M9]	0.000588107	8.22091e-05	4	5	1	G3V6P7; A0A0G2K6S9; G3V9Y1; Q62812	G3V6P7 [476-494]; A0A0G2K6S9 [490-508]; G3V9Y1 [483-501]; Q62812 [476-494]		0	2485.17									No Quan Values	Not Found	Not Found	Not Found	Not Found	High	Not Found	Not Found	Not Found	n/a	n/a	n/a	n/a	High	n/a	n/a	n/a					0.0001539
	FALSE	High	[R].LQQELDDLLVDLDHQR.[Q]		1.38845e-09	8.22091e-05	2	2	48	G3V6P7; Q62812	G3V6P7 [1418-1433]; Q62812 [1419-1434]		0	1949.99	4.51202e+08	3.62843e+06	1.68059e+06	779105	9.81658e+08	5.06213e+06	3.19906e+06	4.8104e+06	Shared	High	High	High	Peak Found	High	High	High	Peak Found	High	High	High	n/a	High	High	High	n/a	0.0002495	0.0003509	0.0009804		0.0001539	0.0001943	0.0006739		2.216e-08	5.749e-07
	FALSE	High	[R].LQQELDDLLVDLDHQR.[Q]	1xDeamidated [Q3]	2.73874e-07	8.22091e-05	2	2	1	G3V6P7; Q62812	G3V6P7 [1418-1433]; Q62812 [1419-1434]		0	1950.98									No Quan Values	Not Found	Not Found	Not Found	Not Found	High	Not Found	Not Found	Not Found	n/a	n/a	n/a	n/a	High	n/a	n/a	n/a					0.0001539
	FALSE	High	[K].LQVELDSVTGLLNQSDSK.[S]		1.77141e-10	8.22091e-05	2	2	51	G3V6P7; Q62812	G3V6P7 [1278-1295]; Q62812 [1278-1295]		0	1946.01	1.32959e+08	3.22078e+06	612214	3.34712e+06	3.23146e+08	5.80963e+06	358424	8378344	Shared	High	High	High	Peak Found	High	High	High	Peak Found	High	High	High	n/a	High	High	High	n/a	0.0002495	0.0003509	0.0009804		0.0001539	0.0001943	0.0006739		1.107e-08	1.639e-07
	FALSE	High	[K].LQVELDSVTGLLNQSDSK.[S]	1xDeamidated [N/Q]	4.74607e-09	8.22091e-05	2	2	9	G3V6P7; Q62812	G3V6P7 [1278-1295]; Q62812 [1278-1295]		0	1946.99	6.18323e+06	895793	35162.1	239900	8.86672e+06	133579	438406	273100	Shared	High	Peak Found	Peak Found	Peak Found	High	Peak Found	Peak Found	Peak Found	High	n/a	n/a	n/a	High	n/a	n/a	n/a	0.0002495				0.0001539				4.093e-07
	FALSE	High	[R].NCAAYLR.[L]	1xCarbamidomethyl [C2]; 1xDeamidated [N1]	0.0253764	0.00196803	2	2	3	G3V6P7; Q62812	G3V6P7 [815-821]; Q62812 [815-821]		0	868.398	2.09019e+06	40502.3			4.8589e+06	95519.1	9862.44		Shared	High	Peak Found	Not Found	Not Found	High	Peak Found	Peak Found	Not Found	High	n/a	n/a	n/a	High	n/a	n/a	n/a	0.003958				0.0008163				0.06081
	FALSE	High	[R].NCAAYLR.[L]	1xCarbamidomethyl [C2]	0.0408764	0.00310759	2	2	4	G3V6P7; Q62812	G3V6P7 [815-821]; Q62812 [815-821]		0	867.414	25203066	985633		6501.39	59333088	1.27031e+06			Shared	High	Peak Found	Not Found	Peak Found	High	Peak Found	Not Found	Not Found	High	n/a	n/a	n/a	High	n/a	n/a	n/a	0.003958				0.002092				0.06022
	FALSE	High	[R].NAEQFKDQADK.[A]		6.7323e-06	8.22091e-05	2	2	14	G3V6P7; Q62812	G3V6P7 [1857-1867]; Q62812 [1858-1868]		1	1293.61	7.00091e+07	849996	330977		161667992	1.2399e+06	995117		Shared	High	High	Peak Found	Not Found	High	High	High	Not Found	High	High	n/a	n/a	High	High	High	n/a	0.0002495	0.001553			0.0001539	0.0001943	0.0006739		7.088e-05	0.01187
	FALSE	High	[R].NAEQFKDQADK.[A]	1xDeamidated [N1]	0.000237212	8.22091e-05	2	2	8	G3V6P7; Q62812	G3V6P7 [1857-1867]; Q62812 [1858-1868]		1	1294.59	3.39792e+06	31225	26913.9		7.23061e+06	46856.9	82428.4	17160.3	Shared	High	Peak Found	Peak Found	Not Found	High	Peak Found	Peak Found	Peak Found	High	n/a	n/a	n/a	High	n/a	n/a	n/a	0.0002495				0.0001539				0.001003
	FALSE	High	[K].NGFEPASLK.[E]		0.00541249	8.22091e-05	2	2	2	G3V6P7; Q62812	G3V6P7 [39-47]; Q62812 [39-47]		0	962.494	4563494	48097.8			8797931	119878			Shared	High	Peak Found	Not Found	Not Found	High	Peak Found	Not Found	Not Found	High	n/a	n/a	n/a	High	n/a	n/a	n/a	0.0002495				0.0001539				0.006157
	FALSE	High	[K].NGFEPASLK.[E]	1xDeamidated [N1]	0.00283242	8.22091e-05	2	2	4	G3V6P7; Q62812	G3V6P7 [39-47]; Q62812 [39-47]		0	963.478	1.02459e+07	84051.3		180786	20130895	166928			Shared	High	Peak Found	Not Found	Peak Found	High	Peak Found	Not Found	Not Found	High	n/a	n/a	n/a	High	n/a	n/a	n/a	0.0002495				0.0001539				0.01201
	FALSE	High	[K].NGFEPASLKEEVGEEAIVELVENGK.[K]		1.66238e-09	8.22091e-05	2	2	5	G3V6P7; Q62812	G3V6P7 [39-63]; Q62812 [39-63]		1	2687.34	9.76954e+06	1.02778e+06	43477.3	996719	1.07994e+07	1.0254e+06	662263		Shared	High	Peak Found	Peak Found	Peak Found	High	High	Peak Found	Not Found	High	n/a	n/a	n/a	High	High	n/a	n/a	0.0002495				0.0001539	0.0001943			1.258e-08
	FALSE	High	[K].NGFEPASLKEEVGEEAIVELVENGK.[K]	1xDeamidated [N]	3.79231e-12	8.22091e-05	2	2	37	G3V6P7; Q62812	G3V6P7 [39-63]; Q62812 [39-63]		1	2688.33	1.72029e+07	2.07585e+06	389839	496272	5.11255e+07	4.73794e+06	1.25615e+06	58437.6	Shared	High	High	Peak Found	Peak Found	High	High	High	Peak Found	High	High	n/a	n/a	High	High	High	n/a	0.0002495	0.0003509			0.0001539	0.0001943	0.0006739		3.241e-07	6.662e-06
	FALSE	High	[K].NGFEPASLKEEVGEEAIVELVENGK.[K]	2xDeamidated [N1; N23]	3.67209e-11	8.22091e-05	2	2	45	G3V6P7; Q62812	G3V6P7 [39-63]; Q62812 [39-63]		1	2689.31	3.75782e+06	3.77383e+06	687596	31980.2	3.44108e+06	5.62075e+06	1.3652e+06	131733	Shared	High	High	High	Peak Found	High	High	High	Peak Found	High	High	High	n/a	High	High	High	n/a	0.0002495	0.0003509	0.0009804		0.0001539	0.0001943	0.0006739		2.743e-09	5.391e-08
	FALSE	High	[K].NGFEPASLKEEVGEEAIVELVENGKK.[V]		3.5121e-05	8.22091e-05	2	2	2	G3V6P7; Q62812	G3V6P7 [39-64]; Q62812 [39-64]		2	2815.44	1.08245e+06				5.01677e+06				Shared	High	Not Found	Not Found	Not Found	High	Not Found	Not Found	Not Found	High	n/a	n/a	n/a	High	n/a	n/a	n/a	0.0002495				0.0001539				0.001534
	FALSE	High	[K].NGFEPASLKEEVGEEAIVELVENGKK.[V]	1xDeamidated [N]	2.27983e-12	8.22091e-05	2	2	25	G3V6P7; Q62812	G3V6P7 [39-64]; Q62812 [39-64]		2	2816.42	1.07898e+07	333992	330230	495904	2.44567e+07	1.49957e+06	342744	1.02698e+06	Shared	High	Peak Found	Peak Found	Peak Found	High	High	High	Peak Found	High	Medium	n/a	n/a	High	High	High	n/a	0.0002495	0.01328			0.0001539	0.001335	0.001258		2.226e-06	0.1265
	FALSE	High	[K].NGFEPASLKEEVGEEAIVELVENGKK.[V]	2xDeamidated [N1; N23]	2.34391e-08	8.22091e-05	2	2	34	G3V6P7; Q62812	G3V6P7 [39-64]; Q62812 [39-64]		2	2817.4	1.276e+07	1.52488e+06	219197		1.54298e+07	1.17305e+06	240848	5018.24	Shared	High	High	Peak Found	Not Found	High	High	Peak Found	Peak Found	High	High	n/a	n/a	High	High	Medium	n/a	0.0002495	0.0003509			0.0001539	0.0001943	0.01611		1.609e-07	0.0005437
	FALSE	High	[K].LVWVPSTK.[N]		0.00804867	8.22091e-05	2	2	4	G3V6P7; Q62812	G3V6P7 [31-38]; Q62812 [31-38]		0	929.545									No Quan Values	High	Not Found	Not Found	Not Found	High	Not Found	Not Found	Not Found	High	n/a	n/a	n/a	High	n/a	n/a	n/a	0.0002495				0.0005661				0.00872
	FALSE	High	[K].MQQNIQELEEQLEEEESAR.[Q]		3.26229e-10	8.22091e-05	2	2	3	G3V6P7; Q62812	G3V6P7 [941-959]; Q62812 [941-959]		0	2333.06	373101			42990.8	1.57383e+06			76093.6	Shared	High	Not Found	Not Found	Peak Found	High	Not Found	Not Found	Peak Found	High	n/a	n/a	n/a	High	n/a	n/a	n/a	0.0002495				0.0001539				0.0004585
	FALSE	High	[K].MQQNIQELEEQLEEEESAR.[Q]	1xOxidation [M1]	2.70347e-10	8.22091e-05	2	2	14	G3V6P7; Q62812	G3V6P7 [941-959]; Q62812 [941-959]		0	2349.05	1.1421e+08	1.07335e+06	229374		1.97997e+08	2.37098e+06	124037		Shared	High	High	Peak Found	Not Found	High	High	Peak Found	Not Found	High	High	n/a	n/a	High	High	n/a	n/a	0.0002495	0.0003509			0.0001539	0.0001943			3.722e-08	1.537e-07
	FALSE	High	[K].MQQNIQELEEQLEEEESAR.[Q]	1xDeamidated [Q11]; 1xOxidation [M1]	2.00059e-06	8.22091e-05	2	2	3	G3V6P7; Q62812	G3V6P7 [941-959]; Q62812 [941-959]		0	2350.04									No Quan Values	High	Not Found	Not Found	Not Found	High	Not Found	Not Found	Not Found	High	n/a	n/a	n/a	High	n/a	n/a	n/a	0.0002495				0.0001539				0.0001993
	FALSE	High	[K].MEDGVGCLETAEEAK.[R]	1xCarbamidomethyl [C7]; 1xOxidation [M1]	2.34602e-09	8.22091e-05	2	2	6	G3V6P7; Q62812	G3V6P7 [1373-1387]; Q62812 [1374-1388]		0	1654.69	1.49169e+07		10024.1		3.40602e+07		39224.8		Shared	High	Not Found	Peak Found	Not Found	High	Not Found	Peak Found	Not Found	High	n/a	n/a	n/a	High	n/a	n/a	n/a	0.0002495				0.0001539				6.632e-08
	FALSE	High	[K].MEDGVGCLETAEEAKR.[R]	1xCarbamidomethyl [C7]; 1xOxidation [M1]	1.15861e-08	8.22091e-05	2	2	3	G3V6P7; Q62812	G3V6P7 [1373-1388]; Q62812 [1374-1389]		1	1810.79	3.27779e+06				1.09202e+07			404503	Shared	High	Not Found	Not Found	Not Found	High	Not Found	Not Found	Peak Found	High	n/a	n/a	n/a	High	n/a	n/a	n/a	0.0002495				0.0001539				6.835e-08
	FALSE	High	[K].VGRDYVQK.[A]		0.024427	0.00181949	4	4	1	F1LNF0; G3V6P7; G3V9Y1; Q62812	F1LNF0 [426-433]; G3V6P7 [396-403]; G3V9Y1 [403-410]; Q62812 [396-403]		1	964.521	803293	53637.1	15245	148175	1.72448e+06		24502.9	314398	Shared	Peak Found	Peak Found	Peak Found	Peak Found	High	Not Found	Peak Found	Peak Found	n/a	n/a	n/a	n/a	High	n/a	n/a	n/a					0.0006886
	FALSE	High	[K].VKPLLNSIR.[H]	1xDeamidated [N6]	0.0108077	0.00047521	2	2	6	G3V6P7; Q62812	G3V6P7 [834-842]; Q62812 [834-842]		0	1040.65	9.32149e+06	78410.2			1.93171e+07				Shared	High	Peak Found	Not Found	Not Found	High	Not Found	Not Found	Not Found	High	n/a	n/a	n/a	High	n/a	n/a	n/a	0.002697				0.000439				0.04631
	FALSE	High	[K].VKPLLNSIRHEDELLAK.[E]		0.000933178	8.22091e-05	2	2	6	G3V6P7; Q62812	G3V6P7 [834-850]; Q62812 [834-850]		1	1975.13	4.67855e+06	15865.9			1.18299e+07				Shared	High	Peak Found	Not Found	Not Found	High	Not Found	Not Found	Not Found	High	n/a	n/a	n/a	High	n/a	n/a	n/a	0.0007319				0.0001539				0.01755
	FALSE	High	[K].VKPLLNSIRHEDELLAK.[E]	1xDeamidated [N6]	0.00452418	8.22091e-05	2	2	7	G3V6P7; Q62812	G3V6P7 [834-850]; Q62812 [834-850]		1	1976.12	1.10083e+06	156061	18709	14267.3	3.64974e+06	71596.9	48556.9	61771.7	Shared	High	Peak Found	Peak Found	Peak Found	High	Peak Found	Peak Found	Peak Found	High	n/a	n/a	n/a	High	n/a	n/a	n/a	0.0007319				0.0001539				0.01726
	FALSE	High	[K].VKPLLNSIR.[H]		0.00589666	8.22091e-05	2	2	4	G3V6P7; Q62812	G3V6P7 [834-842]; Q62812 [834-842]		0	1039.66	27080110	296454			58908512	560487			Shared	High	Peak Found	Not Found	Not Found	High	High	Not Found	Not Found	High	n/a	n/a	n/a	High	High	n/a	n/a	0.0002495				0.003404	0.002767			0.006619
	FALSE	High	[R].VISGVLQLGNIVFK.[K]		2.76027e-07	8.22091e-05	2	2	8	G3V6P7; Q62812	G3V6P7 [342-355]; Q62812 [342-355]		0	1486.9	67123425				109016013				Shared	High	High	Not Found	Not Found	High	High	Not Found	Not Found	High	High	n/a	n/a	High	High	n/a	n/a	0.0002495	0.0003509			0.0001539	0.0001943			8.569e-06	0.000166
	FALSE	High	[R].VISGVLQLGNIVFK.[K]	1xDeamidated [N10]	3.19718e-05	8.22091e-05	2	2	2	G3V6P7; Q62812	G3V6P7 [342-355]; Q62812 [342-355]		0	1487.88									No Quan Values	High	Not Found	Not Found	Not Found	High	Not Found	Not Found	Not Found	High	n/a	n/a	n/a	High	n/a	n/a	n/a	0.0002495				0.0001539				0.002858
	FALSE	High	[R].VISGVLQLGNIVFKK.[E]		1.19439e-07	8.22091e-05	2	2	7	G3V6P7; Q62812	G3V6P7 [342-356]; Q62812 [342-356]		1	1614.99	8.26624e+06				1.34812e+07				Shared	High	Not Found	Not Found	Not Found	High	Not Found	Not Found	Not Found	High	n/a	n/a	n/a	High	n/a	n/a	n/a	0.0002495				0.0001539				4.502e-05
	FALSE	High	[K].VIQYLAHVASSHK.[SG]		5.37457e-08	8.22091e-05	3	3	19	G3V6P7; G3V9Y1; Q62812	G3V6P7 [187-199]; G3V9Y1 [191-203]; Q62812 [187-199]		0	1452.8	5.48607e+07	715171	131642		152817477	1.70921e+06	352778		Shared	High	High	Peak Found	Not Found	High	High	High	Not Found	High	High	n/a	n/a	High	High	High	n/a	0.0002495	0.0003509			0.0001539	0.0001943	0.0006739		7.909e-05	0.001803
	FALSE	High	[K].VAAYDKLEK.[T]		0.0110616	0.00047521	2	2	3	G3V6P7; Q62812	G3V6P7 [1405-1413]; Q62812 [1406-1414]		1	1036.57	2.15659e+06			15249.2	5.64621e+06		22706.8		Shared	High	Not Found	Not Found	Peak Found	High	Not Found	Peak Found	Not Found	High	n/a	n/a	n/a	High	n/a	n/a	n/a	0.001847				0.000439				0.02211
	FALSE	High	[R].TVGQLYK.[E]		0.0233335	0.00173362	5	6	7	F1LNF0; G3V6P7; A0A0G2K6S9; G3V9Y1; Q62812	F1LNF0 [673-679]; G3V6P7 [645-651]; A0A0G2K6S9 [659-665]; G3V9Y1 [652-658]; Q62812 [645-651]		0	808.456	145683776	1.03706e+06	47627.7		328815072	2255569	108280		Shared	High	Peak Found	Peak Found	Not Found	High	High	Peak Found	Not Found	High	Low	n/a	n/a	High	High	n/a	n/a	0.00992	0.06897			0.0006886	0.007236			0.137	0.527
	FALSE	High	[R].TVGQLYKEQLAK.[L]		0.00104938	8.22091e-05	2	2	2	G3V6P7; Q62812	G3V6P7 [645-656]; Q62812 [645-656]		1	1377.77	267287				475990				Shared	High	Not Found	Not Found	Not Found	High	Not Found	Not Found	Not Found	High	n/a	n/a	n/a	High	n/a	n/a	n/a	0.0002495				0.0001539				0.008235
	FALSE	High	[K].VEAQLQELQVK.[F]		2.82076e-05	8.22091e-05	2	2	8	G3V6P7; Q62812	G3V6P7 [1250-1260]; Q62812 [1250-1260]		0	1284.72	1.81094e+08	1.60793e+06			4.01364e+08	3.60078e+06			Shared	High	High	Not Found	Not Found	High	High	Not Found	Not Found	High	High	n/a	n/a	High	High	n/a	n/a	0.0002495	0.0003509			0.0001539	0.0001943			6.228e-05	0.0002557
	FALSE	High	[K].VEDMAELTCLNEASVLHNLK.[ED]	1xCarbamidomethyl [C9]; 1xOxidation [M4]	9.39545e-11	8.22091e-05	3	3	10	G3V6P7; G3V9Y1; Q62812	G3V6P7 [83-102]; G3V9Y1 [87-106]; Q62812 [83-102]		0	2302.11	4.80851e+07	448796			1.2027e+08	911643			Shared	High	High	Not Found	Not Found	High	High	Not Found	Not Found	High	High	n/a	n/a	High	High	n/a	n/a	0.0002495	0.0003509			0.0001539	0.0001943			4.244e-09	6.194e-05
	FALSE	High	[K].VEDMAELTCLNEASVLHNLK.[ED]	1xCarbamidomethyl [C9]; 1xDeamidated [N]; 1xOxidation [M4]	6.49719e-10	8.22091e-05	3	3	3	G3V6P7; G3V9Y1; Q62812	G3V6P7 [83-102]; G3V9Y1 [87-106]; Q62812 [83-102]		0	2303.09	1.30203e+06				4.10311e+06				Shared	High	Not Found	Not Found	Not Found	High	Not Found	Not Found	Not Found	High	n/a	n/a	n/a	High	n/a	n/a	n/a	0.002195				0.0001539				0.03423
	FALSE	High	[R].VEEEAAQK.[N]		0.00481536	8.22091e-05	2	2	11	G3V6P7; Q62812	G3V6P7 [1092-1099]; Q62812 [1092-1099]		0	903.442	1.89694e+06	49227.3			2.79322e+06	104710	35531.7	5960.81	Shared	High	Peak Found	Not Found	Not Found	High	High	Peak Found	Peak Found	High	n/a	n/a	n/a	High	High	n/a	n/a	0.001847				0.000439	0.0001943			0.02242
	FALSE	High	[R].VEEEEER.[CN]		0.00474086	8.22091e-05	3	3	17	G3V6P7; G3V9Y1; Q62812	G3V6P7 [924-930]; G3V9Y1 [931-937]; Q62812 [924-930]		0	919.4	1.48611e+07				3.08807e+07				Shared	High	Not Found	Not Found	Not Found	High	Not Found	Not Found	Not Found	High	n/a	n/a	n/a	High	n/a	n/a	n/a	0.0002495				0.0001539				0.007844
	FALSE	High	[R].VAEFTTDLMEEEEK.[S]	1xOxidation [M9]	4.44592e-06	8.22091e-05	1	1	3	Q62812	Q62812 [1001-1014]		0	1686.74	567441				1.22822e+06					High	Not Found	Not Found	Not Found	High	Not Found	Not Found	Not Found	High	n/a	n/a	n/a	High	n/a	n/a	n/a	0.0002495				0.0001539				0.001637
	FALSE	High	[R].YEILTPNSIPK.[G]		9.64186e-05	8.22091e-05	2	2	7	G3V6P7; Q62812	G3V6P7 [721-731]; Q62812 [721-731]		0	1274.7	3.59532e+07	275645			7.70172e+07	751667		70544.3	Shared	High	High	Not Found	Not Found	High	Peak Found	Not Found	Peak Found	High	High	n/a	n/a	High	n/a	n/a	n/a	0.0002495	0.002564			0.0001539				0.002204	0.02584
	FALSE	High	[R].YEILTPNSIPK.[G]	1xDeamidated [N7]	9.56668e-05	8.22091e-05	2	2	8	G3V6P7; Q62812	G3V6P7 [721-731]; Q62812 [721-731]		0	1275.68	5.5421e+06	160865	60477.6	158929	13501004	128799	33821.3	193665	Shared	High	Peak Found	Peak Found	Peak Found	High	Peak Found	Peak Found	Peak Found	High	n/a	n/a	n/a	High	n/a	n/a	n/a	0.0002495				0.0001539				0.0007239
	FALSE	High	[K].VVQEQGTHPK.[F]		0.00399337	8.22091e-05	2	2	2	G3V6P7; Q62812	G3V6P7 [546-555]; Q62812 [546-555]		0	1122.59	61767356				165954176				Shared	High	Not Found	Not Found	Not Found	High	Not Found	Not Found	Not Found	High	n/a	n/a	n/a	High	n/a	n/a	n/a	0.0002495				0.0001539				0.01641
	FALSE	High	[R].VVFQEFR.[Q]		0.0956909	0.00731814	2	2	7	G3V6P7; Q62812	G3V6P7 [712-718]; Q62812 [712-718]		0	924.494	197764736	1.74292e+06	27045		406732160	4352795	60963.1		Shared	High	Peak Found	Peak Found	Not Found	High	High	Peak Found	Not Found	High	Medium	n/a	n/a	High	High	n/a	n/a	0.006665	0.01141			0.004956	0.007341			0.1013	0.1003
	FALSE	High	[K].VSHLLGINVTDFTR.[G]		2.93603e-06	8.22091e-05	2	2	24	G3V6P7; Q62812	G3V6P7 [374-387]; Q62812 [374-387]		0	1571.85	8.45418e+07	1.0047e+06	278865		2.05075e+08	2.31682e+06	552504		Shared	High	High	High	Not Found	High	High	High	Not Found	High	High	High	n/a	High	High	High	n/a	0.0002495	0.0003509	0.0009804		0.0001539	0.0001943	0.001258		2.109e-05	0.0002489
	FALSE	High	[K].VSHLLGINVTDFTR.[G]	1xDeamidated [N8]	0.000552415	8.22091e-05	2	2	2	G3V6P7; Q62812	G3V6P7 [374-387]; Q62812 [374-387]		0	1572.84	494220				1.25975e+06				Shared	High	Not Found	Not Found	Not Found	High	Not Found	Not Found	Not Found	High	n/a	n/a	n/a	High	n/a	n/a	n/a	0.0002495				0.0001539				0.0008388
	FALSE	High	[R].VRTELADK.[V]		0.0930044	0.0070735	2	2	1	G3V6P7; Q62812	G3V6P7 [1267-1274]; Q62812 [1267-1274]		1	931.521	57025456	564211	228429		89848512	725499	467267		Shared	High	Peak Found	Peak Found	Not Found	Peak Found	Peak Found	Peak Found	Not Found	High	Medium	n/a	n/a	Medium	Low	n/a	n/a	0.004798	0.0374			0.01223	0.05025			0.07498	0.2885
	FALSE	High	[R].SMMQDREDQSILCTGESGAGK.[T]	1xCarbamidomethyl [C13]; 2xOxidation [M2; M3]	4.3205e-09	8.22091e-05	2	2	7	G3V6P7; Q62812	G3V6P7 [160-180]; Q62812 [160-180]		1	2331.98	2.31525e+07	103322			6.02759e+07		62369.5		Shared	High	High	Not Found	Not Found	High	High	Peak Found	Not Found	High	High	n/a	n/a	High	High	n/a	n/a	0.0002495	0.004534			0.0001539	0.0001943			8.794e-07	0.04888
	FALSE	High	[R].SMMQDREDQSILCTGESGAGK.[T]	1xCarbamidomethyl [C13]; 1xDeamidated [Q4]; 2xOxidation [M2; M3]	0.0427573	0.00318083	2	2	1	G3V6P7; Q62812	G3V6P7 [160-180]; Q62812 [160-180]		1	2332.97									No Quan Values	High	Not Found	Not Found	Not Found	Not Found	Not Found	Not Found	Not Found	High	n/a	n/a	n/a	n/a	n/a	n/a	n/a	0.002351								0.03753
	FALSE	High	[K].SMEAEMIQLQEELAAAER.[A]		1.4513e-06	8.22091e-05	2	2	1	G3V6P7; Q62812	G3V6P7 [1677-1694]; Q62812 [1678-1695]		0	2048.96					1.07635e+06				Shared	Not Found	Not Found	Not Found	Not Found	High	Not Found	Not Found	Not Found	n/a	n/a	n/a	n/a	High	n/a	n/a	n/a					0.0001539
	FALSE	High	[K].SMEAEMIQLQEELAAAER.[A]	2xDeamidated [Q8; Q10]	0.0001861	8.22091e-05	2	2	2	G3V6P7; Q62812	G3V6P7 [1677-1694]; Q62812 [1678-1695]		0	2050.93					196446				Shared	Not Found	Not Found	Not Found	Not Found	High	Not Found	Not Found	Not Found	n/a	n/a	n/a	n/a	High	n/a	n/a	n/a					0.0001539
	FALSE	High	[K].SMEAEMIQLQEELAAAER.[A]	1xOxidation [M]	1.66537e-11	8.22091e-05	2	2	10	G3V6P7; Q62812	G3V6P7 [1677-1694]; Q62812 [1678-1695]		0	2064.96	1.79186e+06				11972328	113208			Shared	High	Not Found	Not Found	Not Found	High	Peak Found	Not Found	Not Found	High	n/a	n/a	n/a	High	n/a	n/a	n/a	0.0002495				0.0001539				2.259e-10
	FALSE	High	[K].SMEAEMIQLQEELAAAER.[A]	1xDeamidated [Q]; 1xOxidation [M2]	3.18084e-08	8.22091e-05	2	2	2	G3V6P7; Q62812	G3V6P7 [1677-1694]; Q62812 [1678-1695]		0	2065.94									No Quan Values	Not Found	Not Found	Not Found	Not Found	High	Not Found	Not Found	Not Found	n/a	n/a	n/a	n/a	High	n/a	n/a	n/a					0.0001539
	FALSE	High	[K].SMEAEMIQLQEELAAAER.[A]	2xOxidation [M2; M6]	6.65758e-11	8.22091e-05	2	2	59	G3V6P7; Q62812	G3V6P7 [1677-1694]; Q62812 [1678-1695]		0	2080.95	9.64321e+07	2.61034e+06	552955	69700.2	183143581	6228469	1.51498e+06	109750	Shared	High	High	High	Peak Found	High	High	High	Peak Found	High	High	High	n/a	High	High	High	n/a	0.0002495	0.0003509	0.0009804		0.0001539	0.0001943	0.0006739		5.967e-08	4.759e-08
	FALSE	High	[K].SMEAEMIQLQEELAAAER.[A]	1xDeamidated [Q8]; 2xOxidation [M2; M6]	3.36002e-08	8.22091e-05	2	2	4	G3V6P7; Q62812	G3V6P7 [1677-1694]; Q62812 [1678-1695]		0	2081.94									No Quan Values	High	Not Found	Not Found	Not Found	High	Not Found	Not Found	Not Found	High	n/a	n/a	n/a	High	n/a	n/a	n/a	0.0002495				0.0001539				1.736e-07
	FALSE	High	[R].SMMQDREDQSILCTGESGAGK.[T]	1xCarbamidomethyl [C13]	0.0903864	0.00688035	2	2	1	G3V6P7; Q62812	G3V6P7 [160-180]; Q62812 [160-180]		1	2300	157478				318686				Shared	Peak Found	Not Found	Not Found	Not Found	High	Not Found	Not Found	Not Found	n/a	n/a	n/a	n/a	High	n/a	n/a	n/a					0.00462
	FALSE	High	[K].THEAQIQEMR.[Q]	1xOxidation [M9]	0.0128126	0.000658755	2	2	9	G3V6P7; Q62812	G3V6P7 [1182-1191]; Q62812 [1182-1191]		0	1258.58	1.11927e+08	1.6982e+06	18193.7		1.08945e+08	1.18082e+06			Shared	High	Peak Found	Peak Found	Not Found	High	High	Not Found	Not Found	High	Medium	n/a	n/a	High	High	n/a	n/a	0.0002495	0.02566			0.0008163	0.002657			0.0131	0.2109
	FALSE	High	[K].TLEDEAK.[T]		0.0200226	0.0014291	2	2	15	G3V6P7; Q62812	G3V6P7 [1175-1181]; Q62812 [1175-1181]		0	805.394	4.10269e+07	154105	77627.7	27575.1	87172120	440356	141431	115379	Shared	High	Peak Found	Peak Found	Peak Found	High	Peak Found	Peak Found	Peak Found	High	n/a	n/a	n/a	High	n/a	n/a	n/a	0.003958				0.0006886				0.06338
	FALSE	High	[KR].TQLEELEDELQATEDAK.[L]	1xDeamidated [Q]	1.54789e-08	8.22091e-05	4	5	2	G3V6P7; A0A0G2K6S9; G3V9Y1; Q62812	G3V6P7 [1539-1555]; A0A0G2K6S9 [1553-1569]; G3V9Y1 [1546-1562]; Q62812 [1540-1556]		0	1962.9									No Quan Values	High	Not Found	Not Found	Not Found	High	Not Found	Not Found	Not Found	High	n/a	n/a	n/a	High	n/a	n/a	n/a	0.0002495				0.0001539				0.002018
	FALSE	High	[KR].TQLEELEDELQATEDAKLR.[L]		1.59282e-05	8.22091e-05	4	5	1	G3V6P7; A0A0G2K6S9; G3V9Y1; Q62812	G3V6P7 [1539-1557]; A0A0G2K6S9 [1553-1571]; G3V9Y1 [1546-1564]; Q62812 [1540-1558]		1	2231.1	601855	50239.9	72782.4	49336.2	611464	95706.5	216871	101795	Shared	High	Peak Found	Peak Found	Peak Found	Peak Found	Peak Found	Peak Found	Peak Found	High	n/a	n/a	n/a	n/a	n/a	n/a	n/a	0.0002495								3.773e-05
	FALSE	High	[KR].TQLEELEDELQATEDAKLR.[L]	1xDeamidated [Q11]	6.51876e-05	8.22091e-05	4	5	1	G3V6P7; A0A0G2K6S9; G3V9Y1; Q62812	G3V6P7 [1539-1557]; A0A0G2K6S9 [1553-1571]; G3V9Y1 [1546-1564]; Q62812 [1540-1558]		1	2232.09									No Quan Values	Not Found	Not Found	Not Found	Not Found	High	Not Found	Not Found	Not Found	n/a	n/a	n/a	n/a	High	n/a	n/a	n/a					0.0001539
	FALSE	High	[KR].TQLEELEDELQATEDAK.[L]		2.92363e-10	8.22091e-05	4	5	50	G3V6P7; A0A0G2K6S9; G3V9Y1; Q62812	G3V6P7 [1539-1555]; A0A0G2K6S9 [1553-1569]; G3V9Y1 [1546-1562]; Q62812 [1540-1556]		0	1961.92	3.38714e+08	2.60681e+06	947446	140082	605562528	4.77228e+06	2.97015e+06	194325	Shared	High	High	High	Peak Found	High	High	High	Peak Found	High	High	High	n/a	High	High	High	n/a	0.0002495	0.0003509	0.0009804		0.0001539	0.0001943	0.0006739		2.747e-09	2.179e-07
	FALSE	High	[K].TRLQQELDDLLVDLDHQR.[Q]		1.12592e-11	8.22091e-05	2	2	20	G3V6P7; Q62812	G3V6P7 [1416-1433]; Q62812 [1417-1434]		1	2207.14	2.61307e+07	467368	193096	43843.7	7.33968e+07	392866	481766	88314.6	Shared	High	High	High	Peak Found	High	High	High	Peak Found	High	High	High	n/a	High	High	High	n/a	0.0002495	0.0003509	0.001419		0.0001539	0.0001943	0.0006739		2.27e-10	0.0007151
	FALSE	High	[K].SVHELEK.[S]		0.0984472	0.00742565	2	2	1	G3V6P7; Q62812	G3V6P7 [1519-1525]; Q62812 [1520-1526]		0	841.441	69230328	875070	392322		142495056	1.1316e+06	1.15737e+06		Shared	Peak Found	Peak Found	Peak Found	Not Found	High	Peak Found	Peak Found	Not Found	Medium	Low	Medium	n/a	High	Medium	Medium	n/a	0.0274	0.0995	0.04332		0.005065	0.02225	0.03275		0.2984	0.6729
	FALSE	High	[R].TEMEDLMSSKDDVGK.[S]	2xOxidation [M3; M7]	3.40382e-05	8.22091e-05	2	2	3	G3V6P7; Q62812	G3V6P7 [1504-1518]; Q62812 [1505-1519]		1	1716.73	671597				1.38829e+06				Shared	High	Not Found	Not Found	Not Found	High	Not Found	Not Found	Not Found	High	n/a	n/a	n/a	High	n/a	n/a	n/a	0.00992				0.0001539				0.1393
	FALSE	High	[R].TEMEDLMSSK.[D]	2xOxidation [M3; M7]	0.00043681	8.22091e-05	2	2	13	G3V6P7; Q62812	G3V6P7 [1504-1513]; Q62812 [1505-1514]		0	1202.49	58924861	170830	30115.1		138630254	290651	249306		Shared	High	Peak Found	Peak Found	Not Found	High	High	Peak Found	Not Found	High	n/a	n/a	n/a	High	High	n/a	n/a	0.0002495				0.0001539	0.0006527			0.001399
	FALSE	High	[K].TDLLLEPYNK.[Y]		8.70888e-05	8.22091e-05	2	2	12	G3V6P7; Q62812	G3V6P7 [290-299]; Q62812 [290-299]		0	1205.64	62663312	511164	233980	330575	1.59871e+08	1.33463e+06	398180	135880	Shared	High	Peak Found	Peak Found	Peak Found	High	Peak Found	Peak Found	Peak Found	High	n/a	n/a	n/a	High	n/a	n/a	n/a	0.0002495				0.0001539				0.000167
	FALSE	High	[K].TDLLLEPYNKYR.[F]		2.12798e-05	8.22091e-05	2	2	3	G3V6P7; Q62812	G3V6P7 [290-301]; Q62812 [290-301]		1	1524.81	996408	106868	15481.3		1.44617e+06				Shared	High	Peak Found	Peak Found	Not Found	High	Not Found	Not Found	Not Found	High	n/a	n/a	n/a	High	n/a	n/a	n/a	0.0002495				0.0001539				0.00321
	FALSE	High	[R].TELADKVSK.[L]		0.101993	0.00808165	2	2	1	G3V6P7; Q62812	G3V6P7 [1269-1277]; Q62812 [1269-1277]		1	990.547									No Quan Values	High	Not Found	Not Found	Not Found	Not Found	Not Found	Not Found	Not Found	High	n/a	n/a	n/a	n/a	n/a	n/a	n/a	0.005157								0.08115
	FALSE	High	[K].TELCAEAEELR.[A]	1xCarbamidomethyl [C4]	9.12771e-05	8.22091e-05	1	1	2	Q62812	Q62812 [893-903]		0	1320.61	148053	21467.9	25430.3		353832	216600	28232.2			High	Peak Found	Peak Found	Not Found	High	Peak Found	Peak Found	Not Found	High	n/a	n/a	n/a	High	n/a	n/a	n/a	0.0002495				0.0001539				0.007614
	FALSE	High	[K].TELEDTLDSTAAQQELR.[S]		3.01663e-10	8.22091e-05	2	2	26	G3V6P7; Q62812	G3V6P7 [1146-1162]; Q62812 [1146-1162]		0	1919.92	2.00217e+08	1.71037e+06	200528		4.14427e+08	3.12527e+06	1.07541e+06		Shared	High	Peak Found	Peak Found	Not Found	High	Peak Found	Peak Found	Not Found	High	n/a	n/a	n/a	High	n/a	n/a	n/a	0.0002495				0.0001539				1.003e-08
	FALSE	High	[R].TEMEDLMSSK.[D]		0.000631023	8.22091e-05	2	2	1	G3V6P7; Q62812	G3V6P7 [1504-1513]; Q62812 [1505-1514]		0	1170.5		258097			1037031	505533			Shared	Not Found	Peak Found	Not Found	Not Found	High	Peak Found	Not Found	Not Found	n/a	n/a	n/a	n/a	High	n/a	n/a	n/a					0.0001539
	FALSE	High	[R].TEMEDLMSSK.[D]	1xOxidation [M7]	0.00289957	8.22091e-05	2	2	3	G3V6P7; Q62812	G3V6P7 [1504-1513]; Q62812 [1505-1514]		0	1186.5	783395				5387470		144996		Shared	High	Not Found	Not Found	Not Found	High	Not Found	Peak Found	Not Found	High	n/a	n/a	n/a	High	n/a	n/a	n/a	0.001847				0.0001539				0.02243
	FALSE	High	[K].TELEDTLDSTAAQQELR.[S]	1xDeamidated [Q13]	0.000309544	8.22091e-05	2	2	2	G3V6P7; Q62812	G3V6P7 [1146-1162]; Q62812 [1146-1162]		0	1920.9	272740				573077				Shared	High	Not Found	Not Found	Not Found	Peak Found	Not Found	Not Found	Not Found	High	n/a	n/a	n/a	n/a	n/a	n/a	n/a	0.0002495								0.0005062
	FALSE	High	[R].EDQSILCTGESGAGK.[T]	1xCarbamidomethyl [C7]	4.17601e-06	8.22091e-05	5	6	4	F1LNF0; G3V6P7; A0A0G2K6S9; G3V9Y1; Q62812	F1LNF0 [186-200]; G3V6P7 [166-180]; A0A0G2K6S9 [170-184]; G3V9Y1 [170-184]; Q62812 [166-180]		0	1551.7	44162360			64179.1	91819992		108044		Shared	High	Not Found	Not Found	Peak Found	High	High	Peak Found	Not Found	High	n/a	n/a	n/a	High	High	n/a	n/a	0.0002495				0.0001539	0.0001943			0.0005914
	FALSE	High	[K].EEELQAALAR.[VL]		0.000876557	8.22091e-05	3	4	2	G3V6P7; A0A0G2K6S9; Q62812	G3V6P7 [1082-1091]; A0A0G2K6S9 [1096-1105]; Q62812 [1082-1091]		0	1129.58	2426932	27200.6	52794.2	56372.9	4632564	114959	58167.2	169165	Shared	High	Peak Found	Peak Found	Peak Found	High	Peak Found	Peak Found	Peak Found	High	n/a	n/a	n/a	High	n/a	n/a	n/a	0.0002495				0.0001539				0.001257
	FALSE	High	[R].EEILAQAK.[E]		0.00947361	0.000287704	2	2	7	G3V6P7; Q62812	G3V6P7 [1662-1669]; Q62812 [1663-1670]		0	901.499	92562216	956336	328508		159769776	1.56709e+06	1.27839e+06		Shared	High	High	Peak Found	Not Found	High	High	Peak Found	Not Found	High	High	Low	n/a	High	High	Medium	n/a	0.002195	0.0006536	0.1133		0.0001539	0.002767	0.01652		0.03039	0.01025
	FALSE	High	[R].ELEDATETADAMNR.[E]		1.7392e-07	8.22091e-05	2	2	2	G3V6P7; Q62812	G3V6P7 [1899-1912]; Q62812 [1900-1913]		0	1565.67	1.51969e+06	76166.7		229517	8530136		29666.3	2075647	Shared	High	Peak Found	Not Found	Peak Found	High	Not Found	Peak Found	Peak Found	High	n/a	n/a	n/a	High	n/a	n/a	n/a	0.0002495				0.0001539				0.0001477
	FALSE	High	[R].ELEDATETADAMNR.[E]	1xOxidation [M12]	7.40876e-08	8.22091e-05	2	2	27	G3V6P7; Q62812	G3V6P7 [1899-1912]; Q62812 [1900-1913]		0	1581.67	1.07673e+08	780180	408309	312663	2.72076e+08	2.08732e+06	1.1576e+06	482926	Shared	High	High	High	Peak Found	High	High	High	Peak Found	High	High	High	n/a	High	High	High	Low	0.0002495	0.0006536	0.001419		0.0001539	0.0001943	0.0006739	0.06882	7.404e-07	0.009642
	FALSE	High	[R].ELEDATETADAMNREVSSLK.[N]	1xDeamidated [N13]; 1xOxidation [M12]	3.17225e-05	8.22091e-05	2	2	1	G3V6P7; Q62812	G3V6P7 [1899-1918]; Q62812 [1900-1919]		1	2226.01	236438				504524				Shared	Peak Found	Not Found	Not Found	Not Found	High	Not Found	Not Found	Not Found	n/a	n/a	n/a	n/a	High	n/a	n/a	n/a					0.0001539
	FALSE	High	[K].EEVGEEAIVELVENGK.[K]		6.29122e-09	8.22091e-05	2	2	6	G3V6P7; Q62812	G3V6P7 [48-63]; Q62812 [48-63]		0	1743.86	2.91809e+06	39319.2			5.42367e+06	56916.3			Shared	High	Peak Found	Not Found	Not Found	High	Peak Found	Not Found	Not Found	High	n/a	n/a	n/a	High	n/a	n/a	n/a	0.0002495				0.0001539				1.401e-05
	FALSE	High	[K].EEVGEEAIVELVENGK.[K]	1xDeamidated [N14]	1.37638e-08	8.22091e-05	2	2	17	G3V6P7; Q62812	G3V6P7 [48-63]; Q62812 [48-63]		0	1744.85	5.29289e+06	133051			1.19204e+07	41353.1			Shared	High	Peak Found	Not Found	Not Found	High	Peak Found	Not Found	Not Found	High	n/a	n/a	n/a	High	n/a	n/a	n/a	0.0002495				0.0001539				2.863e-07
	FALSE	High	[K].EEVGEEAIVELVENGKK.[V]		0.00165177	8.22091e-05	2	2	1	G3V6P7; Q62812	G3V6P7 [48-64]; Q62812 [48-64]		1	1871.96	988560								Shared	High	Not Found	Not Found	Not Found	Not Found	Not Found	Not Found	Not Found	High	n/a	n/a	n/a	n/a	n/a	n/a	n/a	0.0002495								0.00218
	FALSE	High	[K].EEVGEEAIVELVENGKK.[V]	1xDeamidated [N14]	1.72563e-07	8.22091e-05	2	2	7	G3V6P7; Q62812	G3V6P7 [48-64]; Q62812 [48-64]		1	1872.94	3.54216e+06				8.51231e+06				Shared	High	Not Found	Not Found	Not Found	High	Not Found	Not Found	Not Found	High	n/a	n/a	n/a	High	n/a	n/a	n/a	0.0002495				0.0001539				0.0001511
	FALSE	High	[R].DRAEAEAR.[E]		0.0101582	0.00047521	4	5	16	G3V6P7; A0A0G2K6S9; G3V9Y1; Q62812	G3V6P7 [1465-1472]; A0A0G2K6S9 [1479-1486]; G3V9Y1 [1472-1479]; Q62812 [1466-1473]		1	917.444	2.7408e+06				6.76565e+06	73606.1			Shared	Peak Found	Not Found	Not Found	Not Found	High	Peak Found	Not Found	Not Found	Medium	n/a	n/a	n/a	High	n/a	n/a	n/a	0.02647				0.000439				0.2932
	FALSE	High	[R].DLQGRDEQSEEK.[K]		2.06237e-05	8.22091e-05	2	2	4	G3V6P7; Q62812	G3V6P7 [1572-1583]; Q62812 [1573-1584]		1	1433.65	7465057	88595.6			12707182	150586		96812	Shared	High	Peak Found	Not Found	Not Found	High	Peak Found	Not Found	Peak Found	High	n/a	n/a	n/a	High	n/a	n/a	n/a	0.0002495				0.0001539				8.357e-05
	FALSE	High	[R].DLQGRDEQSEEKK.[K]		0.00121754	8.22091e-05	2	2	4	G3V6P7; Q62812	G3V6P7 [1572-1584]; Q62812 [1573-1585]		2	1561.75	1.10743e+07	20957.4		27406.6	4.4525e+07			37124.5	Shared	High	Peak Found	Not Found	Peak Found	High	Not Found	Not Found	Peak Found	High	n/a	n/a	n/a	High	n/a	n/a	n/a	0.0002495				0.0001539				0.002595
	FALSE	High	[K].DMFQETMEAMR.[I]	3xOxidation [M2; M7; M10]	7.21712e-05	8.22091e-05	2	2	6	G3V6P7; Q62812	G3V6P7 [317-327]; Q62812 [317-327]		0	1436.55	1.32299e+07	71738.9	27649.8		15744907	209232	24225.7		Shared	High	Peak Found	Peak Found	Not Found	High	Peak Found	Peak Found	Not Found	High	n/a	n/a	n/a	High	n/a	n/a	n/a	0.0002495				0.0001539				0.008616
	FALSE	High	[K].DVLLQVEDER.[R]		0.00116171	8.22091e-05	2	2	6	G3V6P7; Q62812	G3V6P7 [1846-1855]; Q62812 [1847-1856]		0	1215.62	23386242	115414		53942.1	50631944	86098		81929	Shared	High	Peak Found	Not Found	Peak Found	High	Peak Found	Not Found	Peak Found	High	n/a	n/a	n/a	High	n/a	n/a	n/a	0.0002495				0.0001539				0.002681
	FALSE	High	[K].DVLLQVEDERR.[N]		0.000270975	8.22091e-05	2	2	16	G3V6P7; Q62812	G3V6P7 [1846-1856]; Q62812 [1847-1857]		1	1371.72	206222484	1.33647e+06	672800		361850928	3.24515e+06	2.58621e+06		Shared	High	High	High	Not Found	High	High	High	Not Found	High	High	High	n/a	High	High	High	n/a	0.0002495	0.0003509	0.0009804		0.0001539	0.0001943	0.0006739		0.0004481	0.002094
	FALSE	High	[K].FDQLLAEEK.[ATNG]		0.00037645	8.22091e-05	5	6	18	F1LNF0; G3V6P7; A0A0G2K6S9; G3V9Y1; Q62812	F1LNF0 [1474-1482]; G3V6P7 [1446-1454]; A0A0G2K6S9 [1460-1468]; G3V9Y1 [1453-1461]; Q62812 [1447-1455]		0	1092.56	2.4774e+08	1.71698e+06	901845	1.2776e+06	4.44336e+08	3.67123e+06	2.74938e+06	1.96885e+06	Shared	High	High	High	Peak Found	High	High	High	Peak Found	High	High	High	n/a	High	High	High	n/a	0.0002495	0.001897	0.0009804		0.0001539	0.0005519	0.001258		0.002853	0.01848
	FALSE	High	[R].EMEAELEDERK.[Q]		0.000433405	8.22091e-05	2	2	3	G3V6P7; Q62812	G3V6P7 [1593-1603]; Q62812 [1594-1604]		1	1378.62	345512		27421.9	15431.6	4.04878e+06	33481	55932.9	32493.7	Shared	Peak Found	Not Found	Peak Found	Peak Found	High	Peak Found	Peak Found	Peak Found	n/a	n/a	n/a	n/a	High	n/a	n/a	n/a					0.0001539
	FALSE	High	[R].EMEAELEDERK.[Q]	1xOxidation [M2]	1.40529e-05	8.22091e-05	2	2	8	G3V6P7; Q62812	G3V6P7 [1593-1603]; Q62812 [1594-1604]		1	1394.61	1.22776e+06			260110	2.42343e+06			253470	Shared	High	Not Found	Not Found	Peak Found	High	Not Found	Not Found	Peak Found	High	n/a	n/a	n/a	High	n/a	n/a	n/a	0.0002495				0.0001539				0.0001121
	FALSE	High	[R].EMEAELEDER.[K]	1xOxidation [M2]	0.00046141	8.22091e-05	2	2	4	G3V6P7; Q62812	G3V6P7 [1593-1602]; Q62812 [1594-1603]		0	1266.52	1.50493e+06		29561.7		2.35451e+06	2902.93	67020.8		Shared	High	Not Found	Peak Found	Not Found	High	Peak Found	Peak Found	Not Found	High	n/a	n/a	n/a	High	n/a	n/a	n/a	0.0002495				0.0001539				0.005121
	FALSE	High	[R].EMEAELEDER.[K]		0.000254527	8.22091e-05	2	2	3	G3V6P7; Q62812	G3V6P7 [1593-1602]; Q62812 [1594-1603]		0	1250.52	131017				1.80754e+06		119776		Shared	High	Not Found	Not Found	Not Found	High	Not Found	Peak Found	Not Found	High	n/a	n/a	n/a	High	n/a	n/a	n/a	0.0002495				0.0001539				0.003205
	FALSE	High	[R].ELETQISELQEDLESER.[A]		1.01514e-09	8.22091e-05	2	2	17	G3V6P7; Q62812	G3V6P7 [1108-1124]; Q62812 [1108-1124]		0	2047.97	7.29888e+07	1.13037e+06	19231.3	162089	1.44344e+08	1.77325e+06	29914.1	84712.8	Shared	High	High	Peak Found	Peak Found	High	High	Peak Found	Peak Found	High	High	n/a	n/a	High	High	n/a	n/a	0.0002495	0.0003509			0.0001539	0.0001943			4.034e-07	1.675e-06
	FALSE	High	[K].ERNTDQASMPDNTAAQK.[V]	1xOxidation [M9]	6.13415e-07	8.22091e-05	3	4	4	G3V6P7; A0A0G2K6S9; Q62812	G3V6P7 [357-373]; A0A0G2K6S9 [371-387]; Q62812 [357-373]		1	1892.84	7.73629e+06				11554506	57671.7			Shared	High	Not Found	Not Found	Not Found	High	Peak Found	Not Found	Not Found	High	n/a	n/a	n/a	High	n/a	n/a	n/a	0.0002495				0.0001539				0.000321
	FALSE	High	[K].ERNTDQASMPDNTAAQK.[V]	1xDeamidated [N3]; 1xOxidation [M9]	0.00836738	8.22091e-05	3	4	1	G3V6P7; A0A0G2K6S9; Q62812	G3V6P7 [357-373]; A0A0G2K6S9 [371-387]; Q62812 [357-373]		1	1893.82	212120				361233				Shared	Peak Found	Not Found	Not Found	Not Found	High	Not Found	Not Found	Not Found	Low	n/a	n/a	n/a	High	n/a	n/a	n/a	0.08254				0.0001539				0.6332
	FALSE	High	[K].EQADFAIEALAK.[A]		6.42338e-06	8.22091e-05	4	5	61	F1LNF0; G3V6P7; A0A0G2K6S9; Q62812	F1LNF0 [438-449]; G3V6P7 [408-419]; A0A0G2K6S9 [422-433]; Q62812 [408-419]		0	1305.67	1.74158e+08	2.66113e+06	463741	1.08529e+06	3.35882e+08	4.29343e+06	1.03603e+06	1.70628e+06	Shared	High	High	High	Peak Found	High	High	High	Peak Found	High	High	High	n/a	High	High	High	n/a	0.0002495	0.0003509	0.0009804		0.0001539	0.0001943	0.0006739		0.0005595	0.0003766
	FALSE	High	[R].EQEVSILKK.[T]		0.0530753	0.00438264	2	2	1	G3V6P7; Q62812	G3V6P7 [1166-1174]; Q62812 [1166-1174]		1	1073.62	759922	63820.9	65827.7		1.44309e+06	88168	129350		Shared	Peak Found	Peak Found	Peak Found	Not Found	High	Peak Found	Peak Found	Not Found	Medium	n/a	n/a	n/a	High	n/a	n/a	n/a	0.01939				0.003061				0.2409
	FALSE	High	[R].ALEEAMEQK.[A]		0.00227587	8.22091e-05	2	2	3	G3V6P7; Q62812	G3V6P7 [1484-1492]; Q62812 [1485-1493]		0	1048.5	1.07086e+06	63132.4	28865.3		11637269	140745	58236.4	148092	Shared	High	Peak Found	Peak Found	Not Found	High	Peak Found	Peak Found	Peak Found	High	n/a	n/a	n/a	High	n/a	n/a	n/a	0.0002495				0.0001539				0.01191
	FALSE	High	[R].ALEEAMEQK.[A]	1xOxidation [M6]	0.00299159	8.22091e-05	2	2	11	G3V6P7; Q62812	G3V6P7 [1484-1492]; Q62812 [1485-1493]		0	1064.49	155448087	1.76222e+06	824123	67441	276432192	1.99065e+06	2.8433e+06	320935	Shared	High	High	High	Peak Found	High	High	High	Peak Found	High	High	High	n/a	High	High	High	n/a	0.0002495	0.007071	0.001419		0.0001539	0.0005519	0.001258		0.01188	0.06507
	FALSE	High	[K].ALELDSNLYR.[I]		0.000270975	8.22091e-05	2	2	11	G3V6P7; Q62812	G3V6P7 [746-755]; Q62812 [746-755]		0	1193.62	1.55828e+08	1.21249e+06	48491.8	54489.4	3.07286e+08	2.58773e+06	62282.8	120932	Shared	High	High	Peak Found	Peak Found	High	High	Peak Found	Peak Found	High	High	Low	n/a	High	High	n/a	n/a	0.0002495	0.0006536	0.671		0.0001539	0.0005519			0.001319	0.009015
	FALSE	High	[K].ALELDSNLYR.[I]	1xDeamidated [N7]	0.000304735	8.22091e-05	2	2	4	G3V6P7; Q62812	G3V6P7 [746-755]; Q62812 [746-755]		0	1194.6	1.98641e+06				4.21545e+06				Shared	High	Not Found	Not Found	Not Found	High	Not Found	Not Found	Not Found	High	n/a	n/a	n/a	High	n/a	n/a	n/a	0.0002495				0.0001539				0.001238
	FALSE	High	[R].ALEQQVEEMK.[T]		0.00798639	8.22091e-05	2	2	2	G3V6P7; Q62812	G3V6P7 [1529-1538]; Q62812 [1530-1539]		0	1204.59	815196			64800.1	6214348		28114.4	216687	Shared	High	Not Found	Not Found	Peak Found	High	Not Found	Peak Found	Peak Found	High	n/a	n/a	n/a	High	n/a	n/a	n/a	0.002195				0.0001539				0.03326
	FALSE	High	[R].ALEQQVEEMK.[T]	1xOxidation [M9]	0.00111715	8.22091e-05	2	2	12	G3V6P7; Q62812	G3V6P7 [1529-1538]; Q62812 [1530-1539]		0	1220.58	60565732	965874	385818		129864592	907980	1.19213e+06		Shared	High	High	Peak Found	Not Found	High	High	High	Not Found	High	High	n/a	n/a	High	High	High	n/a	0.0002495	0.0003509			0.0001539	0.0001943	0.0006739		0.001543	0.005981
	FALSE	High	[K].ANLQIDQINTDLNLER.[S]		8.7405e-09	8.22091e-05	2	2	27	G3V6P7; Q62812	G3V6P7 [1755-1770]; Q62812 [1756-1771]		0	1869.97	1.21527e+08	1.08646e+06	585039	616178	2.2124e+08	1.83286e+06	1.75595e+06	992890	Shared	High	High	High	Peak Found	High	High	High	Peak Found	High	High	High	n/a	High	High	High	n/a	0.0002495	0.0003509	0.003399		0.0001539	0.0001943	0.0006739		5.361e-08	1.342e-05
	FALSE	High	[K].ANLQIDQINTDLNLER.[S]	1xDeamidated [N/Q]	1.35378e-07	8.22091e-05	2	2	14	G3V6P7; Q62812	G3V6P7 [1755-1770]; Q62812 [1756-1771]		0	1870.95	4.34015e+06		49914.3	134154	1.00255e+07		75314.3	247368	Shared	High	Not Found	High	Peak Found	High	Not Found	Peak Found	Peak Found	High	n/a	High	n/a	High	n/a	n/a	n/a	0.0002495		0.0009804		0.0001539				5.857e-07
	FALSE	High	[K].ADFCIIHYAGK.[V]	1xCarbamidomethyl [C4]	6.32359e-06	8.22091e-05	3	3	11	G3V6P7; G3V9Y1; Q62812	G3V6P7 [566-576]; G3V9Y1 [573-583]; Q62812 [566-576]		0	1294.62	30914808	92856.6			89870936	222504	34722.4		Shared	High	Peak Found	Not Found	Not Found	High	High	Peak Found	Not Found	High	n/a	n/a	n/a	High	High	n/a	n/a	0.0002495				0.0001539	0.0001943			0.000447
	FALSE	High	[R].DELADEIANSSGK.[G]		3.7425e-06	8.22091e-05	2	2	9	G3V6P7; Q62812	G3V6P7 [1704-1716]; Q62812 [1705-1717]		0	1348.62	2.33381e+07	517849	71935.4	174900	4.84849e+07	2.01001e+06	182250	477683	Shared	High	High	Peak Found	Peak Found	High	High	Peak Found	Peak Found	High	High	n/a	n/a	High	High	n/a	n/a	0.0002495	0.0003509			0.0001539	0.0001943			2.824e-05	0.0003018
	FALSE	High	[R].DELADEIANSSGK.[G]	1xDeamidated [N9]	1.9238e-06	8.22091e-05	2	2	8	G3V6P7; Q62812	G3V6P7 [1704-1716]; Q62812 [1705-1717]		0	1349.61	1.7676e+06				3959155		83972		Shared	High	Not Found	Not Found	Not Found	High	Not Found	Peak Found	Not Found	High	n/a	n/a	n/a	High	n/a	n/a	n/a	0.0002495				0.0001539				6.872e-06
	FALSE	High	[R].CNGVLEGIR.[I]	1xCarbamidomethyl [C1]	0.00418473	8.22091e-05	6	7	6	F1LNF0; G3V6P7; A0A0G2K6S9; G3V9Y1; Q62812; B6RK61	F1LNF0 [722-730]; G3V6P7 [694-702]; A0A0G2K6S9 [708-716]; G3V9Y1 [701-709]; Q62812 [694-702]; B6RK61 [702-710]		0	1017.51	6.85002e+06	175648	9025.67	67531.4	1.61474e+07	533674		186026	Shared	High	Peak Found	Peak Found	Peak Found	High	Peak Found	Not Found	Peak Found	High	n/a	n/a	n/a	High	n/a	n/a	n/a	0.0002495				0.0001539				0.01592
	FALSE	High	[R].CNGVLEGIR.[I]	1xCarbamidomethyl [C1]; 1xDeamidated [N2]	0.00289957	8.22091e-05	6	7	9	F1LNF0; G3V6P7; A0A0G2K6S9; G3V9Y1; Q62812; B6RK61	F1LNF0 [722-730]; G3V6P7 [694-702]; A0A0G2K6S9 [708-716]; G3V9Y1 [701-709]; Q62812 [694-702]; B6RK61 [702-710]		0	1018.5	7.41014e+06	26618.4		31576.2	1.6053e+07	68169.2			Shared	High	Peak Found	Not Found	Peak Found	High	Peak Found	Not Found	Not Found	High	n/a	n/a	n/a	High	n/a	n/a	n/a	0.0002495				0.0001539				0.003552
	FALSE	High	[R].CQYLQAEK.[K]	1xCarbamidomethyl [C1]	0.00683639	8.22091e-05	2	2	7	G3V6P7; Q62812	G3V6P7 [931-938]; Q62812 [931-938]		0	1039.49	1.96617e+07	147803	30611.6	149267	4.12774e+07	354517		298659	Shared	High	High	Peak Found	Peak Found	High	Peak Found	Not Found	Peak Found	High	High	n/a	n/a	High	n/a	n/a	n/a	0.0007319	0.005348			0.0001539				0.01658	0.05299
	FALSE	High	[R].CQYLQAEK.[K]	1xCarbamidomethyl [C1]; 1xDeamidated [Q2]	0.0424382	0.00318083	2	2	1	G3V6P7; Q62812	G3V6P7 [931-938]; Q62812 [931-938]		0	1040.47	230523	29804.9			465454				Shared	Peak Found	Peak Found	Not Found	Not Found	High	Not Found	Not Found	Not Found	n/a	n/a	n/a	n/a	High	n/a	n/a	n/a					0.002216
	FALSE	High	[R].CQYLQAEKK.[K]	1xCarbamidomethyl [C1]	0.000569981	8.22091e-05	2	2	3	G3V6P7; Q62812	G3V6P7 [931-939]; Q62812 [931-939]		1	1167.58	963814		261812	33568.2	1.08959e+07	28758.9	309915	53119.8	Shared	High	Not Found	Peak Found	Peak Found	High	Peak Found	Peak Found	Peak Found	High	n/a	n/a	n/a	High	n/a	n/a	n/a	0.0002495				0.0001539				0.01557
	FALSE	High	[R].DLGEELEALK.[T]		9.34461e-05	8.22091e-05	3	4	19	G3V6P7; A0A0G2K6S9; Q62812	G3V6P7 [1136-1145]; A0A0G2K6S9 [1150-1159]; Q62812 [1136-1145]		0	1116.58	1.79094e+08	1.42212e+06	32372.6		3.39298e+08	3.03369e+06	52206.7		Shared	High	High	Peak Found	Not Found	High	High	Peak Found	Not Found	High	High	n/a	n/a	High	High	n/a	n/a	0.0002495	0.0003509			0.0001539	0.0001943			0.0006176	0.003372
	FALSE	High	[R].DLGEELEALKTELEDTLDSTAAQQELR.[S]		7.91603e-12	8.22091e-05	2	2	3	G3V6P7; Q62812	G3V6P7 [1136-1162]; Q62812 [1136-1162]		1	3017.48	1.34493e+06	29508.9	17514.8		2.03859e+06	57783.2	29328.4	10610.6	Shared	High	Peak Found	Peak Found	Not Found	High	Peak Found	Peak Found	Peak Found	High	n/a	n/a	n/a	High	n/a	n/a	n/a	0.0002495				0.0001539				4.252e-08
	FALSE	High	[K].DLEAHIDTANK.[N]		4.73328e-06	8.22091e-05	2	2	16	G3V6P7; Q62812	G3V6P7 [1621-1631]; Q62812 [1622-1632]		0	1226.6	1.13301e+08	904612	428659	63334.9	206830760	1.43711e+06	1.20778e+06	95134.3	Shared	High	High	High	Peak Found	High	Peak Found	High	Peak Found	High	High	High	n/a	High	n/a	High	n/a	0.0002495	0.0003509	0.0009804		0.0001539		0.0006739		7.399e-05	0.002342
	FALSE	High	[K].DLEGLSQR.[L]		0.0526831	0.00438264	2	2	6	G3V6P7; Q62812	G3V6P7 [1393-1400]; Q62812 [1394-1401]		0	917.469	187912880	1.40142e+06	522128		368111040	2.87832e+06	1.83005e+06		Shared	High	Peak Found	Peak Found	Not Found	High	High	Peak Found	Not Found	High	n/a	n/a	n/a	High	High	Medium	n/a	0.003034				0.003061	0.0037	0.02128		0.05092
	FALSE	High	[K].DFSALESQLQDTQELLQEENR.[Q]		1.1607e-10	8.22091e-05	2	2	19	G3V6P7; Q62812	G3V6P7 [1302-1322]; Q62812 [1302-1322]		0	2493.17	2.30763e+08	2.78308e+06	208755		427057861	3.47294e+06	244138		Shared	High	High	Peak Found	Not Found	High	High	Peak Found	Not Found	High	High	n/a	n/a	High	High	n/a	n/a	0.0002495	0.0003509			0.0001539	0.0001943			1.503e-09	9.958e-08
	FALSE	High	[K].DFSALESQLQDTQELLQEENR.[Q]	1xDeamidated [Q8]	1.36565e-08	8.22091e-05	2	2	1	G3V6P7; Q62812	G3V6P7 [1302-1322]; Q62812 [1302-1322]		0	2494.16									No Quan Values	High	Not Found	Not Found	Not Found	Not Found	Not Found	Not Found	Not Found	High	n/a	n/a	n/a	n/a	n/a	n/a	n/a	0.0002495								7.938e-08
	FALSE	High	[K].DFSALESQLQDTQELLQEENRQK.[L]		3.63038e-07	8.22091e-05	2	2	3	G3V6P7; Q62812	G3V6P7 [1302-1324]; Q62812 [1302-1324]		1	2749.33	221993	695733			2.91514e+06	106385	33237.2	141778	Shared	High	Peak Found	Not Found	Not Found	High	Peak Found	Peak Found	Peak Found	High	n/a	n/a	n/a	High	n/a	n/a	n/a	0.0002495				0.0001539				4.831e-06
	FALSE	High	[K].ASIAALEAK.[I]		0.000671792	8.22091e-05	2	2	7	G3V6P7; Q62812	G3V6P7 [1807-1815]; Q62812 [1808-1816]		0	873.504	1.71234e+08	1.69343e+06	665018	82071.9	3.25275e+08	3.43993e+06	2.46481e+06	161830	Shared	High	Peak Found	High	Peak Found	High	Peak Found	High	Peak Found	High	n/a	High	n/a	High	n/a	High	n/a	0.0002495		0.0009804		0.0001539		0.001258		0.003342
	FALSE	High	[R].ASREEILAQAK.[E]		5.57398e-05	8.22091e-05	2	2	12	G3V6P7; Q62812	G3V6P7 [1659-1669]; Q62812 [1660-1670]		1	1215.67	102802116	1.07814e+06	565109		212281520	2.05075e+06	1.99004e+06		Shared	High	High	Peak Found	Not Found	High	High	High	Not Found	High	High	Medium	n/a	High	High	High	n/a	0.0002495	0.00437	0.01137		0.0001539	0.0006527	0.001258		0.0004544	0.04805
	FALSE	High	[K].LEMDLKDLEAHIDTANK.[N]	1xOxidation [M3]	1.09023e-10	8.22091e-05	2	2	17	G3V6P7; Q62812	G3V6P7 [1615-1631]; Q62812 [1616-1632]		1	1971.97	19590720	230037	42921.4		58797658	187719	367541		Shared	High	Peak Found	Peak Found	Not Found	High	Peak Found	High	Not Found	High	n/a	n/a	n/a	High	n/a	High	n/a	0.0002495				0.0001539		0.001258		3.186e-08
	FALSE	High	[R].LEVNLQAMK.[A]		0.00272393	8.22091e-05	2	2	2	G3V6P7; Q62812	G3V6P7 [1558-1566]; Q62812 [1559-1567]		0	1045.57	269591	42770.7	13292.7	15676.8	1.98331e+06		18039.5		Shared	High	Peak Found	Peak Found	Peak Found	High	Not Found	Peak Found	Not Found	High	n/a	n/a	n/a	High	n/a	n/a	n/a	0.0002495				0.0001539				0.003372
	FALSE	High	[R].LEVNLQAMK.[A]	1xOxidation [M8]	0.00727523	8.22091e-05	2	2	7	G3V6P7; Q62812	G3V6P7 [1558-1566]; Q62812 [1559-1567]		0	1061.57	5.65713e+07	1.7387e+06	201731		1.12216e+08	2.90119e+06	680005		Shared	High	Peak Found	Peak Found	Not Found	High	High	High	Not Found	High	n/a	Medium	n/a	High	High	High	n/a	0.0002495		0.01274		0.0001539	0.0006527	0.001258		0.01218
	FALSE	High	[K].LEEDQIIMEDQNCK.[L]	1xCarbamidomethyl [C13]	4.44592e-06	8.22091e-05	2	2	1	G3V6P7; Q62812	G3V6P7 [976-989]; Q62812 [976-989]		0	1764.78			33876.2		612120		65567.9		Shared	Not Found	Not Found	Peak Found	Not Found	High	Not Found	Peak Found	Not Found	n/a	n/a	n/a	n/a	High	n/a	n/a	n/a					0.0001539
	FALSE	High	[K].LEEDQIIMEDQNCK.[L]	1xCarbamidomethyl [C13]; 1xDeamidated [Q5]	0.0474735	0.00399166	2	2	1	G3V6P7; Q62812	G3V6P7 [976-989]; Q62812 [976-989]		0	1765.76									No Quan Values	High	Not Found	Not Found	Not Found	Not Found	Not Found	Not Found	Not Found	High	n/a	n/a	n/a	n/a	n/a	n/a	n/a	0.002697								0.04121
	FALSE	High	[K].LEEDQIIMEDQNCK.[L]	1xCarbamidomethyl [C13]; 1xOxidation [M8]	7.35098e-08	8.22091e-05	2	2	10	G3V6P7; Q62812	G3V6P7 [976-989]; Q62812 [976-989]		0	1780.77	3.45252e+07	215148	308207	152643	81272355	483460	206711		Shared	High	High	Peak Found	Peak Found	High	High	Peak Found	Not Found	High	High	n/a	n/a	High	High	n/a	n/a	0.0002495	0.002135			0.0001539	0.0001943			5.39e-05	0.02296
	FALSE	High	[K].LEEDQIIMEDQNCK.[L]	1xCarbamidomethyl [C13]; 1xDeamidated [N12]; 1xOxidation [M8]	1.29166e-07	8.22091e-05	2	2	9	G3V6P7; Q62812	G3V6P7 [976-989]; Q62812 [976-989]		0	1781.76	2.39064e+06				6.74351e+06				Shared	High	Not Found	Not Found	Not Found	High	Not Found	Not Found	Not Found	High	n/a	n/a	n/a	High	n/a	n/a	n/a	0.0002495				0.0001539				7.117e-05
	FALSE	High	[K].LEGDSTDLSDQIAELQAQIAELK.[M]		9.56089e-13	8.22091e-05	2	2	10	G3V6P7; Q62812	G3V6P7 [1053-1075]; Q62812 [1053-1075]		0	2487.25	86569922	1.40391e+06	36577.6		169638140	1.82718e+06	84517.9		Shared	High	High	Peak Found	Not Found	High	High	Peak Found	Not Found	High	High	n/a	n/a	High	High	n/a	n/a	0.0002495	0.0003509			0.0001539	0.0001943			1.025e-08	0.0001459
	FALSE	High	[K].LEGDSTDLSDQIAELQAQIAELK.[M]	1xDeamidated [Q11]	3.69431e-09	8.22091e-05	2	2	1	G3V6P7; Q62812	G3V6P7 [1053-1075]; Q62812 [1053-1075]		0	2488.23	322197	440574			440678	584429	155809	185073	Shared	Peak Found	Peak Found	Not Found	Not Found	Peak Found	High	Peak Found	Peak Found	n/a	n/a	n/a	n/a	n/a	High	n/a	n/a						0.0001943
	FALSE	High	[K].LEGDSTDLSDQIAELQAQIAELKMQLAK.[K]	1xOxidation [M24]	3.72e-08	8.22091e-05	2	2	3	G3V6P7; Q62812	G3V6P7 [1053-1080]; Q62812 [1053-1080]		1	3074.56	2.1995e+06	161521	466634	134804	4.60836e+06	468235	787331	285904	Shared	High	Peak Found	Peak Found	Peak Found	High	Peak Found	Peak Found	Peak Found	High	n/a	n/a	n/a	High	n/a	n/a	n/a	0.0002495				0.0001539				1.893e-07
	FALSE	High	[K].IAQLEEQLDNETK.[E]		4.66394e-07	8.22091e-05	2	2	21	G3V6P7; Q62812	G3V6P7 [1816-1828]; Q62812 [1817-1829]		0	1530.76	1.89832e+08	1.69622e+06	779184		4.18002e+08	3.81926e+06	2.05409e+06		Shared	High	High	High	Not Found	High	High	High	Not Found	High	High	High	n/a	High	High	High	n/a	0.0002495	0.0003509	0.0009804		0.0001539	0.0001943	0.0006739		8.757e-06	0.0001101
	FALSE	High	[K].IAQLEEQLDNETK.[E]	1xDeamidated [N10]	4.05091e-07	8.22091e-05	2	2	3	G3V6P7; Q62812	G3V6P7 [1816-1828]; Q62812 [1817-1829]		0	1531.75	1.93402e+06				3.88838e+06				Shared	High	Not Found	Not Found	Not Found	High	Not Found	Not Found	Not Found	High	n/a	n/a	n/a	High	n/a	n/a	n/a	0.0002495				0.0001539				8.435e-06
	FALSE	High	[K].IAQLEEQLDNETKER.[Q]		1.39684e-07	8.22091e-05	2	2	5	G3V6P7; Q62812	G3V6P7 [1816-1830]; Q62812 [1817-1831]		1	1815.91	3.86461e+06	198612			8.05201e+06	163293	331575		Shared	High	Peak Found	Not Found	Not Found	High	Peak Found	High	Not Found	High	n/a	n/a	n/a	High	n/a	High	n/a	0.0002495				0.0001539		0.0006739		0.0002597
	FALSE	High	[K].IAQLEEQLDNETKER.[Q]	1xDeamidated [N10]	0.00010265	8.22091e-05	2	2	3	G3V6P7; Q62812	G3V6P7 [1816-1830]; Q62812 [1817-1831]		1	1816.89	660674	117237		246447	726047	436854	151503	375914	Shared	High	Peak Found	Not Found	Peak Found	High	Peak Found	Peak Found	Peak Found	High	n/a	n/a	n/a	High	n/a	n/a	n/a	0.0002495				0.0001539				0.0001926
	FALSE	High	[K].KVEAQLQELQVK.[F]		7.41542e-09	8.22091e-05	2	2	9	G3V6P7; Q62812	G3V6P7 [1249-1260]; Q62812 [1249-1260]		1	1412.81	72603780	266116			141621104	604597			Shared	High	Peak Found	Not Found	Not Found	High	High	Not Found	Not Found	High	n/a	n/a	n/a	High	High	n/a	n/a	0.0002495				0.0001539	0.0001943			4.653e-08
	FALSE	High	[K].KVIQYLAHVASSHK.[SG]		6.58195e-07	8.22091e-05	3	3	5	G3V6P7; G3V9Y1; Q62812	G3V6P7 [186-199]; G3V9Y1 [190-203]; Q62812 [186-199]		1	1580.89	4.23463e+06				10949938	98035.2			Shared	High	Not Found	Not Found	Not Found	High	Peak Found	Not Found	Not Found	High	n/a	n/a	n/a	High	n/a	n/a	n/a	0.0002495				0.0001539				2.506e-05
	FALSE	High	[K].LDPHLVLDQLR.[C]		9.87099e-05	8.22091e-05	3	3	29	G3V6P7; G3V9Y1; Q62812	G3V6P7 [683-693]; G3V9Y1 [690-700]; Q62812 [683-693]		0	1318.75	2.16338e+08	2.34888e+06	41655	14652.9	4.52446e+08	5.44264e+06	84683.9	370935	Shared	High	High	Peak Found	Peak Found	High	High	Peak Found	Peak Found	High	High	n/a	n/a	High	High	n/a	n/a	0.0002495	0.0003509			0.0001539	0.0001943			0.0001865	0.003604
	FALSE	High	[K].LDPHLVLDQLRCNGVLEGIR.[I]	1xCarbamidomethyl [C12]	0.0805719	0.00625664	3	3	1	G3V6P7; G3V9Y1; Q62812	G3V6P7 [683-702]; G3V9Y1 [690-709]; Q62812 [683-702]		1	2317.24									No Quan Values	High	Not Found	Not Found	Not Found	Not Found	Not Found	Not Found	Not Found	High	n/a	n/a	n/a	n/a	n/a	n/a	n/a	0.004496								0.06587
	FALSE	High	[R].INFDVNGYIVGANIETYLLEK.[S]	2xDeamidated [N2; N6]	0.00160091	8.22091e-05	2	2	1	G3V6P7; Q62812	G3V6P7 [241-261]; Q62812 [241-261]		0	2387.2									No Quan Values	Not Found	Not Found	Not Found	Not Found	High	Not Found	Not Found	Not Found	n/a	n/a	n/a	n/a	High	n/a	n/a	n/a					0.0001539
	FALSE	High	[R].INFDVNGYIVGANIETYLLEK.[S]		8.89441e-11	8.22091e-05	2	2	3	G3V6P7; Q62812	G3V6P7 [241-261]; Q62812 [241-261]		0	2385.23	6479414				1.0909e+07				Shared	High	Not Found	Not Found	Not Found	High	Not Found	Not Found	Not Found	High	n/a	n/a	n/a	High	n/a	n/a	n/a	0.0002495				0.0001539				3.645e-07
	FALSE	High	[R].INFDVNGYIVGANIETYLLEK.[S]	1xDeamidated [N]	1.99214e-10	8.22091e-05	2	2	14	G3V6P7; Q62812	G3V6P7 [241-261]; Q62812 [241-261]		0	2386.22	5.89138e+06				1.59555e+07	203340		61931.1	Shared	High	Not Found	Not Found	Not Found	High	High	Not Found	Peak Found	High	n/a	n/a	n/a	High	High	n/a	n/a	0.0002495				0.0001539	0.0001943			1.977e-09
	FALSE	High	[R].IMGIPEDEQMGLLR.[V]	2xOxidation [M2; M10]	5.71167e-06	8.22091e-05	2	2	14	G3V6P7; Q62812	G3V6P7 [328-341]; Q62812 [328-341]		0	1633.79	8.87799e+07	674080	126190	69899.9	212866347	1.64153e+06	317749	149798	Shared	High	High	Peak Found	Peak Found	High	High	Peak Found	Peak Found	High	High	Medium	n/a	High	High	Low	n/a	0.0002495	0.001734	0.03585		0.0001539	0.0001943	0.1018		1.547e-05	0.01293
	FALSE	High	[K].LKDVLLQVEDERR.[N]		2.65192e-06	8.22091e-05	2	2	12	G3V6P7; Q62812	G3V6P7 [1844-1856]; Q62812 [1845-1857]		2	1612.9	4.01856e+07	485886	170653	524429	91977254	356310	532066	895476	Shared	High	Peak Found	Peak Found	Peak Found	High	High	Peak Found	Peak Found	High	Medium	n/a	n/a	High	High	Low	n/a	0.0002495	0.04359			0.0001539	0.002294	0.07168		4.295e-05	0.3404
	FALSE	High	[K].LKDVLLQVEDER.[R]		3.10142e-06	8.22091e-05	2	2	6	G3V6P7; Q62812	G3V6P7 [1844-1855]; Q62812 [1845-1856]		1	1456.8	1.05976e+07	99134.6	43443.5		2.09046e+07	210624	108853		Shared	High	Peak Found	Peak Found	Not Found	High	Peak Found	High	Not Found	High	n/a	n/a	n/a	High	Medium	High	n/a	0.0002495				0.0001539	0.04938	0.003077		3.818e-05
	FALSE	High	[K].LKQMEDEK.[N]	1xOxidation [M4]	0.0295457	0.00217767	2	2	4	G3V6P7; Q62812	G3V6P7 [1331-1338]; Q62812 [1331-1338]		1	1036.5	7.37802e+06				8299360			116644	Shared	High	Not Found	Not Found	Not Found	High	Not Found	Not Found	Peak Found	High	n/a	n/a	n/a	High	n/a	n/a	n/a	0.002019				0.003508				0.0272
	FALSE	High	[K].LKQMEDEKNSFR.[E]	1xDeamidated [N9]; 1xOxidation [M4]	9.27174e-05	8.22091e-05	2	2	2	G3V6P7; Q62812	G3V6P7 [1331-1342]; Q62812 [1331-1342]		2	1541.73	492606				943223				Shared	High	Not Found	Not Found	Not Found	High	Not Found	Not Found	Not Found	High	n/a	n/a	n/a	High	n/a	n/a	n/a	0.0002495				0.0001539				0.00494
	FALSE	High	[R].IIGLDQVAGMSETALPGAFK.[T]	1xOxidation [M10]	6.9715e-10	8.22091e-05	2	2	24	G3V6P7; Q62812	G3V6P7 [618-637]; Q62812 [618-637]		0	2034.06	1.73141e+08	1.34192e+06	88511.1		3.6897e+08	2.6576e+06	169322		Shared	High	Peak Found	Peak Found	Not Found	High	High	High	Not Found	High	n/a	n/a	n/a	High	High	High	n/a	0.0002495				0.0001539	0.0001943	0.001258		5.885e-09
	FALSE	High	[R].IIGLDQVAGMSETALPGAFK.[T]	1xDeamidated [Q6]; 1xOxidation [M10]	3.59556e-05	8.22091e-05	2	2	2	G3V6P7; Q62812	G3V6P7 [618-637]; Q62812 [618-637]		0	2035.04									No Quan Values	Not Found	Not Found	Not Found	Not Found	High	Not Found	Not Found	Not Found	n/a	n/a	n/a	n/a	High	n/a	n/a	n/a					0.0001539
	FALSE	High	[R].GELANEVK.[A]		0.0507631	0.00425257	2	2	5	G3V6P7; Q62812	G3V6P7 [1227-1234]; Q62812 [1227-1234]		0	859.452	2.32345e+07	246672	118869		5.03864e+07	533942	246406		Shared	High	Peak Found	Peak Found	Not Found	High	High	Peak Found	Not Found	High	n/a	n/a	n/a	High	High	n/a	n/a	0.00534				0.002816	0.00326			0.0821
	FALSE	High	[R].GELANEVK.[A]	1xDeamidated [N5]	0.0240571	0.00173362	2	2	1	G3V6P7; Q62812	G3V6P7 [1227-1234]; Q62812 [1227-1234]		0	860.436	271455		13946	28199.1	475309		25714	67250.7	Shared	High	Not Found	Peak Found	Peak Found	Peak Found	Not Found	Peak Found	Peak Found	High	n/a	n/a	n/a	n/a	n/a	n/a	n/a	0.001847								0.02262
	FALSE	High	[R].FLSNGHVTIPGQQDKDMFQETMEAMR.[I]	1xDeamidated [N4]; 3xOxidation [M17; M22; M25]	2.2696e-07	8.22091e-05	2	2	12	G3V6P7; Q62812	G3V6P7 [302-327]; Q62812 [302-327]		1	3059.35	4.0897e+07	323675	37619		1.14171e+08	520745	139812		Shared	High	Peak Found	Peak Found	Not Found	High	High	Peak Found	Not Found	High	n/a	n/a	n/a	High	High	n/a	n/a	0.0002495				0.0001539	0.0001943			2.406e-05
	FALSE	High	[R].FLSNGHVTIPGQQDKDMFQETMEAMR.[I]	3xOxidation [M17; M22; M25]	0.00165177	8.22091e-05	2	2	5	G3V6P7; Q62812	G3V6P7 [302-327]; Q62812 [302-327]		1	3058.37	7.7619e+06				21027994	167082	49690.5		Shared	High	Not Found	Not Found	Not Found	High	Peak Found	Peak Found	Not Found	High	n/a	n/a	n/a	High	n/a	n/a	n/a	0.0002495				0.0001539				0.006513
	FALSE	High	[R].FLSNGHVTIPGQQDK.[D]	1xDeamidated [N4]	3.7425e-06	8.22091e-05	2	2	13	G3V6P7; Q62812	G3V6P7 [302-316]; Q62812 [302-316]		0	1641.82	1.46518e+07	595573	313240	240751	2.92567e+07	1.18051e+06	550472	177819	Shared	High	High	Peak Found	Peak Found	High	High	Peak Found	Peak Found	High	High	n/a	n/a	High	High	n/a	n/a	0.0002495	0.002362			0.0001539	0.0006527			4.522e-05	0.02397
	FALSE	High	[R].FLSNGHVTIPGQQDK.[D]		0.000164191	8.22091e-05	2	2	6	G3V6P7; Q62812	G3V6P7 [302-316]; Q62812 [302-316]		0	1640.84	3.37531e+06	20496.3		32762.7	5.54893e+06	101447	22693.9		Shared	High	Peak Found	Not Found	Peak Found	High	Peak Found	Peak Found	Not Found	High	n/a	n/a	n/a	High	n/a	n/a	n/a	0.0002495				0.0001539				0.008126
	FALSE	High	[R].GDMPFVVTR.[R]		0.0136291	0.000747058	2	2	1	G3V6P7; Q62812	G3V6P7 [1924-1932]; Q62812 [1925-1933]		0	1021.51	44051.6	41302.2			402276	92427.4	13841.3	45790.4	Shared	Peak Found	Peak Found	Not Found	Not Found	High	Peak Found	Peak Found	Peak Found	n/a	n/a	n/a	n/a	High	n/a	n/a	n/a					0.000439
	FALSE	High	[R].GDMPFVVTR.[R]	1xOxidation [M3]	0.0150664	0.000836268	2	2	4	G3V6P7; Q62812	G3V6P7 [1924-1932]; Q62812 [1925-1933]		0	1037.51	8532018	57055.3	47369.7	271516	17101250	145523	107295		Shared	High	Peak Found	Peak Found	Peak Found	High	Peak Found	Peak Found	Not Found	High	n/a	n/a	n/a	High	n/a	n/a	n/a	0.002351				0.0005661				0.03853
	FALSE	High	[K].FVSELWK.[D]		0.0343766	0.00246388	2	2	4	G3V6P7; Q62812	G3V6P7 [607-613]; Q62812 [607-613]		0	908.488	3870125				11880161				Shared	High	Not Found	Not Found	Not Found	High	Not Found	Not Found	Not Found	High	n/a	n/a	n/a	High	n/a	n/a	n/a	0.004798				0.001334				0.07517
	FALSE	High	[K].KEEELQAALAR.[VL]		5.66194e-05	8.22091e-05	3	4	10	G3V6P7; A0A0G2K6S9; Q62812	G3V6P7 [1081-1091]; A0A0G2K6S9 [1095-1105]; Q62812 [1081-1091]		1	1257.68	1.25298e+08	2.00005e+06	3880.47	26889.1	253111848	3.67948e+06	11480.7		Shared	High	High	Peak Found	Peak Found	High	High	Peak Found	Not Found	High	High	n/a	n/a	High	High	n/a	n/a	0.0002495	0.0003509			0.0001539	0.0001943			0.0002852	0.001565
	FALSE	High	[K].KEEELQAALARVEEEAAQK.[N]		5.13256e-09	8.22091e-05	2	2	5	G3V6P7; Q62812	G3V6P7 [1081-1099]; Q62812 [1081-1099]		2	2142.1	1.76096e+06	109354			6.48492e+06	529996	52718.8		Shared	High	Peak Found	Not Found	Not Found	High	Peak Found	Peak Found	Not Found	High	n/a	n/a	n/a	High	n/a	n/a	n/a	0.0002495				0.0001539				0.0004225
	FALSE	High	[RK].KFDQLLAEEK.[ATNG]		1.33035e-05	8.22091e-05	5	6	9	F1LNF0; G3V6P7; A0A0G2K6S9; G3V9Y1; Q62812	F1LNF0 [1473-1482]; G3V6P7 [1445-1454]; A0A0G2K6S9 [1459-1468]; G3V9Y1 [1452-1461]; Q62812 [1446-1455]		1	1220.65	82092104	827760	275275		142099728	1.52372e+06	1.07856e+06		Shared	High	High	High	Not Found	High	High	High	Not Found	High	High	High	n/a	High	High	High	n/a	0.0002495	0.0003509	0.0009804		0.0001539	0.0001943	0.0006739		4.67e-05	7.964e-05
	FALSE	High	[K].HSQAVEELAEQLEQTK.[R]		3.4794e-12	8.22091e-05	2	2	15	G3V6P7; Q62812	G3V6P7 [1194-1209]; Q62812 [1194-1209]		0	1839.91	7.79727e+07	1.35804e+06	173609		1.84885e+08	3.08076e+06	378553		Shared	High	High	Peak Found	Not Found	High	High	Peak Found	Not Found	High	High	n/a	n/a	High	High	n/a	n/a	0.0002495	0.0003509			0.0001539	0.0001943			5.867e-10	2.571e-05
	FALSE	High	[K].HSQAVEELAEQLEQTKR.[V]		8.98853e-14	8.22091e-05	2	2	17	G3V6P7; Q62812	G3V6P7 [1194-1210]; Q62812 [1194-1210]		1	1996.01	3.78192e+07	413033			8.72315e+07	768706			Shared	High	High	Not Found	Not Found	High	High	Not Found	Not Found	High	High	n/a	n/a	High	High	n/a	n/a	0.0002495	0.0003509			0.0001539	0.0001943			4.414e-12	1.147e-05
	FALSE	High	[K].KANLQIDQINTDLNLER.[S]		1.44647e-11	8.22091e-05	2	2	19	G3V6P7; Q62812	G3V6P7 [1754-1770]; Q62812 [1755-1771]		1	1998.06	85139364	543244	359485		1.70354e+08	1.20119e+06	1.02797e+06		Shared	High	High	High	Not Found	High	High	High	Not Found	High	High	High	n/a	High	High	High	n/a	0.0002495	0.002362	0.001419		0.0001539	0.0001943	0.0006739		3.083e-10	0.02369
	FALSE	High	[K].KDQGELER.[Q]		0.00372254	8.22091e-05	2	2	6	G3V6P7; Q62812	G3V6P7 [202-209]; Q62812 [202-209]		1	974.49	51222720	207142	12727.1		82620784	633540	23960.2	33912.8	Shared	High	Peak Found	Peak Found	Not Found	High	Peak Found	Peak Found	Peak Found	High	n/a	n/a	n/a	High	n/a	n/a	n/a	0.0002495				0.0001539				0.006426
	FALSE	High	[K].KANLQIDQINTDLNLER.[S]	1xDeamidated [Q/N]	7.57801e-07	8.22091e-05	2	2	11	G3V6P7; Q62812	G3V6P7 [1754-1770]; Q62812 [1755-1771]		1	1999.05	3.62821e+06			375300	8.0585e+06				Shared	High	Not Found	Not Found	Peak Found	High	Not Found	Not Found	Not Found	High	n/a	n/a	n/a	High	n/a	n/a	n/a	0.0002495				0.0001539				2.647e-06
	FALSE	High	[K].KMQQNIQELEEQLEEEESAR.[Q]	1xOxidation [M2]	1.05026e-12	8.22091e-05	2	2	14	G3V6P7; Q62812	G3V6P7 [940-959]; Q62812 [940-959]		1	2477.15	6.67701e+07	630041	790452		138282983	1.49279e+06	898037	147384	Shared	High	High	Peak Found	Not Found	High	High	Peak Found	Peak Found	High	High	n/a	n/a	High	High	n/a	n/a	0.0002495	0.0003509			0.0001539	0.0001943			1.448e-09	7.01e-06
	FALSE	High	[K].KTLEDEAK.[T]		0.00947361	0.000287704	2	2	5	G3V6P7; Q62812	G3V6P7 [1174-1181]; Q62812 [1174-1181]		1	933.489	17381060	52003.6		26364.8	45002180				Shared	High	Peak Found	Not Found	Peak Found	High	Not Found	Not Found	Not Found	High	n/a	n/a	n/a	High	n/a	n/a	n/a	0.0002495				0.0001539				0.01577
	FALSE	High	[K].KQELEEICHDLEAR.[V]	1xCarbamidomethyl [C8]	1.16982e-10	8.22091e-05	2	2	14	G3V6P7; Q62812	G3V6P7 [910-923]; Q62812 [910-923]		1	1769.85	8.51026e+07	912504	22333	73555.8	2.18041e+08	2.0611e+06	28489.8	217241	Shared	High	High	Peak Found	Peak Found	High	High	Peak Found	Peak Found	High	High	n/a	n/a	High	High	n/a	n/a	0.0002495	0.0003509			0.0001539	0.0001943			3.727e-09	0.0001359
	FALSE	High	[K].KLEEDQIIMEDQNCK.[L]	1xCarbamidomethyl [C14]; 1xOxidation [M9]	1.06588e-11	8.22091e-05	2	2	8	G3V6P7; Q62812	G3V6P7 [975-989]; Q62812 [975-989]		1	1908.87	1.74337e+07	147224			4.45197e+07	225699			Shared	High	Peak Found	Not Found	Not Found	High	High	Not Found	Not Found	High	Medium	n/a	n/a	High	High	n/a	n/a	0.0002495	0.02359			0.0001539	0.0001943			3.013e-08	0.1983
	FALSE	High	[K].KLEEDQIIMEDQNCK.[L]	1xCarbamidomethyl [C14]; 1xDeamidated [N13]; 1xOxidation [M9]	4.39262e-10	8.22091e-05	2	2	7	G3V6P7; Q62812	G3V6P7 [975-989]; Q62812 [975-989]		1	1909.85	2.0375e+06		49719		4.99253e+06	101083	29936.8	188796	Shared	High	Not Found	Peak Found	Not Found	High	Peak Found	Peak Found	Peak Found	High	n/a	n/a	n/a	High	n/a	n/a	n/a	0.0002495				0.0001539				0.007949
	FALSE	High	[R].KLEGDSTDLSDQIAELQAQIAELK.[M]		2.03087e-14	8.22091e-05	2	2	7	G3V6P7; Q62812	G3V6P7 [1052-1075]; Q62812 [1052-1075]		1	2615.34	1.07541e+08	1.77337e+06	7579.33	58105.8	164181133	1891559	241761	80676.4	Shared	High	High	Peak Found	Peak Found	High	High	Peak Found	Peak Found	High	High	n/a	n/a	High	High	n/a	n/a	0.0002495	0.0003509			0.0001539	0.0001943			3.495e-12	2.462e-06
	FALSE	High	[R].KLEGDSTDLSDQIAELQAQIAELKMQLAK.[K]	1xOxidation [M25]	4.0338e-11	8.22091e-05	2	2	2	G3V6P7; Q62812	G3V6P7 [1052-1080]; Q62812 [1052-1080]		2	3202.65	1.20831e+06			2916053	2.03808e+06	399586		4208759	Shared	High	Not Found	Not Found	Peak Found	High	Peak Found	Not Found	Peak Found	High	n/a	n/a	n/a	High	n/a	n/a	n/a	0.0002495				0.0001539				4.871e-10
	FALSE	High	[K].KLEMDLKDLEAHIDTANK.[N]	1xOxidation [M4]	5.55053e-09	8.22091e-05	2	2	9	G3V6P7; Q62812	G3V6P7 [1614-1631]; Q62812 [1615-1632]		2	2100.06	3.02369e+06				9514826		30079.1		Shared	High	Not Found	Not Found	Not Found	High	Not Found	Peak Found	Not Found	High	n/a	n/a	n/a	High	n/a	n/a	n/a	0.0002495				0.0001539				0.000113
	FALSE	High	[K].KKMEDGVGCLETAEEAK.[R]	1xCarbamidomethyl [C9]; 1xOxidation [M3]	7.28054e-06	8.22091e-05	2	2	2	G3V6P7; Q62812	G3V6P7 [1371-1387]; Q62812 [1372-1388]		2	1910.88	505314	80467.8		81646.1	1.2384e+06	141441		127275	Shared	High	Peak Found	Not Found	Peak Found	High	Peak Found	Not Found	Peak Found	High	n/a	n/a	n/a	High	n/a	n/a	n/a	0.0002495				0.0001539				0.002679
	FALSE	High	[K].KIRELETQISELQEDLESER.[A]		5.76693e-08	8.22091e-05	2	2	8	G3V6P7; Q62812	G3V6P7 [1105-1124]; Q62812 [1105-1124]		2	2445.25	8.81804e+06				38765024				Shared	High	Not Found	Not Found	Not Found	High	Not Found	Not Found	Not Found	High	n/a	n/a	n/a	High	n/a	n/a	n/a	0.0002495				0.0001539				5.162e-07
	FALSE	High	[K].KIRELETQISELQEDLESER.[A]	1xDeamidated [Q8]	0.0671849	0.00517699	2	2	1	G3V6P7; Q62812	G3V6P7 [1105-1124]; Q62812 [1105-1124]		2	2446.23									No Quan Values	Not Found	Not Found	Not Found	Not Found	High	Not Found	Not Found	Not Found	Medium	n/a	n/a	n/a	High	n/a	n/a	n/a	0.02584				0.00373				0.2898
	FALSE	High	[K].KLVWVPSTK.[N]		0.00136911	8.22091e-05	2	2	2	G3V6P7; Q62812	G3V6P7 [30-38]; Q62812 [30-38]		1	1057.64	3843876				7.05929e+06				Shared	High	Not Found	Not Found	Not Found	High	Not Found	Not Found	Not Found	High	n/a	n/a	n/a	High	n/a	n/a	n/a	0.0002495				0.000439				0.001848
	FALSE	High	[K].KMEDGVGCLETAEEAK.[R]	1xCarbamidomethyl [C8]	9.16087e-09	8.22091e-05	2	2	2	G3V6P7; Q62812	G3V6P7 [1372-1387]; Q62812 [1373-1388]		1	1766.79					955995				Shared	Not Found	Not Found	Not Found	Not Found	High	Not Found	Not Found	Not Found	n/a	n/a	n/a	n/a	High	n/a	n/a	n/a					0.0001539
	FALSE	High	[K].KMEDGVGCLETAEEAK.[R]	1xCarbamidomethyl [C8]; 1xOxidation [M2]	4.50511e-12	8.22091e-05	2	2	9	G3V6P7; Q62812	G3V6P7 [1372-1387]; Q62812 [1373-1388]		1	1782.79	42181681				99312560			19668.4	Shared	High	Not Found	Not Found	Not Found	High	Not Found	Not Found	Peak Found	High	n/a	n/a	n/a	High	n/a	n/a	n/a	0.0002495				0.0001539				6.023e-08
	FALSE	High	[K].KMEDGVGCLETAEEAKR.[R]	1xCarbamidomethyl [C8]; 1xOxidation [M2]	4.89704e-09	8.22091e-05	2	2	7	G3V6P7; Q62812	G3V6P7 [1372-1388]; Q62812 [1373-1389]		2	1938.89	8.00801e+06	17139.6			2.54983e+07	299033			Shared	High	Peak Found	Not Found	Not Found	High	Peak Found	Not Found	Not Found	High	n/a	n/a	n/a	High	n/a	n/a	n/a	0.0002495				0.0001539				4.131e-07
	FALSE	High	[K].HLAAENR.[L]		0.0963734	0.00731814	2	2	2	G3V6P7; Q62812	G3V6P7 [861-867]; Q62812 [861-867]		0	810.422	5.63682e+07	1.12563e+06	20707.4	28247	1.7833e+08	2.18337e+06	69253.8	53661.8	Shared	High	Peak Found	Peak Found	Peak Found	Peak Found	High	Peak Found	Peak Found	High	Medium	n/a	n/a	Medium	High	n/a	n/a	0.004798	0.04972			0.02111	0.003813			0.07712	0.3923
	FALSE	High	[R].HEMPPHIYAITDTAYR.[S]	1xOxidation [M3]	1.03927e-09	8.22091e-05	2	2	7	G3V6P7; Q62812	G3V6P7 [144-159]; Q62812 [144-159]		0	1930.91	3.33106e+06				7.95707e+06				Shared	High	Not Found	Not Found	Not Found	High	Not Found	Not Found	Not Found	High	n/a	n/a	n/a	High	n/a	n/a	n/a	0.0002495				0.0001539				7.87e-08
	FALSE	High	[K].HEAMITDLEER.[L]		2.33758e-05	8.22091e-05	2	2	1	G3V6P7; Q62812	G3V6P7 [1025-1035]; Q62812 [1025-1035]		0	1343.63	302827				1.55023e+06			224602	Shared	Peak Found	Not Found	Not Found	Not Found	High	Not Found	Not Found	Peak Found	n/a	n/a	n/a	n/a	High	n/a	n/a	n/a					0.0001539
	FALSE	High	[K].HEAMITDLEER.[L]	1xOxidation [M4]	9.96681e-07	8.22091e-05	2	2	19	G3V6P7; Q62812	G3V6P7 [1025-1035]; Q62812 [1025-1035]		0	1359.62	9.12558e+07	1.30788e+06			2.25082e+08	2.4093e+06			Shared	High	High	Not Found	Not Found	High	High	Not Found	Not Found	High	High	n/a	n/a	High	High	n/a	n/a	0.0002495	0.0003509			0.0001539	0.0001943			3.357e-06	0.0001445
	FALSE	High	[R].HEDELLAK.[E]		0.000447188	8.22091e-05	2	2	8	G3V6P7; Q62812	G3V6P7 [843-850]; Q62812 [843-850]		0	954.489	102909648	1.25057e+06			211811632	2461192			Shared	High	High	Not Found	Not Found	High	Peak Found	Not Found	Not Found	High	High	n/a	n/a	High	n/a	n/a	n/a	0.0002495	0.0003509			0.0001539				0.0008783	0.007136
High	G3V9Y1	Myosin, heavy polypeptide 10, non-muscle, isoform CRA_b OS=Rattus norvegicus OX=10116 GN=Myh10 PE=1 SV=1	0	1703.91	66	179	1921	148	1976	228.9	5.54	169	60	15		178	71	32		776	82	19		903	100	41		8.40367e+09	8.56049e+07	2.99417e+07	1.33771e+08	15941739852	1.72706e+08	6.03735e+07	1.24519e+09	229	159	119	98	231	152	134	95	Phospho [T490(100); S1956(100)]	cell organization and biogenesis;cell proliferation;cellular component movement;metabolic process;regulation of biological process;transport	cytoplasm;membrane;nucleus	catalytic activity;motor activity;nucleotide binding;protein binding;transporter activity	Pf00063, Pf00769, Pf01496, Pf01576, Pf02736, Pf02841, Pf04111, Pf05622, Pf05667, Pf05911, Pf06637, Pf07888, Pf09726, Pf09731, Pf12128, Pf13094, Pf13514	79433
	Checked	Confidence	Annotated Sequence	Modifications	Qvality PEP	Qvality q-value	# Protein Groups	# Proteins	# PSMs	Master Protein Accessions	Positions in Master Proteins	Modifications in Master Proteins	# Missed Cleavages	Theo. MH+ [Da]	Abundance: F1: Sample, WT-F Sample 1	Abundance: F2: Sample, WT-F Sample 2	Abundance: F3: Sample, WT-F Sample 3	Abundance: F4: Sample, WT-F Sample 4	Abundance: F5: Sample, T148C Sample 1	Abundance: F6: Sample, T148C Sample 2	Abundance: F7: Sample, T148C Sample 3	Abundance: F8: Sample, T148C Sample 4	Quan Info	Found in Sample: [S1] F1: Sample, WT-F Sample 1	Found in Sample: [S2] F2: Sample, WT-F Sample 2	Found in Sample: [S3] F3: Sample, WT-F Sample 3	Found in Sample: [S4] F4: Sample, WT-F Sample 4	Found in Sample: [S5] F5: Sample, T148C Sample 1	Found in Sample: [S6] F6: Sample, T148C Sample 2	Found in Sample: [S7] F7: Sample, T148C Sample 3	Found in Sample: [S8] F8: Sample, T148C Sample 4	Confidence (by Search Engine): A2 Sequest HT: WT-F Sample 1	Confidence (by Search Engine): B2 Sequest HT: WT-F Sample 2	Confidence (by Search Engine): C2 Sequest HT: WT-F Sample 3	Confidence (by Search Engine): D2 Sequest HT: WT-F Sample 4	Confidence (by Search Engine): E2 Sequest HT: T148C Sample 1	Confidence (by Search Engine): F2 Sequest HT: T148C Sample 2	Confidence (by Search Engine): G2 Sequest HT: T148C Sample 3	Confidence (by Search Engine): H2 Sequest HT: T148C Sample 4	Percolator q-Value (by Search Engine): A2 Sequest HT: WT-F Sample 1	Percolator q-Value (by Search Engine): B2 Sequest HT: WT-F Sample 2	Percolator q-Value (by Search Engine): C2 Sequest HT: WT-F Sample 3	Percolator q-Value (by Search Engine): D2 Sequest HT: WT-F Sample 4	Percolator q-Value (by Search Engine): E2 Sequest HT: T148C Sample 1	Percolator q-Value (by Search Engine): F2 Sequest HT: T148C Sample 2	Percolator q-Value (by Search Engine): G2 Sequest HT: T148C Sample 3	Percolator q-Value (by Search Engine): H2 Sequest HT: T148C Sample 4	Percolator PEP (by Search Engine): A2 Sequest HT: WT-F Sample 1	Percolator PEP (by Search Engine): B2 Sequest HT: WT-F Sample 2
	FALSE	High	[R].QLHIEGASLELSDDDTESK.[T]	1xPhospho [S12(100)]	5.81225e-08	8.22091e-05	1	1	14	G3V9Y1	G3V9Y1 [1945-1963]	G3V9Y1 1xPhospho [S1956(100)]	0	2166.94	1.37238e+07				3.24591e+07					High	Not Found	Not Found	Not Found	High	Not Found	Not Found	Not Found	High	n/a	n/a	n/a	High	n/a	n/a	n/a	0.0002495				0.0001539				5.4e-06
	FALSE	High	[K].LQQLFNHTMFILEQEEYQR.[E]	1xDeamidated [N6]; 1xPhospho [T8(100)]	0.0163983	0.00101019	4	5	1	G3V6P7; A0A0G2K6S9; G3V9Y1; Q62812	G3V6P7 [476-494]; A0A0G2K6S9 [490-508]; G3V9Y1 [483-501]; Q62812 [476-494]	G3V6P7 1xPhospho [T483(100)]; A0A0G2K6S9 1xPhospho [T497(100)]; G3V9Y1 1xPhospho [T490(100)]; Q62812 1xPhospho [T483(100)]	0	2548.16									No Quan Values	High	Not Found	Not Found	Not Found	Not Found	Not Found	Not Found	Not Found	High	n/a	n/a	n/a	n/a	n/a	n/a	n/a	0.0002495								0.01618
	FALSE	High	[R].QLLQANPILESFGNAK.[T]		1.53581e-08	8.22091e-05	1	1	27	G3V9Y1	G3V9Y1 [217-232]		0	1742.94	7.84834e+07	409430	141866		1.41538e+08	783081	335000	270730		High	High	Peak Found	Not Found	High	High	High	Peak Found	High	High	n/a	n/a	High	High	High	n/a	0.0002495	0.0003509			0.0001539	0.0001943	0.0006739		1.092e-06	0.0006131
	FALSE	High	[K].QELEEILHDLESRVEEEEER.[N]		0.0418067	0.00310759	1	1	1	G3V9Y1	G3V9Y1 [918-937]		1	2511.18									No Quan Values	Not Found	Not Found	Not Found	Not Found	High	Not Found	Not Found	Not Found	n/a	n/a	n/a	n/a	High	n/a	n/a	n/a					0.002092
	FALSE	High	[R].QLLQANPILESFGNAK.[T]	1xDeamidated [N14]	6.53649e-08	8.22091e-05	1	1	13	G3V9Y1	G3V9Y1 [217-232]		0	1743.93	1.02088e+07	585578	132503	197890	2.2407e+07	1.01648e+06	79552.8	432986		High	Peak Found	Peak Found	Peak Found	High	Peak Found	Peak Found	Peak Found	High	n/a	n/a	n/a	High	n/a	n/a	n/a	0.0002495				0.0001539				1.813e-06
	FALSE	High	[K].QELEEILHDLESR.[V]		8.87046e-08	8.22091e-05	1	1	8	G3V9Y1	G3V9Y1 [918-930]		0	1610.8	2.36023e+07	224593			4.36291e+07	300034				High	Peak Found	Not Found	Not Found	High	High	Not Found	Not Found	High	n/a	n/a	n/a	High	High	n/a	n/a	0.0002495				0.0001539	0.0001943			6.057e-05
	FALSE	High	[R].QEEELQAK.[D]		0.0103169	0.00047521	1	1	6	G3V9Y1	G3V9Y1 [850-857]		0	974.479	8.01992e+06				2.6291e+07					High	Not Found	Not Found	Not Found	High	Not Found	Not Found	Not Found	High	n/a	n/a	n/a	High	n/a	n/a	n/a	0.002195				0.000439				0.03148
	FALSE	High	[R].QEEELQAKDEELLK.[V]		6.27427e-06	8.22091e-05	1	1	2	G3V9Y1	G3V9Y1 [850-863]		1	1701.85	1.1502e+06	143587			1.61682e+06	180883	39629.2	108416		High	Peak Found	Not Found	Not Found	High	Peak Found	Peak Found	Peak Found	High	n/a	n/a	n/a	High	n/a	n/a	n/a	0.001205				0.0001539				0.01966
	FALSE	High	[K].QLRADMEDLMSSK.[D]	2xOxidation [M6; M10]	0.00504592	8.22091e-05	1	1	5	G3V9Y1	G3V9Y1 [1508-1520]		1	1555.71	6.32073e+06	42525.7	20416.7		14505988		142626	190235		High	Peak Found	Peak Found	Not Found	High	Not Found	Peak Found	Peak Found	High	n/a	n/a	n/a	High	n/a	n/a	n/a	0.0002495				0.0001539				0.01505
	FALSE	High	[K].QEVMISDLEER.[L]	1xOxidation [M4]	0.00021426	8.22091e-05	1	1	16	G3V9Y1	G3V9Y1 [1032-1042]		0	1364.64	3.99627e+07	545801	18764.4		8.1686e+07	1.21429e+06		144192		High	High	Peak Found	Not Found	High	High	Not Found	Peak Found	High	High	n/a	n/a	High	High	n/a	n/a	0.0002495	0.0003509			0.0001539	0.0001943			0.001002	0.001158
	FALSE	High	[R].QLEEAEEEATR.[A]		2.82076e-05	8.22091e-05	1	1	15	G3V9Y1	G3V9Y1 [1885-1895]		0	1304.6	2.02359e+07	75294	22886.2	37159.9	3.90332e+07		116678	509945		High	Peak Found	Peak Found	Peak Found	High	Not Found	Peak Found	Peak Found	High	n/a	n/a	n/a	High	n/a	n/a	n/a	0.0002495				0.0001539				8.366e-05
	FALSE	High	[R].QLEEEKNSLQEQQEEEEEARK.[N]		0.0402673	0.00304651	1	1	2	G3V9Y1	G3V9Y1 [1340-1360]		2	2603.21	141928	25004.1		1.93468e+06	8164235		81600.2	3.76887e+06		High	Peak Found	Not Found	Peak Found	High	Not Found	Peak Found	Peak Found	High	n/a	n/a	n/a	High	n/a	n/a	n/a	0.008482				0.00184				0.1228
	FALSE	High	[R].QLHIEGASLELSDDDTESK.[T]	1xDeamidated [Q1]	2.24785e-05	8.22091e-05	1	1	1	G3V9Y1	G3V9Y1 [1945-1963]		0	2087.96									No Quan Values	High	Not Found	Not Found	Not Found	Not Found	Not Found	Not Found	Not Found	High	n/a	n/a	n/a	n/a	n/a	n/a	n/a	0.0002495								5.121e-05
	FALSE	High	[R].QLHIEGASLELSDDDTESK.[T]		3.6118e-10	8.22091e-05	1	1	4	G3V9Y1	G3V9Y1 [1945-1963]		0	2086.98	4.27884e+06	27351.8		29484.7	6.69228e+06		24854.3	142559		High	Peak Found	Not Found	Peak Found	High	Not Found	Peak Found	Peak Found	High	n/a	n/a	n/a	High	n/a	n/a	n/a	0.0002495				0.0001539				0.0006443
	FALSE	High	[K].QEVMISDLEER.[L]		6.51876e-05	8.22091e-05	1	1	1	G3V9Y1	G3V9Y1 [1032-1042]		0	1348.64	160127				846533	358695				Peak Found	Not Found	Not Found	Not Found	High	Peak Found	Not Found	Not Found	n/a	n/a	n/a	n/a	High	n/a	n/a	n/a					0.0001539
	FALSE	High	[K].QGLETDNK.[E]		0.0103971	0.00047521	1	1	6	G3V9Y1	G3V9Y1 [1227-1234]		0	904.437	8688457	63535.4	76781.6		19264914		119022	537718		High	Peak Found	Peak Found	Not Found	High	Not Found	Peak Found	Peak Found	High	n/a	n/a	n/a	High	n/a	n/a	n/a	0.001847				0.000439				0.02393
	FALSE	High	[K].QGLETDNKELACEVK.[V]	1xCarbamidomethyl [C12]	5.24038e-06	8.22091e-05	1	1	4	G3V9Y1	G3V9Y1 [1227-1241]		1	1733.84	1.05749e+07				2.49109e+07					High	Not Found	Not Found	Not Found	High	Not Found	Not Found	Not Found	High	n/a	n/a	n/a	High	n/a	n/a	n/a	0.0002495				0.0001539				1.435e-05
	FALSE	High	[R].NQILQNEK.[K]		0.0165249	0.00101019	1	1	7	G3V9Y1	G3V9Y1 [938-945]		0	986.527	53743396	465963			109092528	774559				High	Peak Found	Not Found	Not Found	High	High	Not Found	Not Found	High	Medium	n/a	n/a	High	High	n/a	n/a	0.004496	0.01037			0.0005661	0.003933			0.06845	0.091
	FALSE	High	[R].NQILQNEK.[K]	1xDeamidated [Q/N]	0.027593	0.00203995	1	1	2	G3V9Y1	G3V9Y1 [938-945]		0	987.511	4.57807e+06	817072	268625	394584	9614183	1.25401e+06	392706	1.04595e+06		High	Peak Found	Peak Found	Peak Found	High	Peak Found	Peak Found	Peak Found	High	n/a	n/a	n/a	High	n/a	n/a	n/a	0.007808				0.0008163				0.1177
	FALSE	High	[R].NQILQNEKK.[K]		0.00977206	0.00038865	1	1	2	G3V9Y1	G3V9Y1 [938-946]		1	1114.62	5624359				10316288	62096.6				High	Not Found	Not Found	Not Found	High	Peak Found	Not Found	Not Found	High	n/a	n/a	n/a	High	n/a	n/a	n/a	0.006498				0.0003063				0.09614
	FALSE	High	[R].NQILQNEKK.[K]	1xDeamidated [N6]	0.0615241	0.00480496	1	1	2	G3V9Y1	G3V9Y1 [938-946]		1	1115.61	635504				1.38577e+06					High	Not Found	Not Found	Not Found	High	Not Found	Not Found	Not Found	High	n/a	n/a	n/a	High	n/a	n/a	n/a	0.003034				0.003508				0.05199
	FALSE	High	[K].NRLQQELDDLTVDLDHQR.[Q]		6.30821e-12	8.22091e-05	1	1	3	G3V9Y1	G3V9Y1 [1423-1440]		1	2208.1	2.61635e+06	348512	69174.1	182478	7.52475e+06		29377.2	372048		High	Peak Found	Peak Found	Peak Found	High	Not Found	Peak Found	Peak Found	High	n/a	n/a	n/a	High	n/a	n/a	n/a	0.0002495				0.0001539				2.086e-06
	FALSE	High	[K].NRLQQELDDLTVDLDHQR.[Q]	1xDeamidated [Q5]	9.12771e-05	8.22091e-05	1	1	1	G3V9Y1	G3V9Y1 [1423-1440]		1	2209.08									No Quan Values	High	Not Found	Not Found	Not Found	Not Found	Not Found	Not Found	Not Found	High	n/a	n/a	n/a	n/a	n/a	n/a	n/a	0.0002495								0.000174
	FALSE	High	[K].NLPIYSENIIEMYR.[G]	1xOxidation [M12]	1.39559e-06	8.22091e-05	1	1	9	G3V9Y1	G3V9Y1 [130-143]		0	1770.87	2.41817e+07	156856	30280.9		6.94304e+07	543969	78735.5			High	High	Peak Found	Not Found	High	Peak Found	Peak Found	Not Found	High	High	n/a	n/a	High	n/a	Low	n/a	0.0002495	0.007071			0.0001539		0.152		2.373e-05	0.06764
	FALSE	High	[K].NLPIYSENIIEMYR.[G]	1xDeamidated [N8]; 1xOxidation [M12]	3.35398e-06	8.22091e-05	1	1	2	G3V9Y1	G3V9Y1 [130-143]		0	1771.86	196015				698713		88979.9			Peak Found	Not Found	Not Found	Not Found	High	Not Found	Peak Found	Not Found	n/a	n/a	n/a	n/a	High	n/a	n/a	n/a					0.0001539
	FALSE	High	[K].NMDPLNDNVATLLHQSSDR.[F]	1xOxidation [M2]	1.1239e-09	8.22091e-05	1	1	8	G3V9Y1	G3V9Y1 [595-613]		0	2156	3.37359e+07				7.27903e+07	77988.8				High	Not Found	Not Found	Not Found	High	Peak Found	Not Found	Not Found	High	n/a	n/a	n/a	High	n/a	n/a	n/a	0.0002495				0.0001539				4.775e-07
	FALSE	High	[K].NMDPLNDNVATLLHQSSDR.[F]	1xDeamidated [N]; 1xOxidation [M2]	9.0976e-10	8.22091e-05	1	1	8	G3V9Y1	G3V9Y1 [595-613]		0	2156.99	1.01921e+07		12864.8	1.7601e+06	9.31152e+06			1.64706e+06		High	Not Found	Peak Found	Peak Found	High	Not Found	Not Found	Peak Found	High	n/a	n/a	n/a	High	n/a	n/a	n/a	0.0002495				0.0001539				3.828e-05
	FALSE	High	[K].NMDPLNDNVATLLHQSSDR.[F]	2xDeamidated [N1; N6]; 1xOxidation [M2]	0.0147221	0.000836268	1	1	1	G3V9Y1	G3V9Y1 [595-613]		0	2157.97									No Quan Values	High	Not Found	Not Found	Not Found	Not Found	Not Found	Not Found	Not Found	High	n/a	n/a	n/a	n/a	n/a	n/a	n/a	0.0002495								0.01476
	FALSE	High	[K].NVHELEK.[S]		0.0984472	0.00742565	2	3	4	A0A0G2K6S9; G3V9Y1	A0A0G2K6S9 [1533-1539]; G3V9Y1 [1526-1532]		0	868.452	42331956				83161008	52208	42495.7	25988.8	Shared	High	Not Found	Not Found	Not Found	High	Peak Found	Peak Found	Peak Found	High	Low	n/a	n/a	High	Medium	n/a	n/a	0.006817	0.06922			0.005065	0.01412			0.1039	0.5294
	FALSE	High	[K].NSLQEQQEEEEEAR.[K]		8.80129e-08	8.22091e-05	1	1	32	G3V9Y1	G3V9Y1 [1346-1359]		0	1718.75	3.98284e+06				1.07516e+07					High	Not Found	Not Found	Not Found	High	Not Found	Not Found	Not Found	High	n/a	n/a	n/a	High	n/a	n/a	n/a	0.0002495				0.0001539				3.328e-06
	FALSE	High	[K].NSLQEQQEEEEEAR.[K]	1xDeamidated [Q6]	0.00109124	8.22091e-05	1	1	1	G3V9Y1	G3V9Y1 [1346-1359]		0	1719.73									No Quan Values	High	Not Found	Not Found	Not Found	Not Found	Not Found	Not Found	Not Found	High	n/a	n/a	n/a	n/a	n/a	n/a	n/a	0.0002495								0.001519
	FALSE	High	[K].NSLQEQQEEEEEARK.[N]		4.14718e-07	8.22091e-05	1	1	21	G3V9Y1	G3V9Y1 [1346-1360]		1	1846.84	6.05709e+07	273915		127029	1.13897e+08	355627	27298.8	198066		High	High	Not Found	Peak Found	High	Peak Found	Peak Found	Peak Found	High	High	n/a	n/a	High	n/a	n/a	n/a	0.0002495	0.0003509			0.0001539				1.662e-06	0.001034
	FALSE	High	[K].NSLQEQQEEEEEARK.[N]	1xDeamidated [N1]	0.017709	0.00126036	1	1	1	G3V9Y1	G3V9Y1 [1346-1360]		1	1847.83	128115				275750			72346.9		High	Not Found	Not Found	Not Found	Peak Found	Not Found	Not Found	Peak Found	High	n/a	n/a	n/a	Medium	n/a	n/a	n/a	0.0007319				0.01203				0.01736
	FALSE	High	[R].NTNPNFVR.[C]		0.0173053	0.00118927	2	2	8	G3V6P7; G3V9Y1	G3V6P7 [663-670]; G3V9Y1 [670-677]		0	961.485	1.57508e+08	1.2922e+06	76329.2		3.10934e+08	2.46448e+06	164231	50203.8	Shared	High	High	Peak Found	Not Found	High	High	Peak Found	Peak Found	High	High	n/a	n/a	High	High	n/a	n/a	0.002195	0.008377			0.0005661	0.0009413			0.0298	0.07578
	FALSE	High	[R].NTNPNFVR.[C]	1xDeamidated [N]	0.0105594	0.00047521	2	2	10	G3V6P7; G3V9Y1	G3V6P7 [663-670]; G3V9Y1 [670-677]		0	962.469	1.64783e+07	6.40793e+06	85959.1	81140.1	32916787	1.22561e+07	162139	219743	Shared	High	Peak Found	Peak Found	Peak Found	High	Peak Found	Peak Found	Peak Found	High	n/a	n/a	n/a	High	n/a	n/a	n/a	0.003034				0.000439				0.05042
	FALSE	High	[R].NTDQASMPENTVAQK.[L]		0.00294522	8.22091e-05	1	1	1	G3V9Y1	G3V9Y1 [366-380]		0	1633.75									No Quan Values	Not Found	Not Found	Not Found	Not Found	High	Not Found	Not Found	Not Found	n/a	n/a	n/a	n/a	High	n/a	n/a	n/a					0.0001539
	FALSE	High	[R].NTDQASMPENTVAQK.[L]	1xOxidation [M7]	2.37876e-07	8.22091e-05	1	1	18	G3V9Y1	G3V9Y1 [366-380]		0	1649.74	7.17321e+07	431091	82642.8		1.48968e+08	1.26739e+06	166107			High	High	Peak Found	Not Found	High	High	Peak Found	Not Found	High	High	n/a	n/a	High	High	n/a	n/a	0.0002495	0.001897			0.0001539	0.0001943			1.744e-05	0.01795
	FALSE	High	[R].NTDQASMPENTVAQK.[L]	1xDeamidated [N/Q]; 1xOxidation [M7]	7.11795e-07	8.22091e-05	1	1	10	G3V9Y1	G3V9Y1 [366-380]		0	1650.73	4.55705e+06				5.89412e+06					High	Not Found	Not Found	Not Found	High	Not Found	Not Found	Not Found	High	n/a	n/a	n/a	High	n/a	n/a	n/a	0.0002495				0.0001539				7.264e-05
	FALSE	High	[R].RQLHIEGASLELSDDDTESK.[T]	1xPhospho [S/T]	3.77531e-07	8.22091e-05	1	1	3	G3V9Y1	G3V9Y1 [1944-1963]		1	2323.04	1.94338e+06				4.1417e+06					High	Not Found	Not Found	Not Found	High	Not Found	Not Found	Not Found	High	n/a	n/a	n/a	High	n/a	n/a	n/a	0.0002495				0.0001539				0.0001494
	FALSE	High	[K].RQLEEAEEEATR.[A]		5.05282e-09	8.22091e-05	1	1	9	G3V9Y1	G3V9Y1 [1884-1895]		1	1460.7	5.17382e+07	105240	45146		1.11085e+08	349812	167684			High	Peak Found	Peak Found	Not Found	High	Peak Found	High	Not Found	High	n/a	n/a	n/a	High	n/a	High	n/a	0.0002495				0.0001539		0.001258		5.819e-06
	FALSE	High	[K].SDLLLEGFNNYR.[F]		2.8013e-06	8.22091e-05	1	1	14	G3V9Y1	G3V9Y1 [297-308]		0	1440.71	6.81431e+07	437561	91557.2		1.3526e+08	941169	237025			High	High	Peak Found	Not Found	High	High	High	Not Found	High	High	n/a	n/a	High	High	High	n/a	0.0002495	0.0003509			0.0001539	0.0001943	0.008114		0.0002783	0.0006397
	FALSE	High	[K].SDLLLEGFNNYR.[F]	1xDeamidated [N]	0.000120049	8.22091e-05	1	1	13	G3V9Y1	G3V9Y1 [297-308]		0	1441.7	1.14636e+07	62582.1	213295	106764	2.99559e+07	361912	626851	123107		High	Peak Found	Peak Found	Peak Found	High	Peak Found	Peak Found	Peak Found	High	n/a	n/a	n/a	High	n/a	n/a	n/a	0.0002495				0.0001539				0.000221
	FALSE	High	[K].SDLLLEGFNNYR.[F]	2xDeamidated [N9; N10]	0.000109285	8.22091e-05	1	1	1	G3V9Y1	G3V9Y1 [297-308]		0	1442.68	91623.7				286639					Peak Found	Not Found	Not Found	Not Found	High	Not Found	Not Found	Not Found	n/a	n/a	n/a	n/a	High	n/a	n/a	n/a					0.0001539
	FALSE	High	[R].QRYEILTPNAIPK.[G]	1xDeamidated [N9]	0.00393153	8.22091e-05	2	2	4	F1LNF0; G3V9Y1	F1LNF0 [747-759]; G3V9Y1 [726-738]		1	1543.85	5.13323e+06	1.34927e+06	941767	263762	9.32277e+06	1.77362e+06	1.70661e+06	485522	Shared	High	Peak Found	Peak Found	Peak Found	High	Peak Found	Peak Found	Peak Found	High	n/a	n/a	n/a	High	n/a	n/a	n/a	0.001672				0.0001539				0.02058
	FALSE	High	[R].QRYEILTPNAIPK.[G]		0.000693153	8.22091e-05	2	2	5	F1LNF0; G3V9Y1	F1LNF0 [747-759]; G3V9Y1 [726-738]		1	1542.86	19210970	95537.7			41529777	208526			Shared	High	Peak Found	Not Found	Not Found	High	Peak Found	Not Found	Not Found	High	n/a	n/a	n/a	High	n/a	n/a	n/a	0.0002495				0.0001539				0.001878
	FALSE	High	[R].QLVSNLEK.[K]		0.0103169	0.00047521	2	3	8	A0A0G2K6S9; G3V9Y1	A0A0G2K6S9 [1448-1455]; G3V9Y1 [1441-1448]		0	930.525	6.88758e+07	715157	221280		119815136	1.4207e+06	938623		Shared	High	High	Peak Found	Not Found	High	Peak Found	Peak Found	Not Found	High	High	Low	n/a	High	n/a	Medium	n/a	0.002195	0.002564	0.0967		0.000439		0.0427		0.03358	0.02767
	FALSE	High	[R].QIVSNLEK.[K]	1xDeamidated [N5]	0.00418473	8.22091e-05	2	3	3	A0A0G2K6S9; G3V9Y1	A0A0G2K6S9 [1448-1455]; G3V9Y1 [1441-1448]		0	931.509	647822			513406	1.5067e+06				Shared	High	Not Found	Not Found	Peak Found	High	Not Found	Not Found	Not Found	High	n/a	n/a	n/a	High	n/a	n/a	n/a	0.002697				0.0001539				0.04216
	FALSE	High	[R].QIVSNLEKK.[Q]		0.00792458	8.22091e-05	1	1	2	G3V9Y1	G3V9Y1 [1441-1449]		1	1058.62	459993				757928					High	Not Found	Not Found	Not Found	High	Not Found	Not Found	Not Found	High	n/a	n/a	n/a	High	n/a	n/a	n/a	0.0009667				0.0001539				0.01874
	FALSE	High	[K].QQQLSALK.[V]		0.0930044	0.0070735	1	1	4	G3V9Y1	G3V9Y1 [810-817]		0	915.526	36285172	171031		28435.2	61799000	456481	18372	23994.8		High	Peak Found	Not Found	Peak Found	High	Peak Found	Peak Found	Peak Found	High	n/a	n/a	n/a	High	Medium	n/a	n/a	0.006997				0.004853	0.01036			0.1066
	FALSE	High	[R].RGGPISFSSSR.[S]		0.000297663	8.22091e-05	1	1	7	G3V9Y1	G3V9Y1 [1930-1940]		1	1150.6	47532092	72252.3		22050.9	105920890	137512	49993.1			High	Peak Found	Not Found	Peak Found	High	Peak Found	Peak Found	Not Found	High	Low	n/a	n/a	High	n/a	n/a	n/a	0.0002495	0.09615			0.0001539				0.001993	0.6552
	FALSE	High	[K].REQEVAELK.[K]		0.00667869	8.22091e-05	1	1	3	G3V9Y1	G3V9Y1 [1172-1180]		1	1101.59	40040612	467339			79274096	892054				High	Peak Found	Not Found	Not Found	High	Peak Found	Not Found	Not Found	High	n/a	n/a	n/a	High	n/a	n/a	n/a	0.0002495				0.0001539				0.01498
	FALSE	High	[K].REQEVAELKK.[A]		0.000947895	8.22091e-05	1	1	7	G3V9Y1	G3V9Y1 [1172-1181]		2	1229.68	71521382	499400		6049635	123696200	864544		6.15185e+06		High	Peak Found	Not Found	Peak Found	High	High	Not Found	Peak Found	High	Low	n/a	n/a	High	High	n/a	n/a	0.0002495	0.1906			0.0001539	0.002028			0.002857	0.9501
	FALSE	High	[R].RHADQYK.[E]		0.110971	0.00937877	1	1	1	G3V9Y1	G3V9Y1 [1863-1869]		1	917.459	275333				628547	246668				Peak Found	Not Found	Not Found	Not Found	High	Peak Found	Not Found	Not Found	n/a	n/a	n/a	n/a	High	n/a	n/a	n/a					0.005844
	FALSE	High	[R].RHADQYKEQMEK.[A]	1xOxidation [M10]	0.017709	0.00126036	1	1	1	G3V9Y1	G3V9Y1 [1863-1874]		2	1578.73									No Quan Values	Not Found	Not Found	Not Found	Not Found	High	Not Found	Not Found	Not Found	n/a	n/a	n/a	n/a	High	n/a	n/a	n/a					0.0005661
	FALSE	High	[R].RHAEQERDELADEIANSASGK.[S]		2.86788e-06	8.22091e-05	1	1	17	G3V9Y1	G3V9Y1 [1704-1724]		2	2326.1	3.04572e+07	172040	50793.2	15442.5	7.73351e+07	610836	227270			High	Peak Found	Peak Found	Peak Found	High	High	Peak Found	Not Found	High	n/a	n/a	n/a	High	High	Medium	n/a	0.0002495				0.0001539	0.0001943	0.01889		1.303e-05
	FALSE	High	[R].RHAEQERDELADEIANSASGK.[S]	1xDeamidated [N16]	1.05283e-06	8.22091e-05	1	1	5	G3V9Y1	G3V9Y1 [1704-1724]		2	2327.09	2489327		45583.3		5.23022e+06	72512.2	77479.4			High	Not Found	Peak Found	Not Found	High	Peak Found	Peak Found	Not Found	High	n/a	n/a	n/a	High	n/a	n/a	n/a	0.0002495				0.0001539				0.002163
	FALSE	High	[K].RHEMPPHIYAISESAYR.[C]	1xOxidation [M4]	7.46028e-07	8.22091e-05	1	1	9	G3V9Y1	G3V9Y1 [147-163]		1	2073	8.31081e+06			36434.9	1.88328e+07	71801.1				High	Not Found	Not Found	Peak Found	High	Peak Found	Not Found	Not Found	High	n/a	n/a	n/a	High	n/a	n/a	n/a	0.0002495				0.0001539				0.0002737
	FALSE	High	[K].QVLALQSQLADTK.[K]		2.55012e-06	8.22091e-05	1	1	13	G3V9Y1	G3V9Y1 [1365-1377]		0	1414.79	8.17183e+07	615401	123700		155509949	1.43967e+06	574233			High	High	Peak Found	Not Found	High	High	High	Not Found	High	High	n/a	n/a	High	High	High	n/a	0.0002495	0.0003509			0.0001539	0.0001943	0.0006739		7.612e-06	0.001145
	FALSE	High	[K].QVLALQSQLADTKK.[K]		4.85013e-07	8.22091e-05	1	1	8	G3V9Y1	G3V9Y1 [1365-1378]		1	1542.88	2.34936e+07	200962	41955.6		48873651	400715	127962			High	Peak Found	Peak Found	Not Found	High	High	Peak Found	Not Found	High	Medium	n/a	n/a	High	High	n/a	n/a	0.0002495	0.01125			0.0001539	0.0001943			6.095e-06	0.09671
	FALSE	High	[K].RDLSEELEALK.[T]		1.23017e-05	8.22091e-05	1	1	11	G3V9Y1	G3V9Y1 [1142-1152]		1	1302.69	5.91821e+07	316035	15550.3		1.02746e+08	735226	33319.4			High	High	Peak Found	Not Found	High	High	Peak Found	Not Found	High	High	n/a	n/a	High	High	n/a	n/a	0.0002495	0.0003509			0.0001539	0.0006527			7.656e-05	0.004989
	FALSE	High	[K].RALEQQVEEMR.[T]	1xOxidation [M10]	0.00863133	8.22091e-05	1	1	7	G3V9Y1	G3V9Y1 [1535-1545]		1	1404.69	28208234	97718.8	10114.6		52685774	269155	171186			High	Peak Found	Peak Found	Not Found	High	Peak Found	Peak Found	Not Found	High	n/a	n/a	n/a	High	n/a	n/a	n/a	0.002697				0.0001539				0.04697
	FALSE	High	[K].RALEQQVEEMRTQLEELEDELQATEDAK.[L]	1xOxidation [M10]	1.14751e-06	8.22091e-05	1	1	8	G3V9Y1	G3V9Y1 [1535-1562]		2	3347.59	2.22025e+07	60367.4	18331.6	67173	5.25666e+07	109357	191293	1.56263e+06		High	Peak Found	Peak Found	Peak Found	High	Peak Found	Peak Found	Peak Found	High	n/a	n/a	n/a	High	n/a	n/a	n/a	0.0002495				0.0001539				0.0003462
	FALSE	High	[K].RALEQQVEEMRTQLEELEDELQATEDAK.[L]	1xDeamidated [Q22]; 1xOxidation [M10]	2.07858e-05	8.22091e-05	1	1	1	G3V9Y1	G3V9Y1 [1535-1562]		2	3348.57									No Quan Values	Not Found	Not Found	Not Found	Not Found	High	Not Found	Not Found	Not Found	n/a	n/a	n/a	n/a	High	n/a	n/a	n/a					0.0001539
	FALSE	High	[K].ITDIIIFFQAVCR.[G]	1xCarbamidomethyl [C12]	2.32145e-06	8.22091e-05	1	1	6	G3V9Y1	G3V9Y1 [786-798]		0	1595.86	3.82376e+06	374796			5.68667e+06	1.1131e+06	17786.8	1.45861e+06		High	High	Not Found	Not Found	High	Peak Found	Peak Found	Peak Found	High	High	n/a	n/a	High	n/a	n/a	n/a	0.0002495	0.0003509			0.0001539				1.289e-05	0.001834
	FALSE	High	[R].IVFQEFR.[Q]		0.00727523	8.22091e-05	2	3	10	A0A0G2K6S9; G3V9Y1	A0A0G2K6S9 [726-732]; G3V9Y1 [719-725]		0	938.509	1.41466e+08	935323	15658.6		2.56625e+08	1.8814e+06			Shared	High	High	Peak Found	Not Found	High	High	Not Found	Not Found	High	High	n/a	n/a	High	High	n/a	n/a	0.001205	0.005348			0.0001539	0.007137			0.01977	0.05565
	FALSE	High	[R].IVGLDQVTGMTETAFGSAYK.[T]	1xOxidation [M10]	4.00234e-11	8.22091e-05	1	1	11	G3V9Y1	G3V9Y1 [625-644]		0	2104.03	6.90336e+07	596715			1.53265e+08	1.23434e+06				High	High	Not Found	Not Found	High	High	Not Found	Not Found	High	High	n/a	n/a	High	High	n/a	n/a	0.0002495	0.0003509			0.0001539	0.0001943			6.503e-07	0.002918
	FALSE	High	[K].LQELEGAVK.[S]		0.00207212	8.22091e-05	1	1	10	G3V9Y1	G3V9Y1 [1801-1809]		0	986.552	111853392	950924	281123	46360.1	218397744	2.02181e+06	1.28556e+06	100543		High	High	Peak Found	Peak Found	High	High	High	Peak Found	High	High	n/a	n/a	High	High	High	n/a	0.0002495	0.001734			0.0001539	0.0005519	0.001258		0.004769	0.01295
	FALSE	High	[K].LQNELDNVSTLLEEAEK.[K]		2.13565e-09	8.22091e-05	1	1	18	G3V9Y1	G3V9Y1 [1285-1301]		0	1944.98	1.82188e+08	1.17509e+06	825183	579772	3.1648e+08	2.78124e+06	1.38495e+06	950922		High	High	Peak Found	Peak Found	High	High	Peak Found	Peak Found	High	High	n/a	n/a	High	High	n/a	n/a	0.0002495	0.0003509			0.0001539	0.0001943			7.528e-07	1.036e-05
	FALSE	High	[K].LQNELDNVSTLLEEAEK.[K]	1xDeamidated [N/Q]	1.46534e-08	8.22091e-05	1	1	7	G3V9Y1	G3V9Y1 [1285-1301]		0	1945.96	8.7558e+06	506712	121477	43890.2	1.00432e+07	697033	387795	744050		High	Peak Found	Peak Found	Peak Found	High	Peak Found	Peak Found	Peak Found	High	n/a	n/a	n/a	High	n/a	n/a	n/a	0.0002495				0.0001539				2.814e-06
	FALSE	High	[K].LQNELDNVSTLLEEAEK.[K]	2xDeamidated [Q2; N7]	0.000829837	8.22091e-05	1	1	1	G3V9Y1	G3V9Y1 [1285-1301]		0	1946.94	546249									High	Not Found	Not Found	Not Found	Not Found	Not Found	Not Found	Not Found	High	n/a	n/a	n/a	n/a	n/a	n/a	n/a	0.0002495								0.001196
	FALSE	High	[K].LQNELDNVSTLLEEAEKK.[G]		6.9715e-10	8.22091e-05	1	1	8	G3V9Y1	G3V9Y1 [1285-1302]		1	2073.07	2.52337e+07	213270	30504.7		4.41404e+07	436031				High	High	Peak Found	Not Found	High	High	Not Found	Not Found	High	High	n/a	n/a	High	High	n/a	n/a	0.0002495	0.0003509			0.0001539	0.0001943			7.191e-09	0.0006493
	FALSE	High	[K].LQNELDNVSTLLEEAEKK.[G]	1xDeamidated [N3]	4.55568e-07	8.22091e-05	1	1	3	G3V9Y1	G3V9Y1 [1285-1302]		1	2074.06	1.06256e+06	16293.7	18814.2		2140698		31021.2	31102.2		High	Peak Found	Peak Found	Not Found	High	Not Found	Peak Found	Peak Found	High	n/a	n/a	n/a	High	n/a	n/a	n/a	0.0002495				0.0001539				0.001873
	FALSE	High	[K].LRLEVNMQAMK.[A]	1xOxidation [M7]	0.0302259	0.00217767	1	1	1	G3V9Y1	G3V9Y1 [1563-1573]		1	1348.71				36271.3	227164					Not Found	Not Found	Not Found	Peak Found	High	Not Found	Not Found	Not Found	n/a	n/a	n/a	n/a	High	n/a	n/a	n/a					0.001077
	FALSE	High	[K].LRLEVNMQAMK.[A]	2xOxidation [M7; M10]	0.00817469	8.22091e-05	1	1	8	G3V9Y1	G3V9Y1 [1563-1573]		1	1364.7	2.77172e+07		19527.3		48844027		130885	37998.6		High	Not Found	Peak Found	Not Found	High	Not Found	Peak Found	Peak Found	High	n/a	n/a	n/a	High	Low	n/a	n/a	0.0002495				0.0001539	0.3516			0.01081
	FALSE	High	[K].LRLEVNMQAMK.[A]	1xDeamidated [N6]; 2xOxidation [M7; M10]	0.010002	0.00047521	1	1	3	G3V9Y1	G3V9Y1 [1563-1573]		1	1365.69	3.44286e+06	52955.2	23827.3	27965.8	7.01529e+06	170060	42884.9	42841.1		High	Peak Found	Peak Found	Peak Found	High	Peak Found	Peak Found	Peak Found	High	n/a	n/a	n/a	High	n/a	n/a	n/a	0.0007319				0.000439				0.01689
	FALSE	High	[K].LQQLFNHTMFILEQEEYQR.[E]		3.5121e-05	8.22091e-05	4	5	1	G3V6P7; A0A0G2K6S9; G3V9Y1; Q62812	G3V6P7 [476-494]; A0A0G2K6S9 [490-508]; G3V9Y1 [483-501]; Q62812 [476-494]		0	2467.21					486939				Shared	Not Found	Not Found	Not Found	Not Found	High	Not Found	Not Found	Not Found	n/a	n/a	n/a	n/a	High	n/a	n/a	n/a					0.0001539
	FALSE	High	[K].LQQLFNHTMFILEQEEYQR.[E]	1xOxidation [M9]	3.63691e-09	8.22091e-05	4	5	35	G3V6P7; A0A0G2K6S9; G3V9Y1; Q62812	G3V6P7 [476-494]; A0A0G2K6S9 [490-508]; G3V9Y1 [483-501]; Q62812 [476-494]		0	2483.2	4.9251e+07	2.18115e+06	1.22458e+06	1.90457e+06	1.50686e+08	1.67699e+06	1.37515e+06	4.79439e+06	Shared	High	Peak Found	Peak Found	Peak Found	High	High	Peak Found	Peak Found	High	n/a	n/a	n/a	High	High	n/a	n/a	0.0002495				0.0001539	0.0001943			3.637e-05
	FALSE	High	[K].LQQLFNHTMFILEQEEYQR.[E]	1xDeamidated [N/Q]; 1xOxidation [M9]	2.69862e-08	8.22091e-05	4	5	13	G3V6P7; A0A0G2K6S9; G3V9Y1; Q62812	G3V6P7 [476-494]; A0A0G2K6S9 [490-508]; G3V9Y1 [483-501]; Q62812 [476-494]		0	2484.19	5.89928e+06	551866	77005.4		1.68562e+06	1.62511e+06	195119		Shared	High	High	Peak Found	Not Found	High	Peak Found	Peak Found	Not Found	High	High	n/a	n/a	High	n/a	n/a	n/a	0.0002495	0.0003509			0.0001539				2.37e-05	0.003238
	FALSE	High	[K].LQQLFNHTMFILEQEEYQR.[E]	2xDeamidated [Q3; Q14]; 1xOxidation [M9]	0.000588107	8.22091e-05	4	5	1	G3V6P7; A0A0G2K6S9; G3V9Y1; Q62812	G3V6P7 [476-494]; A0A0G2K6S9 [490-508]; G3V9Y1 [483-501]; Q62812 [476-494]		0	2485.17									No Quan Values	Not Found	Not Found	Not Found	Not Found	High	Not Found	Not Found	Not Found	n/a	n/a	n/a	n/a	High	n/a	n/a	n/a					0.0001539
	FALSE	High	[R].LQQELDDLTVDLDHQR.[Q]		1.03024e-08	8.22091e-05	1	1	19	G3V9Y1	G3V9Y1 [1425-1440]		0	1937.96	1.67952e+08	1.18357e+06	336241		2.65433e+08	2.88002e+06	1.57308e+06	51186.4		High	High	High	Not Found	High	High	High	Peak Found	High	High	High	n/a	High	High	High	n/a	0.0002495	0.0003509	0.0009804		0.0001539	0.0001943	0.0006739		3.486e-06	5.46e-06
	FALSE	High	[R].NCAAYLK.[L]	1xCarbamidomethyl [C2]	0.033861	0.00246388	3	4	5	F1LNF0; A0A0G2K6S9; G3V9Y1	F1LNF0 [843-849]; A0A0G2K6S9 [829-835]; G3V9Y1 [822-828]		0	839.408	1.29936e+07	127389	23700.9	14256.8	2.6704e+07	517941	83980.2	40118.1	Shared	High	Peak Found	Peak Found	Peak Found	High	High	Peak Found	Peak Found	High	n/a	n/a	n/a	High	High	n/a	n/a	0.002195				0.001334	0.005695			0.03349
	FALSE	High	[R].NKQEVMISDLEER.[L]	1xOxidation [M6]	1.53167e-05	8.22091e-05	1	1	9	G3V9Y1	G3V9Y1 [1030-1042]		1	1606.77	5.0217e+06		8747.59	14222.2	8.48389e+06					High	Not Found	Peak Found	Peak Found	High	Not Found	Not Found	Not Found	High	n/a	n/a	n/a	High	n/a	n/a	n/a	0.0002495				0.0001539				0.0003175
	FALSE	High	[K].NILAEQLQAETELFAEAEEMR.[A]		4.75888e-12	8.22091e-05	1	1	1	G3V9Y1	G3V9Y1 [890-910]		0	2435.18					726567		326552			Not Found	Not Found	Not Found	Not Found	High	Not Found	Peak Found	Not Found	n/a	n/a	n/a	n/a	High	n/a	n/a	n/a					0.0001539
	FALSE	High	[K].NILAEQLQAETELFAEAEEMR.[A]	2xDeamidated [Q6; Q8]	5.88797e-05	8.22091e-05	1	1	1	G3V9Y1	G3V9Y1 [890-910]		0	2437.14									No Quan Values	High	Not Found	Not Found	Not Found	Not Found	Not Found	Not Found	Not Found	High	n/a	n/a	n/a	n/a	n/a	n/a	n/a	0.0002495								0.0001183
	FALSE	High	[K].NILAEQLQAETELFAEAEEMR.[A]	1xOxidation [M20]	9.84731e-11	8.22091e-05	1	1	40	G3V9Y1	G3V9Y1 [890-910]		0	2451.17	1.20323e+08	5.12412e+06	496919	45245.1	1.78344e+08	8.774e+06	847159	615293		High	High	High	Peak Found	High	High	High	Peak Found	High	High	High	n/a	High	High	High	n/a	0.0002495	0.0003509	0.0009804		0.0001539	0.0001943	0.0006739		1.039e-08	8.251e-08
	FALSE	High	[K].NILAEQLQAETELFAEAEEMR.[A]	1xDeamidated [N/Q]; 1xOxidation [M20]	6.1768e-06	8.22091e-05	1	1	4	G3V9Y1	G3V9Y1 [890-910]		0	2452.15	229771	94267		137709	2.44893e+06		90860.4	215581		High	Peak Found	Not Found	Peak Found	High	Not Found	Peak Found	Peak Found	High	n/a	n/a	n/a	High	n/a	n/a	n/a	0.0002495				0.0001539				1.658e-05
	FALSE	High	[K].NILAEQLQAETELFAEAEEMRAR.[L]	1xOxidation [M20]	3.6523e-05	8.22091e-05	1	1	2	G3V9Y1	G3V9Y1 [890-912]		1	2678.31	1.31597e+06	34602	960241	41020.5	3.00307e+06	147177	44010.5			High	Peak Found	Peak Found	Peak Found	High	Peak Found	Peak Found	Not Found	High	n/a	n/a	n/a	High	n/a	n/a	n/a	0.002019				0.0001539				0.02931
	FALSE	High	[K].NHEAQIQDMR.[Q]		0.00231172	8.22091e-05	1	1	1	G3V9Y1	G3V9Y1 [1189-1198]		0	1241.57	75086.8				452931		32007.9	146207		Peak Found	Not Found	Not Found	Not Found	High	Not Found	Peak Found	Peak Found	n/a	n/a	Low	n/a	High	n/a	n/a	n/a			0.2459		0.0001539
	FALSE	High	[K].NHEAQIQDMR.[Q]	1xOxidation [M9]	0.00105762	8.22091e-05	1	1	4	G3V9Y1	G3V9Y1 [1189-1198]		0	1257.56	6.29468e+07	339760		5039.37	1.29206e+08	919083		69648.4		High	Peak Found	Not Found	Peak Found	High	High	Not Found	Peak Found	High	Medium	n/a	n/a	High	High	n/a	n/a	0.0002495	0.01249			0.0001539	0.002294			0.01029	0.1065
	FALSE	High	[K].NHEAQIQDMR.[Q]	1xDeamidated [N1]; 1xOxidation [M9]	0.000531215	8.22091e-05	1	1	4	G3V9Y1	G3V9Y1 [1189-1198]		0	1258.55	1.24044e+06			554917	3.29712e+06			1.05177e+06		High	Not Found	Not Found	Peak Found	High	Not Found	Not Found	Peak Found	High	n/a	n/a	n/a	High	n/a	n/a	n/a	0.0002495				0.0001539				0.00425
	FALSE	High	[K].LVQEQGSHSK.[F]		0.000350843	8.22091e-05	1	1	3	G3V9Y1	G3V9Y1 [553-562]		0	1112.57	28478282				49841448					High	Not Found	Not Found	Not Found	High	Not Found	Not Found	Not Found	High	n/a	n/a	n/a	High	n/a	n/a	n/a	0.0002495				0.0001539				0.01188
	FALSE	High	[K].LVWIPSER.[H]		0.00622693	8.22091e-05	1	1	5	G3V9Y1	G3V9Y1 [35-42]		0	999.562	19459674	122339	31968.5		40921692	247030	55022.4			High	Peak Found	Peak Found	Not Found	High	High	Peak Found	Not Found	High	Medium	n/a	n/a	High	High	n/a	n/a	0.0002495	0.0289			0.0001539	0.003813			0.01241	0.2358
	FALSE	High	[K].MQAHIQDLEEQLDEEEGAR.[Q]		2.2696e-07	8.22091e-05	1	1	2	G3V9Y1	G3V9Y1 [948-966]		0	2241.01	312102				1.33691e+06					High	Not Found	Not Found	Not Found	High	Not Found	Not Found	Not Found	High	n/a	n/a	n/a	High	n/a	n/a	n/a	0.0002495				0.0001539				6.588e-06
	FALSE	High	[K].MQAHIQDLEEQLDEEEGAR.[Q]	1xOxidation [M1]	2.76772e-10	8.22091e-05	1	1	12	G3V9Y1	G3V9Y1 [948-966]		0	2257	6.54338e+07	374403			1.24349e+08	986050				High	Peak Found	Not Found	Not Found	High	Peak Found	Not Found	Not Found	High	n/a	n/a	n/a	High	n/a	n/a	n/a	0.0002495				0.0001539				2.617e-09
	FALSE	High	[K].MEIDLKDLEAQIEAANK.[A]		9.3533e-06	8.22091e-05	1	1	2	G3V9Y1	G3V9Y1 [1622-1638]		1	1930.98	267420	15792.6	204069	302443	2051280		409017	689320		High	Peak Found	Peak Found	Peak Found	High	Not Found	Peak Found	Peak Found	High	n/a	n/a	n/a	High	n/a	n/a	n/a	0.0002495				0.0001539				0.0002548
	FALSE	High	[K].MEIDLKDLEAQIEAANK.[A]	1xOxidation [M1]	8.87844e-09	8.22091e-05	1	1	20	G3V9Y1	G3V9Y1 [1622-1638]		1	1946.97	3.81104e+07	338508	130435	803696	7.29311e+07	548217	421292	1.01021e+06		High	High	High	Peak Found	High	High	High	Peak Found	High	High	High	n/a	High	High	High	n/a	0.0002495	0.0003509	0.001419		0.0001539	0.0001943	0.0006739		2.103e-06	0.0008494
	FALSE	High	[K].MEEEVLLLEDQNSK.[F]		1.93892e-06	8.22091e-05	1	1	3	G3V9Y1	G3V9Y1 [983-996]		0	1676.8	378435	270075		262659	1.59227e+06	477109		416002		High	Peak Found	Not Found	Peak Found	High	Peak Found	Not Found	Peak Found	High	n/a	n/a	n/a	High	n/a	n/a	n/a	0.0002495				0.0001539				2.426e-05
	FALSE	High	[K].MEEEVLLLEDQNSK.[F]	1xOxidation [M1]	2.03399e-07	8.22091e-05	1	1	14	G3V9Y1	G3V9Y1 [983-996]		0	1692.8	7.17514e+07	438328			1.37575e+08	963996	41565.4	686487		High	High	Not Found	Not Found	High	High	Peak Found	Peak Found	High	High	n/a	n/a	High	High	n/a	n/a	0.0002495	0.0003509			0.0001539	0.0001943			9.662e-07	1.455e-06
	FALSE	High	[K].MEEEVLLLEDQNSK.[F]	1xDeamidated [N12]; 1xOxidation [M1]	2.18248e-07	8.22091e-05	1	1	9	G3V9Y1	G3V9Y1 [983-996]		0	1693.78	1.55637e+07	120588			2.72306e+07	555087		339121		High	Peak Found	Not Found	Not Found	High	Peak Found	Not Found	Peak Found	High	n/a	n/a	n/a	High	n/a	n/a	n/a	0.0002495				0.0001539				8.009e-05
	FALSE	High	[K].VGRDYVQK.[A]		0.024427	0.00181949	4	4	1	F1LNF0; G3V6P7; G3V9Y1; Q62812	F1LNF0 [426-433]; G3V6P7 [396-403]; G3V9Y1 [403-410]; Q62812 [396-403]		1	964.521	803293	53637.1	15245	148175	1.72448e+06		24502.9	314398	Shared	Peak Found	Peak Found	Peak Found	Peak Found	High	Not Found	Peak Found	Peak Found	n/a	n/a	n/a	n/a	High	n/a	n/a	n/a					0.0006886
	FALSE	High	[K].VKPLLQVTR.[Q]		0.00448904	8.22091e-05	3	4	5	F1LNF0; A0A0G2K6S9; G3V9Y1	F1LNF0 [862-870]; A0A0G2K6S9 [848-856]; G3V9Y1 [841-849]		0	1053.68	32080568	268948			57247604	508333			Shared	High	Peak Found	Not Found	Not Found	High	High	Not Found	Not Found	High	Medium	n/a	n/a	High	High	n/a	n/a	0.002351	0.01435			0.0001539	0.002294			0.0375	0.1352
	FALSE	High	[K].VIQYLAHVASSHK.[SG]		5.37457e-08	8.22091e-05	3	3	19	G3V6P7; G3V9Y1; Q62812	G3V6P7 [187-199]; G3V9Y1 [191-203]; Q62812 [187-199]		0	1452.8	5.48607e+07	715171	131642		152817477	1.70921e+06	352778		Shared	High	High	Peak Found	Not Found	High	High	High	Not Found	High	High	n/a	n/a	High	High	High	n/a	0.0002495	0.0003509			0.0001539	0.0001943	0.0006739		7.909e-05	0.001803
	FALSE	High	[K].VLAYDKLEK.[T]		0.00932779	0.000287704	1	1	2	G3V9Y1	G3V9Y1 [1412-1420]		1	1078.61	2.09043e+06	49122.8	21022.8		4.03228e+06		59706.4			High	Peak Found	Peak Found	Not Found	High	Not Found	Peak Found	Not Found	High	n/a	n/a	n/a	High	n/a	n/a	n/a	0.002019				0.0001539				0.0259
	FALSE	High	[K].TTLQVDTLNTELAAER.[S]		8.40497e-09	8.22091e-05	1	1	28	G3V9Y1	G3V9Y1 [1762-1777]		0	1774.92	1.27748e+08	1.03863e+06	416016		2.36859e+08	2.37801e+06	1.61048e+06			High	High	High	Not Found	High	High	High	Not Found	High	High	High	n/a	High	High	High	n/a	0.0002495	0.0006536	0.0009804		0.0001539	0.0001943	0.0006739		1.104e-06	0.01036
	FALSE	High	[K].TTLQVDTLNTELAAER.[S]	1xDeamidated [N9]	4.02655e-09	8.22091e-05	1	1	3	G3V9Y1	G3V9Y1 [1762-1777]		0	1775.9	741252				1.43612e+06					High	High	Not Found	Not Found	High	Not Found	Not Found	Not Found	High	High	n/a	n/a	High	n/a	n/a	n/a	0.0002495	0.0003509			0.0001539				1.91e-06	0.000604
	FALSE	High	[R].TVGQLYK.[E]		0.0233335	0.00173362	5	6	7	F1LNF0; G3V6P7; A0A0G2K6S9; G3V9Y1; Q62812	F1LNF0 [673-679]; G3V6P7 [645-651]; A0A0G2K6S9 [659-665]; G3V9Y1 [652-658]; Q62812 [645-651]		0	808.456	145683776	1.03706e+06	47627.7		328815072	2255569	108280		Shared	High	Peak Found	Peak Found	Not Found	High	High	Peak Found	Not Found	High	Low	n/a	n/a	High	High	n/a	n/a	0.00992	0.06897			0.0006886	0.007236			0.137	0.527
	FALSE	High	[R].TVGQLYKESLTK.[L]		0.00127604	8.22091e-05	1	1	2	G3V9Y1	G3V9Y1 [652-663]		1	1366.76	174550	269865	18512	64440.5	313535	2.36886e+06	19341	103936		High	Peak Found	Peak Found	Peak Found	High	Peak Found	Peak Found	Peak Found	High	n/a	n/a	n/a	High	n/a	n/a	n/a	0.0002495				0.0001539				0.01591
	FALSE	High	[K].VEGELEEMER.[K]	1xOxidation [M8]	0.000120049	8.22091e-05	1	1	21	G3V9Y1	G3V9Y1 [871-880]		0	1236.54	2.23317e+07	29797.3	13468.3	27265.2	7.62098e+07	72670.1	12828.4			High	Peak Found	Peak Found	Peak Found	High	Peak Found	Peak Found	Not Found	High	Low	n/a	n/a	High	n/a	n/a	n/a	0.0002495	0.2252			0.0001539				0.0005468	0.9918
	FALSE	High	[K].VEGELEEMERK.[H]	1xOxidation [M8]	0.000180363	8.22091e-05	1	1	10	G3V9Y1	G3V9Y1 [871-881]		1	1364.64	3.33824e+07	29769.3		51706.8	6.20379e+07	326121		94040.9		High	Peak Found	Not Found	Peak Found	High	Peak Found	Not Found	Peak Found	High	n/a	n/a	n/a	High	n/a	n/a	n/a	0.0002495				0.0001539				0.0007841
	FALSE	High	[K].VEDMAELTCLNEASVLHNLK.[ED]	1xCarbamidomethyl [C9]; 1xOxidation [M4]	9.39545e-11	8.22091e-05	3	3	10	G3V6P7; G3V9Y1; Q62812	G3V6P7 [83-102]; G3V9Y1 [87-106]; Q62812 [83-102]		0	2302.11	4.80851e+07	448796			1.2027e+08	911643			Shared	High	High	Not Found	Not Found	High	High	Not Found	Not Found	High	High	n/a	n/a	High	High	n/a	n/a	0.0002495	0.0003509			0.0001539	0.0001943			4.244e-09	6.194e-05
	FALSE	High	[K].VEDMAELTCLNEASVLHNLK.[ED]	1xCarbamidomethyl [C9]; 1xDeamidated [N]; 1xOxidation [M4]	6.49719e-10	8.22091e-05	3	3	3	G3V6P7; G3V9Y1; Q62812	G3V6P7 [83-102]; G3V9Y1 [87-106]; Q62812 [83-102]		0	2303.09	1.30203e+06				4.10311e+06				Shared	High	Not Found	Not Found	Not Found	High	Not Found	Not Found	Not Found	High	n/a	n/a	n/a	High	n/a	n/a	n/a	0.002195				0.0001539				0.03423
	FALSE	High	[K].VEDMAELTCLNEASVLHNLKDR.[Y]	1xCarbamidomethyl [C9]; 1xOxidation [M4]	2.80887e-09	8.22091e-05	1	1	3	G3V9Y1	G3V9Y1 [87-108]		1	2573.23	1.619e+06	3.57125e+06	30802.4	149608	4.10532e+06	5.48495e+06	50540.8	126856		High	Peak Found	Peak Found	Peak Found	High	Peak Found	Peak Found	Peak Found	High	n/a	n/a	n/a	High	n/a	n/a	n/a	0.0002495				0.0001539				4.688e-06
	FALSE	High	[R].VEEEEER.[CN]		0.00474086	8.22091e-05	3	3	17	G3V6P7; G3V9Y1; Q62812	G3V6P7 [924-930]; G3V9Y1 [931-937]; Q62812 [924-930]		0	919.4	1.48611e+07				3.08807e+07				Shared	High	Not Found	Not Found	Not Found	High	Not Found	Not Found	Not Found	High	n/a	n/a	n/a	High	n/a	n/a	n/a	0.0002495				0.0001539				0.007844
	FALSE	High	[R].VEEEEERNQILQNEK.[K]		6.47969e-07	8.22091e-05	1	1	7	G3V9Y1	G3V9Y1 [931-945]		1	1886.91	21461900	140064			3.6776e+07	195310				High	Peak Found	Not Found	Not Found	High	Peak Found	Not Found	Not Found	High	n/a	n/a	n/a	High	n/a	n/a	n/a	0.0002495				0.0001539				0.0007547
	FALSE	High	[R].VEEEEERNQILQNEK.[K]	1xDeamidated [N]	3.05047e-05	8.22091e-05	1	1	5	G3V9Y1	G3V9Y1 [931-945]		1	1887.89	1.74392e+06	38387			3.11072e+06	54853.4	24580.6			High	Peak Found	Not Found	Not Found	High	Peak Found	Peak Found	Not Found	High	n/a	n/a	n/a	High	n/a	n/a	n/a	0.0002495				0.0001539				0.00249
	FALSE	High	[R].VEEEEERNQILQNEKK.[K]		0.000426673	8.22091e-05	1	1	3	G3V9Y1	G3V9Y1 [931-946]		2	2015	3.46946e+06				6.81298e+06					Peak Found	Not Found	Not Found	Not Found	High	Not Found	Not Found	Not Found	Low	n/a	n/a	n/a	High	n/a	n/a	n/a	0.1216				0.0001539				0.783
	FALSE	High	[K].VDDDLGTIEGLEEAK.[K]		2.99042e-09	8.22091e-05	1	1	20	G3V9Y1	G3V9Y1 [1380-1394]		0	1603.77	7.60727e+07	129481	151018		1.38777e+08	1.25494e+06	587922			High	High	High	Not Found	High	High	High	Not Found	High	High	High	n/a	High	High	High	n/a	0.0002495	0.0009585	0.0009804		0.0001539	0.001048	0.0006739		4.719e-08	0.01084
	FALSE	High	[K].VDDDLGTIEGLEEAKK.[K]		1.25184e-07	8.22091e-05	1	1	1	G3V9Y1	G3V9Y1 [1380-1395]		1	1731.86	2.4537e+06				3.99577e+06					Peak Found	Not Found	Not Found	Not Found	High	Not Found	Not Found	Not Found	n/a	n/a	n/a	n/a	High	n/a	n/a	n/a					0.0001539
	FALSE	High	[R].YEILTPNAIPK.[G]		0.000147148	8.22091e-05	2	2	5	F1LNF0; G3V9Y1	F1LNF0 [749-759]; G3V9Y1 [728-738]		0	1258.7	3.47755e+07	202351			57797880	435347			Shared	High	Peak Found	Not Found	Not Found	High	High	Not Found	Not Found	High	n/a	n/a	n/a	High	High	n/a	n/a	0.0002495				0.0001539	0.0037			0.002083
	FALSE	High	[R].YEILTPNAIPK.[G]	1xDeamidated [N7]	7.38863e-05	8.22091e-05	2	2	4	F1LNF0; G3V9Y1	F1LNF0 [749-759]; G3V9Y1 [728-738]		0	1259.69	3.67921e+06	66106.5	37556.7	79535.9	6.63492e+06		41368.3	229695	Shared	High	Peak Found	Peak Found	Peak Found	High	Not Found	Peak Found	Peak Found	High	n/a	n/a	n/a	High	n/a	n/a	n/a	0.0002495				0.0001539				0.0001448
	FALSE	High	[K].VVSSVLQFGNISFK.[K]		6.32928e-07	8.22091e-05	1	1	12	G3V9Y1	G3V9Y1 [349-362]		0	1524.84	8.43385e+07	418247	196908		1.56816e+08	1.26691e+06	400523			High	Peak Found	Peak Found	Not Found	High	High	Peak Found	Not Found	High	n/a	n/a	n/a	High	High	n/a	n/a	0.0002495				0.0001539	0.0001943			4.218e-06
	FALSE	High	[K].VVSSVLQFGNISFK.[K]	1xDeamidated [N10]	6.18236e-07	8.22091e-05	1	1	4	G3V9Y1	G3V9Y1 [349-362]		0	1525.83	459170	95157.2	226915		1.24387e+06	255452	312152			High	Peak Found	Peak Found	Not Found	High	Peak Found	Peak Found	Not Found	High	n/a	n/a	n/a	High	n/a	n/a	n/a	0.0002495				0.0001539				2.215e-06
	FALSE	High	[K].VVSSVLQFGNISFKK.[E]		1.23017e-05	8.22091e-05	1	1	5	G3V9Y1	G3V9Y1 [349-363]		1	1652.94	3.26251e+06			96067.5	8.06244e+06			216487		High	Not Found	Not Found	Peak Found	High	Not Found	Not Found	Peak Found	High	n/a	n/a	n/a	High	n/a	n/a	n/a	0.0002495				0.0001539				0.0001255
	FALSE	High	[K].SLEAEILQLQEELASSER.[A]		1.50286e-10	8.22091e-05	1	1	17	G3V9Y1	G3V9Y1 [1684-1701]		0	2045.04	3.56202e+08	2.94943e+06	434161		5.41756e+08	6.03168e+06	3.45276e+06			High	High	High	Not Found	High	High	High	Not Found	High	High	High	n/a	High	High	High	n/a	0.0002495	0.0003509	0.0009804		0.0001539	0.0001943	0.0006739		2.187e-07	1.275e-06
	FALSE	High	[KR].TQLEELEDELQATEDAK.[L]	1xDeamidated [Q]	1.54789e-08	8.22091e-05	4	5	2	G3V6P7; A0A0G2K6S9; G3V9Y1; Q62812	G3V6P7 [1539-1555]; A0A0G2K6S9 [1553-1569]; G3V9Y1 [1546-1562]; Q62812 [1540-1556]		0	1962.9									No Quan Values	High	Not Found	Not Found	Not Found	High	Not Found	Not Found	Not Found	High	n/a	n/a	n/a	High	n/a	n/a	n/a	0.0002495				0.0001539				0.002018
	FALSE	High	[KR].TQLEELEDELQATEDAKLR.[L]		1.59282e-05	8.22091e-05	4	5	1	G3V6P7; A0A0G2K6S9; G3V9Y1; Q62812	G3V6P7 [1539-1557]; A0A0G2K6S9 [1553-1571]; G3V9Y1 [1546-1564]; Q62812 [1540-1558]		1	2231.1	601855	50239.9	72782.4	49336.2	611464	95706.5	216871	101795	Shared	High	Peak Found	Peak Found	Peak Found	Peak Found	Peak Found	Peak Found	Peak Found	High	n/a	n/a	n/a	n/a	n/a	n/a	n/a	0.0002495								3.773e-05
	FALSE	High	[KR].TQLEELEDELQATEDAKLR.[L]	1xDeamidated [Q11]	6.51876e-05	8.22091e-05	4	5	1	G3V6P7; A0A0G2K6S9; G3V9Y1; Q62812	G3V6P7 [1539-1557]; A0A0G2K6S9 [1553-1571]; G3V9Y1 [1546-1564]; Q62812 [1540-1558]		1	2232.09									No Quan Values	Not Found	Not Found	Not Found	Not Found	High	Not Found	Not Found	Not Found	n/a	n/a	n/a	n/a	High	n/a	n/a	n/a					0.0001539
	FALSE	High	[KR].TQLEELEDELQATEDAK.[L]		2.92363e-10	8.22091e-05	4	5	50	G3V6P7; A0A0G2K6S9; G3V9Y1; Q62812	G3V6P7 [1539-1555]; A0A0G2K6S9 [1553-1569]; G3V9Y1 [1546-1562]; Q62812 [1540-1556]		0	1961.92	3.38714e+08	2.60681e+06	947446	140082	605562528	4.77228e+06	2.97015e+06	194325	Shared	High	High	High	Peak Found	High	High	High	Peak Found	High	High	High	n/a	High	High	High	n/a	0.0002495	0.0003509	0.0009804		0.0001539	0.0001943	0.0006739		2.747e-09	2.179e-07
	FALSE	High	[K].TSDVNETQPPQSE.[-]		0.00224058	8.22091e-05	1	1	14	G3V9Y1	G3V9Y1 [1964-1976]		0	1431.62	1.34736e+07		157421	456135	25171601	28474.8	254219	5.06887e+06		High	Not Found	Peak Found	Peak Found	High	Peak Found	Peak Found	Peak Found	High	n/a	n/a	n/a	High	n/a	n/a	n/a	0.0002495				0.0001539				0.007511
	FALSE	High	[R].TGLEDPER.[Y]		0.00200834	8.22091e-05	1	1	9	G3V9Y1	G3V9Y1 [5-12]		0	916.437	22233890	71399.6			49030408	218824				High	Peak Found	Not Found	Not Found	High	Peak Found	Not Found	Not Found	High	n/a	n/a	n/a	High	n/a	n/a	n/a	0.0002495				0.0001539				0.004461
	FALSE	High	[K].TELEDTLDTTAAQQELR.[T]		2.29362e-10	8.22091e-05	1	1	27	G3V9Y1	G3V9Y1 [1153-1169]		0	1933.93	1.31521e+08	1.04467e+06	51515.2	241699	2.47866e+08	1.80025e+06	197618	114355		High	High	Peak Found	Peak Found	High	High	Peak Found	Peak Found	High	High	n/a	n/a	High	High	n/a	n/a	0.0002495	0.0003509			0.0001539	0.0001943			2.348e-08	2.414e-05
	FALSE	High	[R].EDQSILCTGESGAGK.[T]	1xCarbamidomethyl [C7]	4.17601e-06	8.22091e-05	5	6	4	F1LNF0; G3V6P7; A0A0G2K6S9; G3V9Y1; Q62812	F1LNF0 [186-200]; G3V6P7 [166-180]; A0A0G2K6S9 [170-184]; G3V9Y1 [170-184]; Q62812 [166-180]		0	1551.7	44162360			64179.1	91819992		108044		Shared	High	Not Found	Not Found	Peak Found	High	High	Peak Found	Not Found	High	n/a	n/a	n/a	High	High	n/a	n/a	0.0002495				0.0001539	0.0001943			0.0005914
	FALSE	High	[K].EEELQGALAR.[G]		0.000256527	8.22091e-05	1	1	2	G3V9Y1	G3V9Y1 [1089-1098]		0	1115.57	3.83784e+06			106491512	7170942		71706.2	1187446784		High	Not Found	Not Found	Peak Found	High	Not Found	Peak Found	Peak Found	High	n/a	n/a	n/a	High	n/a	n/a	n/a	0.0002495				0.0001539				0.003561
	FALSE	High	[K].EERGDEVMVELAENGK.[K]	1xOxidation [M8]	2.21293e-05	8.22091e-05	1	1	5	G3V9Y1	G3V9Y1 [52-67]		1	1820.83	2.58938e+06			48692.2	5.8989e+06			65892.8		High	Not Found	Not Found	Peak Found	High	Not Found	Not Found	Peak Found	High	n/a	n/a	n/a	High	n/a	n/a	n/a	0.0002495				0.0001539				5.053e-05
	FALSE	High	[K].EERGDEVMVELAENGK.[K]	1xDeamidated [N14]; 1xOxidation [M8]	1.59426e-06	8.22091e-05	1	1	11	G3V9Y1	G3V9Y1 [52-67]		1	1821.82	8.64404e+06	170726	237056	19301.4	1.94418e+07	221876	316823	898566		High	Peak Found	Peak Found	Peak Found	High	Peak Found	Peak Found	Peak Found	High	n/a	n/a	n/a	High	n/a	n/a	n/a	0.0002495				0.0001539				8.819e-05
	FALSE	High	[K].EERGDEVMVELAENGKK.[A]	1xOxidation [M8]	0.000126811	8.22091e-05	1	1	4	G3V9Y1	G3V9Y1 [52-68]		2	1948.93	759105		42985.5		1.61739e+06		112886			High	Not Found	Peak Found	Not Found	High	Not Found	Peak Found	Not Found	High	n/a	n/a	n/a	High	n/a	n/a	n/a	0.0002495				0.0001539				0.004339
	FALSE	High	[K].EERGDEVMVELAENGKK.[A]	1xDeamidated [N14]; 1xOxidation [M8]	9.96681e-07	8.22091e-05	1	1	9	G3V9Y1	G3V9Y1 [52-68]		2	1949.91	3.34063e+06	27161	10249.8	18869.1	5.05052e+06	101302	23011.4	155685		High	Peak Found	Peak Found	Peak Found	High	Peak Found	Peak Found	Peak Found	High	n/a	n/a	n/a	High	n/a	n/a	n/a	0.0002495				0.0001539				0.0001074
	FALSE	High	[K].ELACEVK.[V]	1xCarbamidomethyl [C4]	0.101275	0.00789043	1	1	3	G3V9Y1	G3V9Y1 [1235-1241]		0	848.418	24508190	169775		11340.7	45491736	421737				High	High	Not Found	Peak Found	High	Peak Found	Not Found	Not Found	High	High	n/a	n/a	High	n/a	n/a	n/a	0.007522	0.006358			0.005424				0.1103	0.05789
	FALSE	High	[R].ELEAELEDERK.[Q]		0.000215944	8.22091e-05	1	1	11	G3V9Y1	G3V9Y1 [1600-1610]		1	1360.66	5.50141e+07	1.13841e+06	126701	214987	1.16668e+08	1.23409e+06	358947	210187		High	High	Peak Found	Peak Found	High	High	High	Peak Found	High	High	n/a	n/a	High	High	High	n/a	0.0002495	0.0003509			0.0001539	0.0001943	0.0006739		0.0009324	0.001203
	FALSE	High	[R].ELEAELEDER.[K]		0.000135007	8.22091e-05	1	1	10	G3V9Y1	G3V9Y1 [1600-1609]		0	1232.56	2.88316e+07				58555692					High	Not Found	Not Found	Not Found	High	Not Found	Not Found	Not Found	High	n/a	n/a	n/a	High	n/a	n/a	n/a	0.0002495				0.0001539				0.0002441
	FALSE	High	[R].ELDDATEANEGLSR.[E]		1.35256e-06	8.22091e-05	1	1	16	G3V9Y1	G3V9Y1 [1906-1919]		0	1519.69	9.37941e+07	864158	252963	62983.1	2.27398e+08	2.00614e+06	975041	131044		High	High	High	Peak Found	High	High	High	Peak Found	High	High	High	n/a	High	High	High	Medium	0.0002495	0.0003509	0.0009804		0.0001539	0.0001943	0.0006739	0.01226	5.097e-06	0.0001931
	FALSE	High	[R].ELDDATEANEGLSR.[E]	1xDeamidated [N9]	2.55012e-06	8.22091e-05	1	1	7	G3V9Y1	G3V9Y1 [1906-1919]		0	1520.67	1.51932e+06			227992	3.8957e+06		183035	465424		High	Not Found	Not Found	Peak Found	High	Not Found	Peak Found	Peak Found	High	n/a	n/a	n/a	High	n/a	n/a	n/a	0.0002495				0.0001539				8.566e-05
	FALSE	High	[R].DRAEAEAR.[E]		0.0101582	0.00047521	4	5	16	G3V6P7; A0A0G2K6S9; G3V9Y1; Q62812	G3V6P7 [1465-1472]; A0A0G2K6S9 [1479-1486]; G3V9Y1 [1472-1479]; Q62812 [1466-1473]		1	917.444	2.7408e+06				6.76565e+06	73606.1			Shared	Peak Found	Not Found	Not Found	Not Found	High	Peak Found	Not Found	Not Found	Medium	n/a	n/a	n/a	High	n/a	n/a	n/a	0.02647				0.000439				0.2932
	FALSE	High	[R].DLSEELEALK.[T]		0.00281038	8.22091e-05	1	1	13	G3V9Y1	G3V9Y1 [1143-1152]		0	1146.59	1.00685e+08	758703	14548.7		1.82476e+08	1.36303e+06	16464			High	High	Peak Found	Not Found	High	High	Peak Found	Not Found	High	High	n/a	n/a	High	High	n/a	n/a	0.0002495	0.0003509			0.0001539	0.0005519			0.01544	0.003497
	FALSE	High	[R].DLSEELEALKTELEDTLDTTAAQQELR.[T]		5.30536e-11	8.22091e-05	1	1	4	G3V9Y1	G3V9Y1 [1143-1169]		1	3061.51	1.21615e+06	76842.2			1.76209e+06					High	Peak Found	Not Found	Not Found	High	Not Found	Not Found	Not Found	High	n/a	n/a	n/a	High	n/a	n/a	n/a	0.0002495				0.0001539				1.373e-07
	FALSE	High	[K].DVDRIVGLDQVTGMTETAFGSAYK.[T]	1xOxidation [M14]	0.0174389	0.00126036	1	1	1	G3V9Y1	G3V9Y1 [621-644]		1	2589.25									No Quan Values	Not Found	Not Found	Not Found	Not Found	High	Not Found	Not Found	Not Found	n/a	n/a	n/a	n/a	High	n/a	n/a	n/a					0.0005661
	FALSE	High	[K].DVEALSQR.[L]		0.051523	0.00432147	1	1	5	G3V9Y1	G3V9Y1 [1400-1407]		0	917.469	99044624	614934	196269		207135840	1.88383e+06	992213			High	Peak Found	Peak Found	Not Found	High	Peak Found	High	Not Found	High	Medium	Medium	n/a	High	n/a	High	n/a	0.00288	0.01176	0.04394		0.002816		0.003077		0.04881	0.1026
	FALSE	High	[K].FDQLLAEEK.[ATNG]		0.00037645	8.22091e-05	5	6	18	F1LNF0; G3V6P7; A0A0G2K6S9; G3V9Y1; Q62812	F1LNF0 [1474-1482]; G3V6P7 [1446-1454]; A0A0G2K6S9 [1460-1468]; G3V9Y1 [1453-1461]; Q62812 [1447-1455]		0	1092.56	2.4774e+08	1.71698e+06	901845	1.2776e+06	4.44336e+08	3.67123e+06	2.74938e+06	1.96885e+06	Shared	High	High	High	Peak Found	High	High	High	Peak Found	High	High	High	n/a	High	High	High	n/a	0.0002495	0.001897	0.0009804		0.0001539	0.0005519	0.001258		0.002853	0.01848
	FALSE	High	[R].ELQAQIAELQEDFESEK.[A]		5.95573e-09	8.22091e-05	1	1	22	G3V9Y1	G3V9Y1 [1115-1131]		0	2006.96	1.27878e+08	1.2294e+06	58406.9	435903	2.40289e+08	1.8492e+06	109080	2.03043e+06		High	High	Peak Found	Peak Found	High	High	Peak Found	Peak Found	High	High	n/a	n/a	High	High	n/a	n/a	0.0002495	0.0003509			0.0001539	0.0001943			3.842e-08	3.349e-06
	FALSE	High	[K].EIFMQVEDER.[R]	1xOxidation [M4]	0.00554048	8.22091e-05	1	1	5	G3V9Y1	G3V9Y1 [1853-1862]		0	1311.59	18667959			138004	26715956	170631	145720	419440		High	Not Found	Not Found	Peak Found	High	Peak Found	Peak Found	Peak Found	High	n/a	n/a	n/a	High	n/a	n/a	n/a	0.0002495				0.000439				0.006263
	FALSE	High	[K].EIFMQVEDERR.[H]		5.66194e-05	8.22091e-05	1	1	1	G3V9Y1	G3V9Y1 [1853-1863]		1	1451.69	64301.8				685855					Peak Found	Not Found	Not Found	Not Found	High	Not Found	Not Found	Not Found	n/a	n/a	n/a	n/a	High	n/a	n/a	n/a					0.0001539
	FALSE	High	[K].EIFMQVEDERR.[H]	1xOxidation [M4]	0.0010412	8.22091e-05	1	1	10	G3V9Y1	G3V9Y1 [1853-1863]		1	1467.69	6.33483e+07	511490	155546	24405.1	1.35979e+08	967739	629696	403586		High	High	Peak Found	Peak Found	High	High	High	Peak Found	High	High	n/a	n/a	High	High	High	n/a	0.0002495	0.001734			0.0001539	0.002657	0.00285		0.009061	0.0148
	FALSE	High	[K].ERNTDQASMPENTVAQK.[L]	1xOxidation [M9]	5.49241e-06	8.22091e-05	1	1	6	G3V9Y1	G3V9Y1 [364-380]		1	1934.89	3.2955e+06				6654469					High	Not Found	Not Found	Not Found	High	Not Found	Not Found	Not Found	High	n/a	n/a	n/a	High	n/a	n/a	n/a	0.0002495				0.0001539				1.494e-05
	FALSE	High	[K].EQADFAVEALAK.[A]		0.000244757	8.22091e-05	1	1	13	G3V9Y1	G3V9Y1 [415-426]		0	1291.65	1.15893e+08	1.01571e+06	241563	198168	1.82588e+08	1.73618e+06	440114	361632		High	High	High	Peak Found	High	High	High	Peak Found	High	High	High	n/a	High	High	High	n/a	0.0002495	0.0003509	0.001419		0.0001539	0.001188	0.001258		0.0004119	0.002315
	FALSE	High	[R].EQEVAELKK.[A]		0.0891026	0.00675642	1	1	2	G3V9Y1	G3V9Y1 [1173-1181]		1	1073.58	2.06588e+06			154392	3.50302e+06			246405		High	Not Found	Not Found	Peak Found	High	Not Found	Not Found	Peak Found	High	n/a	n/a	n/a	High	n/a	n/a	n/a	0.008797				0.004505				0.1253
	FALSE	High	[K].ALEDETK.[N]		0.0681745	0.00517699	1	1	6	G3V9Y1	G3V9Y1 [1182-1188]		0	805.394	12768714	105118	77627.7	17066.5	35028108	89359	44084.2			High	Peak Found	Peak Found	Peak Found	High	Peak Found	Peak Found	Not Found	High	n/a	n/a	n/a	High	n/a	n/a	n/a	0.007955				0.00373				0.1205
	FALSE	High	[K].ALEDETKNHEAQIQDMR.[Q]	1xDeamidated [N8]; 1xOxidation [M16]	0.00261958	8.22091e-05	1	1	1	G3V9Y1	G3V9Y1 [1182-1198]		1	2044.92	183458	68364.2		23947.5	472842	79542.8		45838.8		Peak Found	Peak Found	Not Found	Peak Found	High	Peak Found	Not Found	Peak Found	n/a	n/a	n/a	n/a	High	n/a	n/a	n/a					0.0001539
	FALSE	High	[R].ALEEALEAK.[E]		0.00212129	8.22091e-05	2	3	10	A0A0G2K6S9; G3V9Y1	A0A0G2K6S9 [1498-1506]; G3V9Y1 [1491-1499]		0	973.52	76500088	502187	206186		130362112	1.26591e+06	708000		Shared	High	High	High	Not Found	High	High	High	Not Found	High	High	High	n/a	High	High	High	n/a	0.0002495	0.001897	0.002107		0.0001539	0.0001943	0.0006739		0.002713	0.02046
	FALSE	High	[R].ALEEALEAKEEFER.[Q]		1.34322e-07	8.22091e-05	1	1	31	G3V9Y1	G3V9Y1 [1491-1504]		1	1663.82	3.99281e+07	788497	177637	86406.6	8.99666e+07	1.68479e+06	691776	206049		High	High	High	Peak Found	High	High	High	Peak Found	High	High	High	n/a	High	High	High	n/a	0.0002495	0.0003509	0.0009804		0.0001539	0.0001943	0.0006739		2.004e-06	0.000451
	FALSE	High	[KR].ALELDPNLYR.[I]		0.000270975	8.22091e-05	2	3	8	A0A0G2K6S9; G3V9Y1	A0A0G2K6S9 [760-769]; G3V9Y1 [753-762]		0	1203.64	100932032	652018		476796	205313632	1.38888e+06		609559	Shared	High	High	Not Found	Peak Found	High	High	Not Found	Peak Found	High	High	n/a	n/a	High	High	n/a	n/a	0.0002495	0.002564			0.0001539	0.0001943			0.001345	0.02636
	FALSE	High	[KR].ALELDPNLYR.[I]	1xDeamidated [N7]	0.00798639	8.22091e-05	2	3	3	A0A0G2K6S9; G3V9Y1	A0A0G2K6S9 [760-769]; G3V9Y1 [753-762]		0	1204.62	523818		184996		1422284		217058	86951.8	Shared	High	Not Found	Peak Found	Not Found	High	Not Found	Peak Found	Peak Found	High	n/a	n/a	n/a	High	n/a	n/a	n/a	0.0002495				0.0006886				0.008657
	FALSE	High	[R].ALEQQVEEMR.[T]		0.0013166	8.22091e-05	1	1	1	G3V9Y1	G3V9Y1 [1536-1545]		0	1232.59	99865.1	50894.2	52484.3		374010	23426.6				Peak Found	Peak Found	Peak Found	Not Found	High	Peak Found	Not Found	Not Found	n/a	n/a	n/a	n/a	High	n/a	n/a	n/a					0.0001539
	FALSE	High	[R].ALEQQVEEMR.[T]	1xOxidation [M9]	0.00143489	8.22091e-05	1	1	4	G3V9Y1	G3V9Y1 [1536-1545]		0	1248.59	39323352	268986	69037.6		8.01364e+07	600399	221706	27365.4		High	Peak Found	Peak Found	Not Found	High	High	High	Peak Found	High	Medium	n/a	n/a	High	High	High	n/a	0.001442	0.0233			0.0001539	0.0001943	0.006425		0.02001	0.1948
	FALSE	High	[R].ALEQQVEEMRTQLEELEDELQATEDAK.[L]	1xOxidation [M9]	3.88244e-12	8.22091e-05	1	1	20	G3V9Y1	G3V9Y1 [1536-1562]		1	3191.49	4.4984e+07	342320	139236		78764314	370136	613120	326512		High	High	Peak Found	Not Found	High	High	High	Peak Found	High	High	Medium	n/a	High	High	High	n/a	0.0002495	0.0003509	0.02547		0.0001539	0.0001943	0.001258		1.024e-06	5.227e-06
	FALSE	High	[R].ALEQQVEEMRTQLEELEDELQATEDAK.[L]	1xDeamidated [Q12]; 1xOxidation [M9]	0.00178611	8.22091e-05	1	1	1	G3V9Y1	G3V9Y1 [1536-1562]		1	3192.47		222149	58465.5		112406	182579				Not Found	High	Peak Found	Not Found	Peak Found	Peak Found	Not Found	Not Found	n/a	High	n/a	n/a	n/a	n/a	n/a	n/a		0.0003509								0.001092
	FALSE	High	[R].ALAVASKK.[K]		0.104911	0.00840542	1	1	2	G3V9Y1	G3V9Y1 [1613-1620]		1	787.504	633139			112843	1.44456e+06		28976.5			High	Not Found	Not Found	Peak Found	High	Not Found	Peak Found	Not Found	High	n/a	n/a	n/a	High	n/a	n/a	n/a	0.007638				0.005755				0.1164
	FALSE	High	[R].AGVLAHLEEER.[D]		8.38232e-06	8.22091e-05	2	2	11	G3V6P7; G3V9Y1	G3V6P7 [765-775]; G3V9Y1 [772-782]		0	1223.64	126100920	1.54757e+06		19643.9	220960304	3.03556e+06	8956.4		Shared	High	High	Not Found	Peak Found	High	High	Peak Found	Not Found	High	High	n/a	n/a	High	High	n/a	n/a	0.0002495	0.0003509			0.0001539	0.0001943			2.156e-05	0.0001828
	FALSE	High	[R].AGVLAHLEEERDLK.[I]		3.8954e-07	8.22091e-05	2	2	9	G3V6P7; G3V9Y1	G3V6P7 [765-778]; G3V9Y1 [772-785]		1	1579.84	2.66856e+07	243014	14223.3	109180	6.01863e+07	608598	16244.5		Shared	High	Peak Found	Peak Found	Peak Found	High	Peak Found	Peak Found	Not Found	High	n/a	n/a	n/a	High	n/a	n/a	n/a	0.0002495				0.0001539				0.00016
	FALSE	High	[R].ADMEDLMSSK.[D]	2xOxidation [M3; M7]	0.000195049	8.22091e-05	1	1	9	G3V9Y1	G3V9Y1 [1511-1520]		0	1158.47	4.07884e+07	51422.6			6.7008e+07	181583	40820.1			High	Peak Found	Not Found	Not Found	High	Peak Found	Peak Found	Not Found	High	n/a	n/a	n/a	High	n/a	n/a	n/a	0.0002495				0.0001539				0.001914
	FALSE	High	[R].ADMEDLMSSKDDVGK.[N]	2xOxidation [M3; M7]	0.000207655	8.22091e-05	1	1	2	G3V9Y1	G3V9Y1 [1511-1525]		1	1672.7	542804	226409		295793	620831	518904		217343		High	Peak Found	Not Found	Peak Found	High	Peak Found	Not Found	Peak Found	High	n/a	n/a	n/a	High	n/a	n/a	n/a	0.0002495				0.0001539				0.001728
	FALSE	High	[R].ADMEDLMSSK.[D]	1xOxidation [M7]	0.000359179	8.22091e-05	1	1	1	G3V9Y1	G3V9Y1 [1511-1520]		0	1142.47	453171	76523.9	13528.4	31013.4	1.86016e+06					Peak Found	Peak Found	Peak Found	Peak Found	High	Not Found	Not Found	Not Found	n/a	n/a	n/a	n/a	High	n/a	n/a	n/a					0.0001539
	FALSE	High	[K].ADFCIIHYAGK.[V]	1xCarbamidomethyl [C4]	6.32359e-06	8.22091e-05	3	3	11	G3V6P7; G3V9Y1; Q62812	G3V6P7 [566-576]; G3V9Y1 [573-583]; Q62812 [566-576]		0	1294.62	30914808	92856.6			89870936	222504	34722.4		Shared	High	Peak Found	Not Found	Not Found	High	High	Peak Found	Not Found	High	n/a	n/a	n/a	High	High	n/a	n/a	0.0002495				0.0001539	0.0001943			0.000447
	FALSE	High	[R].DEQNEEKK.[R]		0.0749453	0.00580683	1	1	1	G3V9Y1	G3V9Y1 [1584-1591]		1	1019.46	158834				203814					Peak Found	Not Found	Not Found	Not Found	High	Not Found	Not Found	Not Found	Medium	n/a	n/a	n/a	High	n/a	n/a	n/a	0.03435				0.004069				0.3533
	FALSE	High	[R].DELADEIANSASGK.[S]		2.23234e-06	8.22091e-05	1	1	2	G3V9Y1	G3V9Y1 [1711-1724]		0	1419.66	1.92802e+06	44724.3	19920.4	44426.2	3.04788e+06	54195.9				High	Peak Found	Peak Found	Peak Found	High	Peak Found	Not Found	Not Found	High	n/a	n/a	n/a	High	n/a	n/a	n/a	0.0002495				0.0001539				8.708e-06
	FALSE	High	[R].DEIFAQSK.[E]		0.0316322	0.00240543	1	1	4	G3V9Y1	G3V9Y1 [1669-1676]		0	937.463	25018974	329916	51353.5	34744.8	44366000	596191	167788	57240.5		High	Peak Found	Peak Found	Peak Found	High	Peak Found	High	Peak Found	High	n/a	n/a	n/a	High	n/a	High	n/a	0.003798				0.002336		0.001258		0.05996
	FALSE	High	[R].CIIPNHEK.[KR]	1xCarbamidomethyl [C1]	0.0178455	0.00126036	3	4	2	G3V6P7; A0A0G2K6S9; G3V9Y1	G3V6P7 [671-678]; A0A0G2K6S9 [685-692]; G3V9Y1 [678-685]		0	1010.51	4.68358e+06	19276.6			9770122	169763	20840.5		Shared	High	Peak Found	Not Found	Not Found	High	Peak Found	Peak Found	Not Found	High	n/a	n/a	n/a	High	n/a	n/a	n/a	0.002019				0.0005661				0.02901
	FALSE	High	[R].CIIPNHEK.[KR]	1xCarbamidomethyl [C1]; 1xDeamidated [N5]	0.026766	0.00196803	3	4	2	G3V6P7; A0A0G2K6S9; G3V9Y1	G3V6P7 [671-678]; A0A0G2K6S9 [685-692]; G3V9Y1 [678-685]		0	1011.49	271128		21563.6	21763	537680		47961.3		Shared	High	Not Found	Peak Found	Peak Found	High	Not Found	Peak Found	Not Found	High	n/a	n/a	n/a	High	n/a	n/a	n/a	0.002195				0.0008163				0.03334
	FALSE	High	[R].CMLQDREDQSILCTGESGAGK.[T]	2xCarbamidomethyl [C1; C13]; 1xOxidation [M2]	2.65908e-09	8.22091e-05	1	1	5	G3V9Y1	G3V9Y1 [164-184]		1	2371.03	1.90155e+06				4537425					High	Not Found	Not Found	Not Found	High	Not Found	Not Found	Not Found	High	n/a	n/a	n/a	High	n/a	n/a	n/a	0.0002495				0.0001539				4.81e-06
	FALSE	High	[R].CNGVLEGIR.[I]	1xCarbamidomethyl [C1]	0.00418473	8.22091e-05	6	7	6	F1LNF0; G3V6P7; A0A0G2K6S9; G3V9Y1; Q62812; B6RK61	F1LNF0 [722-730]; G3V6P7 [694-702]; A0A0G2K6S9 [708-716]; G3V9Y1 [701-709]; Q62812 [694-702]; B6RK61 [702-710]		0	1017.51	6.85002e+06	175648	9025.67	67531.4	1.61474e+07	533674		186026	Shared	High	Peak Found	Peak Found	Peak Found	High	Peak Found	Not Found	Peak Found	High	n/a	n/a	n/a	High	n/a	n/a	n/a	0.0002495				0.0001539				0.01592
	FALSE	High	[K].DAAGLESQLQDTQELLQEETR.[Q]	2xDeamidated [Q8; Q10]	0.00673085	8.22091e-05	1	1	1	G3V9Y1	G3V9Y1 [1309-1329]		0	2376.1									No Quan Values	Not Found	Not Found	Not Found	Not Found	Not Found	High	Not Found	Not Found	n/a	n/a	n/a	n/a	n/a	High	n/a	n/a						0.0001943
	FALSE	High	[K].DAAGLESQLQDTQELLQEETR.[Q]	1xDeamidated [Q13]	3.25643e-08	8.22091e-05	1	1	1	G3V9Y1	G3V9Y1 [1309-1329]		0	2375.12									No Quan Values	High	Not Found	Not Found	Not Found	Not Found	Not Found	Not Found	Not Found	High	n/a	n/a	n/a	n/a	n/a	n/a	n/a	0.0002495								1.687e-07
	FALSE	High	[K].DAAGLESQLQDTQELLQEETR.[Q]		1.30767e-12	8.22091e-05	1	1	12	G3V9Y1	G3V9Y1 [1309-1329]		0	2374.14	2.75597e+08	1.62239e+06	277401	559965	3.4982e+08	5.13384e+06	697738	121484		High	High	Peak Found	Peak Found	High	High	Peak Found	Peak Found	High	High	n/a	n/a	High	High	n/a	n/a	0.0002495	0.0003509			0.0001539	0.0001943			9.819e-08	2.412e-05
	FALSE	High	[R].CNGVLEGIR.[I]	1xCarbamidomethyl [C1]; 1xDeamidated [N2]	0.00289957	8.22091e-05	6	7	9	F1LNF0; G3V6P7; A0A0G2K6S9; G3V9Y1; Q62812; B6RK61	F1LNF0 [722-730]; G3V6P7 [694-702]; A0A0G2K6S9 [708-716]; G3V9Y1 [701-709]; Q62812 [694-702]; B6RK61 [702-710]		0	1018.5	7.41014e+06	26618.4		31576.2	1.6053e+07	68169.2			Shared	High	Peak Found	Not Found	Peak Found	High	Peak Found	Not Found	Not Found	High	n/a	n/a	n/a	High	n/a	n/a	n/a	0.0002495				0.0001539				0.003552
	FALSE	High	[K].DLEAQIEAANK.[A]		0.000300002	8.22091e-05	1	1	12	G3V9Y1	G3V9Y1 [1628-1638]		0	1201.61	6.38452e+07	880920	144928	54414.4	118958866	1.4237e+06	600957	133193		High	High	High	Peak Found	High	High	High	Peak Found	High	High	High	n/a	High	High	High	n/a	0.0002495	0.0003509	0.0009804		0.0001539	0.0001943	0.0006739		0.000625	0.0007925
	FALSE	High	[K].DHNIPGELER.[Q]		0.00281038	8.22091e-05	1	1	12	G3V9Y1	G3V9Y1 [207-216]		0	1179.58	25066145	72459	40277.5		52745086	118987	46893.1			High	Peak Found	Peak Found	Not Found	High	Peak Found	Peak Found	Not Found	High	n/a	n/a	n/a	High	n/a	n/a	n/a	0.0002495				0.0001539				0.00613
	FALSE	High	[R].ASRDEIFAQSK.[E]		0.000631023	8.22091e-05	1	1	6	G3V9Y1	G3V9Y1 [1666-1676]		1	1251.63	86966384				148973104					High	Not Found	Not Found	Not Found	High	Not Found	Not Found	Not Found	High	n/a	n/a	n/a	High	n/a	Medium	n/a	0.0002495				0.0001539		0.01504		0.0009408
	FALSE	High	[R].AVIYNPATQADWTAK.[K]		1.5211e-06	8.22091e-05	1	1	7	G3V9Y1	G3V9Y1 [19-33]		0	1648.83	1.36355e+07	32410.6	430446	147340	3.22021e+07	102511	509870	265080		High	Peak Found	Peak Found	Peak Found	High	Peak Found	Peak Found	Peak Found	High	n/a	n/a	n/a	High	n/a	n/a	n/a	0.0002495				0.0001539				5.253e-06
	FALSE	High	[R].AVIYNPATQADWTAKK.[L]		3.80498e-07	8.22091e-05	1	1	2	G3V9Y1	G3V9Y1 [19-34]		1	1776.93	236966				694116	336973				High	Not Found	Not Found	Not Found	High	Peak Found	Not Found	Not Found	High	n/a	n/a	n/a	High	n/a	n/a	n/a	0.0007319				0.0001539				0.01778
	FALSE	High	[K].ATISALEAK.[I]		0.00817469	8.22091e-05	1	1	6	G3V9Y1	G3V9Y1 [1814-1822]		0	903.515	121635752	987412	337398	53679.4	259100224	2116446	1.52094e+06	107167		High	High	Peak Found	Peak Found	High	Peak Found	High	Peak Found	High	High	Medium	n/a	High	n/a	High	n/a	0.0002495	0.001734	0.01274		0.0001539		0.001258		0.009162	0.01403
	FALSE	High	[R].LEVNMQAMK.[A]	1xOxidation [M]	0.00227587	8.22091e-05	1	1	3	G3V9Y1	G3V9Y1 [1565-1573]		0	1079.52	423297	186242	12029844	252189	1.82847e+06	264434	1.20018e+07	916417		High	Peak Found	Peak Found	Peak Found	High	Peak Found	Peak Found	Peak Found	High	n/a	n/a	n/a	High	n/a	n/a	n/a	0.0002495				0.0001539				0.002893
	FALSE	High	[R].LEVNMQAMK.[A]	1xDeamidated [N4]; 2xOxidation [M5; M8]	0.00485305	8.22091e-05	1	1	2	G3V9Y1	G3V9Y1 [1565-1573]		0	1096.5	2.08762e+06	17740.4		594607	3.42237e+06			859935		High	Peak Found	Not Found	Peak Found	High	Not Found	Not Found	Peak Found	High	n/a	n/a	n/a	High	n/a	n/a	n/a	0.0002495				0.0001539				0.006218
	FALSE	High	[R].LEVNMQAMK.[A]	2xOxidation [M5; M8]	0.00308651	8.22091e-05	1	1	7	G3V9Y1	G3V9Y1 [1565-1573]		0	1095.52	2.08451e+07	151006	56315.2	52927.1	4.22847e+07	426475	266107	90690.3		High	Peak Found	Peak Found	Peak Found	High	High	Peak Found	Peak Found	High	n/a	n/a	n/a	High	High	n/a	n/a	0.0002495				0.0001539	0.0001943			0.004457
	FALSE	High	[R].IAQLEEELEEEQSNMELLNDR.[F]	1xOxidation [M15]	1.20703e-10	8.22091e-05	1	1	25	G3V9Y1	G3V9Y1 [1738-1758]		0	2548.17	126306548	1.08782e+06	270771		2.24354e+08	2.22053e+06	1.20627e+06			High	High	High	Not Found	High	High	High	Not Found	High	High	High	n/a	High	High	High	n/a	0.0002495	0.0003509	0.001419		0.0001539	0.0001943	0.0006739		1.231e-08	1.041e-05
	FALSE	High	[R].IAQLEEELEEEQSNMELLNDR.[F]	1xDeamidated [N/Q]; 1xOxidation [M15]	1.00027e-10	8.22091e-05	1	1	18	G3V9Y1	G3V9Y1 [1738-1758]		0	2549.16	1.94204e+07	69499.6			31062990	188406				High	High	Not Found	Not Found	High	Peak Found	Not Found	Not Found	High	High	n/a	n/a	High	n/a	n/a	n/a	0.0002495	0.001734			0.0001539				2.874e-09	0.01398
	FALSE	High	[R].IAQLEEELEEEQSNMELLNDR.[F]	2xDeamidated [N14; N19]; 1xOxidation [M15]	0.0110616	0.00047521	1	1	2	G3V9Y1	G3V9Y1 [1738-1758]		0	2550.14	242430	92393.1	17323.3			271335	92690.9			High	Peak Found	Peak Found	Not Found	Not Found	High	Peak Found	Not Found	High	n/a	n/a	n/a	n/a	High	n/a	n/a	0.0002495					0.001048			0.01149
	FALSE	High	[R].IAQLEEELEEEQSNMELLNDRFR.[K]	1xOxidation [M15]	7.74396e-05	8.22091e-05	1	1	1	G3V9Y1	G3V9Y1 [1738-1760]		1	2851.34					692935					Not Found	Not Found	Not Found	Not Found	High	Not Found	Not Found	Not Found	n/a	n/a	n/a	n/a	High	n/a	n/a	n/a					0.0001539
	FALSE	High	[R].IAQLEEELEEEQSNMELLNDRFR.[K]	1xDeamidated [N/Q]; 1xOxidation [M15]	8.45582e-07	8.22091e-05	1	1	4	G3V9Y1	G3V9Y1 [1738-1760]		1	2852.33	1.4748e+06				2.33643e+06	250359				High	Not Found	Not Found	Not Found	High	Peak Found	Not Found	Not Found	High	n/a	n/a	n/a	High	n/a	n/a	n/a	0.0009667				0.0001539				0.01945
	FALSE	High	[R].IAQLEEELEEEQSNMELLNDR.[F]	1xDeamidated [Q12]	0.114116	0.00961388	1	1	1	G3V9Y1	G3V9Y1 [1738-1758]		0	2533.16	55650				2.74298e+06					Peak Found	Not Found	Not Found	Not Found	High	Not Found	Not Found	Not Found	n/a	n/a	n/a	n/a	High	n/a	n/a	n/a					0.005844
	FALSE	High	[R].IAQLEEELEEEQSNMELLNDR.[F]		5.73741e-11	8.22091e-05	1	1	2	G3V9Y1	G3V9Y1 [1738-1758]		0	2532.18	480617				3.3495e+06			87633.1		Peak Found	Not Found	Not Found	Not Found	High	Not Found	Not Found	Peak Found	n/a	n/a	n/a	n/a	High	n/a	n/a	n/a					0.0001539
	FALSE	High	[R].KTTLQVDTLNTELAAER.[S]		0.000849547	8.22091e-05	1	1	2	G3V9Y1	G3V9Y1 [1761-1777]		1	1903.01	388663	26776.1	146757		572971					High	Peak Found	Peak Found	Not Found	High	Not Found	Not Found	Not Found	High	n/a	n/a	n/a	High	n/a	n/a	n/a	0.0002495				0.0001539				0.001219
	FALSE	High	[K].KVDDDLGTIEGLEEAK.[K]		2.25435e-14	8.22091e-05	1	1	9	G3V9Y1	G3V9Y1 [1379-1394]		1	1731.86	3.49556e+07	207678	40676.2		6.19108e+07	929578	156183	249267		High	Peak Found	Peak Found	Not Found	High	High	High	Peak Found	High	Low	n/a	n/a	High	High	High	n/a	0.000249501	0.0741			0.0001539	0.0001943	0.0006739		7.03304e-13	0.5589
	FALSE	High	[K].KVDDDLGTIEGLEEAKK.[K]		9.93364e-12	8.22091e-05	1	1	6	G3V9Y1	G3V9Y1 [1379-1395]		2	1859.96	9.98431e+06				1.95405e+07		49407.7			High	Not Found	Not Found	Not Found	High	Not Found	Peak Found	Not Found	High	n/a	n/a	n/a	High	n/a	n/a	n/a	0.0002495				0.0001539				6.494e-10
	FALSE	High	[K].KVIQYLAHVASSHK.[SG]		6.58195e-07	8.22091e-05	3	3	5	G3V6P7; G3V9Y1; Q62812	G3V6P7 [186-199]; G3V9Y1 [190-203]; Q62812 [186-199]		1	1580.89	4.23463e+06				10949938	98035.2			Shared	High	Not Found	Not Found	Not Found	High	Peak Found	Not Found	Not Found	High	n/a	n/a	n/a	High	n/a	n/a	n/a	0.0002495				0.0001539				2.506e-05
	FALSE	High	[R].IAECSSQLAEEEEK.[A]	1xCarbamidomethyl [C4]	1.65939e-07	8.22091e-05	1	1	7	G3V9Y1	G3V9Y1 [1008-1021]		0	1622.72	38008036	195608			74143584	510011				High	High	Not Found	Not Found	High	High	Not Found	Not Found	High	High	n/a	n/a	High	High	n/a	n/a	0.0002495	0.0003509			0.0001539	0.0001943			4.221e-06	0.0003428
	FALSE	High	[R].IAECSSQLAEEEEK.[A]	1xCarbamidomethyl [C4]; 1xDeamidated [Q7]	0.00512518	8.22091e-05	1	1	1	G3V9Y1	G3V9Y1 [1008-1021]		0	1623.71	1.62707e+06	953728	56292.1			854607	41069.2			High	Peak Found	Peak Found	Not Found	Not Found	Peak Found	Peak Found	Not Found	High	n/a	n/a	n/a	n/a	n/a	n/a	n/a	0.0002495								0.00585
	FALSE	High	[R].IAECSSQLAEEEEKAK.[N]	1xCarbamidomethyl [C4]	6.49135e-09	8.22091e-05	1	1	9	G3V9Y1	G3V9Y1 [1008-1023]		1	1821.85	5.35791e+07	268561			103235841	552884				High	Peak Found	Not Found	Not Found	High	High	Not Found	Not Found	High	Medium	n/a	n/a	High	High	n/a	n/a	0.0002495	0.02637			0.0001539	0.0001943			2.006e-07	0.2203
	FALSE	High	[K].LDPHLVLDQLR.[C]		9.87099e-05	8.22091e-05	3	3	29	G3V6P7; G3V9Y1; Q62812	G3V6P7 [683-693]; G3V9Y1 [690-700]; Q62812 [683-693]		0	1318.75	2.16338e+08	2.34888e+06	41655	14652.9	4.52446e+08	5.44264e+06	84683.9	370935	Shared	High	High	Peak Found	Peak Found	High	High	Peak Found	Peak Found	High	High	n/a	n/a	High	High	n/a	n/a	0.0002495	0.0003509			0.0001539	0.0001943			0.0001865	0.003604
	FALSE	High	[K].LDPHLVLDQLRCNGVLEGIR.[I]	1xCarbamidomethyl [C12]	0.0805719	0.00625664	3	3	1	G3V6P7; G3V9Y1; Q62812	G3V6P7 [683-702]; G3V9Y1 [690-709]; Q62812 [683-702]		1	2317.24									No Quan Values	High	Not Found	Not Found	Not Found	Not Found	Not Found	Not Found	Not Found	High	n/a	n/a	n/a	n/a	n/a	n/a	n/a	0.004496								0.06587
	FALSE	High	[K].LDGETTDLQDQIAELQAQVDELK.[V]		4.6526e-13	8.22091e-05	1	1	9	G3V9Y1	G3V9Y1 [1060-1082]		0	2572.26	103347836		24049.5	373866	157965956	1.25034e+06		891775		High	High	Peak Found	Peak Found	High	High	Not Found	Peak Found	High	High	n/a	n/a	High	High	n/a	n/a	0.0002495	0.0003509			0.0001539	0.0001943			2.654e-06	2.165e-06
	FALSE	High	[K].LDGETTDLQDQIAELQAQVDELK.[V]	1xDeamidated [Q]	1.55865e-07	8.22091e-05	1	1	2	G3V9Y1	G3V9Y1 [1060-1082]		0	2573.25									No Quan Values	High	Not Found	Not Found	Not Found	Not Found	Not Found	Not Found	Not Found	High	n/a	n/a	n/a	n/a	n/a	n/a	n/a	0.0002495								6.643e-07
	FALSE	High	[K].LDAQVQELHAK.[V]		7.4467e-05	8.22091e-05	1	1	13	G3V9Y1	G3V9Y1 [1257-1267]		0	1251.67	84376492	864994		96463	177915580	1.44037e+06	79957.8	91213.3		High	High	Not Found	Peak Found	High	High	Peak Found	Peak Found	High	High	n/a	n/a	High	High	n/a	n/a	0.0002495	0.0003509			0.0001539	0.0001943			0.0003783	0.004924
	FALSE	High	[K].LCHLLGMNVMEFTR.[A]	1xCarbamidomethyl [C2]; 2xOxidation [M7; M10]	0.00015913	8.22091e-05	1	1	8	G3V9Y1	G3V9Y1 [381-394]		0	1752.82	9.60836e+06				2.27722e+07					High	Not Found	Not Found	Not Found	High	Not Found	Not Found	Not Found	High	n/a	n/a	n/a	High	n/a	n/a	n/a	0.0002495				0.0001539				0.001454
	FALSE	High	[K].LCHLLGMNVMEFTR.[A]	1xCarbamidomethyl [C2]; 1xDeamidated [N8]; 2xOxidation [M7; M10]	0.00466751	8.22091e-05	1	1	1	G3V9Y1	G3V9Y1 [381-394]		0	1753.81									No Quan Values	Not Found	Not Found	Not Found	Not Found	High	Not Found	Not Found	Not Found	n/a	n/a	n/a	n/a	High	n/a	n/a	n/a					0.0001539
	FALSE	High	[R].INFDVTGYIVGANIETYLLEK.[S]		1.55067e-10	8.22091e-05	2	3	8	A0A0G2K6S9; G3V9Y1	A0A0G2K6S9 [255-275]; G3V9Y1 [248-268]		0	2372.24	6.03561e+06	570964	147151		1.00581e+07	685800	173985	3.82269e+06	Shared	High	High	Peak Found	Not Found	High	High	Peak Found	Peak Found	High	High	n/a	n/a	High	High	n/a	n/a	0.0002495	0.0003509			0.0001539	0.0001943			1.581e-09	2.184e-07
	FALSE	High	[K].LKEIFMQVEDER.[R]	1xOxidation [M6]	0.000297663	8.22091e-05	1	1	5	G3V9Y1	G3V9Y1 [1851-1862]		1	1552.77	4.91205e+06	19858	22362.6	25476.8	1.16936e+07	255158	21860.1			High	Peak Found	Peak Found	Peak Found	High	Peak Found	Peak Found	Not Found	High	n/a	n/a	n/a	High	n/a	n/a	n/a	0.0002495				0.000439				0.0004894
	FALSE	High	[K].LKEIFMQVEDERR.[H]	1xOxidation [M6]	0.000130845	8.22091e-05	1	1	9	G3V9Y1	G3V9Y1 [1851-1863]		2	1708.87	2.01644e+07	78081.9			4.60075e+07		61995.5			High	Peak Found	Not Found	Not Found	High	Not Found	Peak Found	Not Found	High	n/a	n/a	n/a	High	n/a	n/a	n/a	0.0007319				0.0001539				0.01818
	FALSE	High	[K].IGQLEEQLEQEAK.[E]		9.73545e-07	8.22091e-05	1	1	10	G3V9Y1	G3V9Y1 [1823-1835]		0	1514.77	173359520	1.29383e+06	498693	80381.5	313983488	2.63526e+06	1.84439e+06			High	High	Peak Found	Peak Found	High	High	High	Not Found	High	High	n/a	n/a	High	High	High	n/a	0.0002495	0.0003509			0.0001539	0.0001943	0.0006739		9.873e-05	9.024e-05
	FALSE	High	[K].LLKDVEALSQR.[L]		0.000178957	8.22091e-05	1	1	3	G3V9Y1	G3V9Y1 [1397-1407]		1	1271.73	2.4096e+06	28792.4	5632.54	1.40363e+06	4058932	45590.1	11144			High	Peak Found	Peak Found	Peak Found	High	Peak Found	Peak Found	Not Found	High	n/a	n/a	n/a	High	n/a	n/a	n/a	0.0002495				0.0001539				0.01334
	FALSE	High	[R].GGPISFSSSR.[S]		0.00103309	8.22091e-05	1	1	5	G3V9Y1	G3V9Y1 [1931-1940]		0	994.495	51397064	60799.1	19551.7		75358960		42576.4			High	Peak Found	Peak Found	Not Found	High	Not Found	High	Not Found	High	n/a	n/a	n/a	High	n/a	High	n/a	0.0002495				0.0001539		0.001258		0.004122
	FALSE	High	[R].FLSNGYIPIPGQQDK.[D]		3.27908e-07	8.22091e-05	1	1	3	G3V9Y1	G3V9Y1 [309-323]		0	1676.86	2.40569e+06		19920.4	79340	3.97497e+06	252552		697978		High	Not Found	Peak Found	Peak Found	High	Peak Found	Not Found	Peak Found	High	n/a	n/a	n/a	High	n/a	n/a	n/a	0.0002495				0.0001539				1.27e-06
	FALSE	High	[R].FLSNGYIPIPGQQDK.[D]	1xDeamidated [N4]	1.27928e-05	8.22091e-05	1	1	1	G3V9Y1	G3V9Y1 [309-323]		0	1677.85	1.06504e+06		17675.3		2.55322e+06	69553.8				Peak Found	Not Found	Peak Found	Not Found	High	Peak Found	Not Found	Not Found	Low	n/a	n/a	n/a	High	n/a	n/a	n/a	0.05052				0.0001539				0.4593
	FALSE	High	[R].GDEVMVELAENGK.[K]	1xOxidation [M5]	0.000137137	8.22091e-05	1	1	4	G3V9Y1	G3V9Y1 [55-67]		0	1406.65	7.19459e+06				14525241	125287				High	Not Found	Not Found	Not Found	High	Peak Found	Not Found	Not Found	High	n/a	n/a	n/a	High	n/a	n/a	n/a	0.0002495				0.0001539				0.0002481
	FALSE	High	[R].GDEVMVELAENGK.[K]	1xDeamidated [N11]; 1xOxidation [M5]	1.53167e-05	8.22091e-05	1	1	14	G3V9Y1	G3V9Y1 [55-67]		0	1407.63	1.64707e+07	124175	47856.7		3.92394e+07	337156	62461.7	104103		High	Peak Found	Peak Found	Not Found	High	High	Peak Found	Peak Found	High	n/a	n/a	n/a	High	High	n/a	n/a	0.0002495				0.0001539	0.0001943			3.653e-05
	FALSE	High	[R].GDEVMVELAENGKK.[A]	1xOxidation [M5]	4.6192e-05	8.22091e-05	1	1	4	G3V9Y1	G3V9Y1 [55-68]		1	1534.74	2.2311e+06	12531.7		28833.4	4.10872e+06					High	Peak Found	Not Found	Peak Found	High	Not Found	Not Found	Not Found	High	n/a	n/a	n/a	High	n/a	n/a	n/a	0.0002495				0.0001539				9.6e-05
	FALSE	High	[R].GDEVMVELAENGKK.[A]	1xDeamidated [N11]; 1xOxidation [M5]	7.70452e-08	8.22091e-05	1	1	9	G3V9Y1	G3V9Y1 [55-68]		1	1535.73	9.05782e+06	144607		149525	1.90158e+07	230933	64999.4	165316		High	Peak Found	Not Found	Peak Found	High	Peak Found	Peak Found	Peak Found	High	n/a	n/a	n/a	High	n/a	n/a	n/a	0.0002495				0.0001539				3.596e-07
	FALSE	High	[R].GDDETLHK.[N]		0.00869859	8.22091e-05	1	1	12	G3V9Y1	G3V9Y1 [1099-1106]		0	914.421	2.77432e+07	4.04752e+06			4.94802e+07	8511280				High	Peak Found	Not Found	Not Found	High	Peak Found	Not Found	Not Found	High	n/a	n/a	n/a	High	n/a	n/a	n/a	0.002351				0.0001539				0.03784
	FALSE	High	[K].KEEELQGALAR.[G]		1.60679e-06	8.22091e-05	1	1	8	G3V9Y1	G3V9Y1 [1088-1098]		1	1243.66	1.31221e+08	1.07841e+06	529216	133641	2.85556e+08	1.65132e+06	1426233	188171		High	Peak Found	Peak Found	Peak Found	High	High	Peak Found	Peak Found	High	n/a	n/a	n/a	High	High	n/a	n/a	0.0002495				0.0001539	0.0001943			3.966e-05
	FALSE	High	[RK].KFDQLLAEEK.[ATNG]		1.33035e-05	8.22091e-05	5	6	9	F1LNF0; G3V6P7; A0A0G2K6S9; G3V9Y1; Q62812	F1LNF0 [1473-1482]; G3V6P7 [1445-1454]; A0A0G2K6S9 [1459-1468]; G3V9Y1 [1452-1461]; Q62812 [1446-1455]		1	1220.65	82092104	827760	275275		142099728	1.52372e+06	1.07856e+06		Shared	High	High	High	Not Found	High	High	High	Not Found	High	High	High	n/a	High	High	High	n/a	0.0002495	0.0003509	0.0009804		0.0001539	0.0001943	0.0006739		4.67e-05	7.964e-05
	FALSE	High	[K].KALEDETK.[N]		0.0012271	8.22091e-05	1	1	3	G3V9Y1	G3V9Y1 [1181-1188]		1	933.489	14246065	18807.7	7537.98	45095.3	23360516		16300.8			High	Peak Found	Peak Found	Peak Found	High	Not Found	Peak Found	Not Found	High	n/a	n/a	n/a	High	n/a	n/a	n/a	0.0002495				0.0001539				0.008378
	FALSE	High	[R].KDHNIPGELER.[Q]		0.000130845	8.22091e-05	1	1	5	G3V9Y1	G3V9Y1 [206-216]		1	1307.67	3.66627e+06				7.83412e+06		84687.7			High	Not Found	Not Found	Not Found	High	Not Found	Peak Found	Not Found	High	n/a	n/a	n/a	High	n/a	n/a	n/a	0.0002495				0.0001539				0.001187
	FALSE	High	[K].KMQAHIQDLEEQLDEEEGAR.[Q]	1xOxidation [M2]	1.23461e-09	8.22091e-05	1	1	13	G3V9Y1	G3V9Y1 [947-966]		1	2385.1	2.40754e+07	190254			5.75883e+07	522166				High	High	Not Found	Not Found	High	High	Not Found	Not Found	High	High	n/a	n/a	High	High	n/a	n/a	0.0002495	0.001897			0.0001539	0.0001943			4.57e-07	0.01977
	FALSE	High	[K].KMQAHIQDLEEQLDEEEGAR.[Q]	1xDeamidated [Q12]; 1xOxidation [M2]	0.0348997	0.00254281	1	1	1	G3V9Y1	G3V9Y1 [947-966]		1	2386.08									No Quan Values	Not Found	High	Not Found	Not Found	Not Found	Not Found	Not Found	Not Found	n/a	High	n/a	n/a	n/a	n/a	n/a	n/a		0.001897								0.0177
	FALSE	High	[K].KQELEEILHDLESR.[V]		2.76772e-10	8.22091e-05	1	1	28	G3V9Y1	G3V9Y1 [917-930]		1	1738.9	1.24945e+08	1.08327e+06	31023	235411	2.4904e+08	2.40564e+06	56482.1	450444		High	High	Peak Found	Peak Found	High	High	Peak Found	Peak Found	High	High	n/a	n/a	High	High	n/a	n/a	0.0002495	0.0003509			0.0001539	0.0001943			1.566e-08	9.303e-05
	FALSE	High	[K].KQELEEILHDLESRVEEEEER.[N]		0.0157791	0.00101019	1	1	1	G3V9Y1	G3V9Y1 [917-937]		2	2639.28	85357.2				366098					Peak Found	Not Found	Not Found	Not Found	High	Not Found	Not Found	Not Found	n/a	n/a	n/a	n/a	High	n/a	n/a	n/a					0.0005661
	FALSE	High	[K].KQELEEILHDLESRVEEEEER.[N]	1xDeamidated [Q2]	0.000646013	8.22091e-05	1	1	1	G3V9Y1	G3V9Y1 [917-937]		2	2640.26									No Quan Values	High	Not Found	Not Found	Not Found	Not Found	Not Found	Not Found	Not Found	High	n/a	n/a	n/a	n/a	n/a	n/a	n/a	0.0002495								0.0009586
	FALSE	High	[K].KQQQLSALK.[V]		0.0013166	8.22091e-05	1	1	5	G3V9Y1	G3V9Y1 [809-817]		1	1043.62	32690522	240074			5.61321e+07	358644	51908.1			High	High	Not Found	Not Found	High	Peak Found	Peak Found	Not Found	High	High	n/a	n/a	High	n/a	n/a	n/a	0.0002495	0.002362			0.0001539				0.006414	0.02493
	FALSE	High	[K].KMEIDLKDLEAQIEAANK.[A]	1xOxidation [M2]	6.10275e-10	8.22091e-05	1	1	10	G3V9Y1	G3V9Y1 [1621-1638]		2	2075.07	6.8569e+06				2.29106e+07					High	Not Found	Not Found	Not Found	High	Not Found	Not Found	Not Found	High	n/a	n/a	n/a	High	n/a	n/a	n/a	0.0002495				0.0001539				1.221e-07
	FALSE	High	[K].KMEIDLK.[D]	1xOxidation [M2]	0.101993	0.00808165	1	1	3	G3V9Y1	G3V9Y1 [1621-1627]		1	892.481	5.26339e+06				11416000					High	Not Found	Not Found	Not Found	High	Not Found	Not Found	Not Found	High	n/a	n/a	n/a	High	n/a	n/a	n/a	0.005157				0.006076				0.0811
	FALSE	High	[R].KLDGETTDLQDQIAELQAQVDELK.[V]		7.6327e-15	8.22091e-05	1	1	7	G3V9Y1	G3V9Y1 [1059-1082]		1	2700.36	150871636	83382.4			228901175					High	Peak Found	Not Found	Not Found	High	Not Found	Not Found	Not Found	High	n/a	n/a	n/a	High	n/a	n/a	n/a	0.0002495				0.0001539				1.736e-12
	FALSE	High	[K].KLDAQVQELHAK.[V]		1.28159e-07	8.22091e-05	1	1	6	G3V9Y1	G3V9Y1 [1256-1267]		1	1379.76	1.88002e+07	160442		34170.7	3.06168e+07					High	Peak Found	Not Found	Peak Found	High	High	Not Found	Not Found	High	n/a	n/a	n/a	High	High	n/a	n/a	0.0002495				0.0001539	0.001048			3.538e-06
	FALSE	High	[R].KHQQLLEEK.[N]		0.000394551	8.22091e-05	1	1	2	G3V9Y1	G3V9Y1 [881-889]		1	1152.64	2.82946e+06				4077987					High	Not Found	Not Found	Not Found	High	Not Found	Not Found	Not Found	High	n/a	n/a	n/a	High	n/a	n/a	n/a	0.0002495				0.0001539				0.004619
	FALSE	High	[K].KLVWIPSER.[H]		0.0421213	0.00310759	1	1	3	G3V9Y1	G3V9Y1 [34-42]		1	1127.66	5.74485e+06	34348.7		35172.3	10737511			123486		High	Peak Found	Not Found	Peak Found	High	Not Found	Not Found	Peak Found	High	n/a	n/a	n/a	High	n/a	n/a	n/a	0.002351				0.00373				0.03716
	FALSE	High	[K].KMEEEVLLLEDQNSK.[F]	1xOxidation [M2]	3.13988e-11	8.22091e-05	1	1	8	G3V9Y1	G3V9Y1 [982-996]		1	1820.89	1.70316e+07	93004.8			3.79713e+07	268908				High	High	Not Found	Not Found	High	Peak Found	Not Found	Not Found	High	High	n/a	n/a	High	n/a	n/a	n/a	0.0002495	0.003743			0.0001539				4.352e-09	0.04117
	FALSE	High	[K].KMEEEVLLLEDQNSK.[F]	1xDeamidated [N/Q]; 1xOxidation [M2]	2.71738e-07	8.22091e-05	1	1	10	G3V9Y1	G3V9Y1 [982-996]		1	1821.88	3.35236e+06	53019.9	83521.1		6.29683e+06	67771.3	78452.3			High	Peak Found	Peak Found	Not Found	High	Peak Found	Peak Found	Not Found	High	n/a	n/a	n/a	High	n/a	n/a	n/a	0.0002495				0.0001539				7.909e-06
	FALSE	High	[K].HQQLLEEK.[N]		0.000348107	8.22091e-05	1	1	5	G3V9Y1	G3V9Y1 [882-889]		0	1024.54	5.44215e+07	514076	9934.21		97624576	1.23018e+06	268272			High	High	Peak Found	Not Found	High	Peak Found	Peak Found	Not Found	High	High	n/a	n/a	High	n/a	n/a	n/a	0.0002495	0.0003509			0.0001539				0.0005756	0.0009213
	FALSE	High	[R].HAEQERDELADEIANSASGK.[S]		1.13579e-12	8.22091e-05	1	1	18	G3V9Y1	G3V9Y1 [1705-1724]		1	2170	6.43031e+07	477966	150961		1.35596e+08	1.03154e+06	623289			High	High	Peak Found	Not Found	High	High	High	Not Found	High	High	Low	n/a	High	High	High	n/a	0.0002495	0.001734	0.06323		0.0001539	0.0001943	0.0006739		2.163e-11	0.01301
	FALSE	High	[R].HAEQERDELADEIANSASGK.[S]	1xDeamidated [N15]	8.97238e-12	8.22091e-05	1	1	10	G3V9Y1	G3V9Y1 [1705-1724]		1	2170.98	6.75928e+06		10819.1	252454	1.18747e+07			674797		High	Not Found	Peak Found	Peak Found	High	Not Found	Not Found	Peak Found	High	n/a	n/a	n/a	High	n/a	n/a	n/a	0.0002495				0.0001539				2.128e-07
	FALSE	High	[R].HATALEELSEQLEQAK.[R]		3.76274e-12	8.22091e-05	1	1	12	G3V9Y1	G3V9Y1 [1201-1216]		0	1796.9	92540145	641776			213969786	1.26975e+06				High	High	Not Found	Not Found	High	High	Not Found	Not Found	High	High	n/a	n/a	High	High	n/a	n/a	0.0002495	0.0003509			0.0001539	0.0001943			6.631e-10	1.435e-05
	FALSE	High	[R].HATALEELSEQLEQAKR.[F]		3.53113e-11	8.22091e-05	1	1	8	G3V9Y1	G3V9Y1 [1201-1217]		1	1953	1.00756e+07	81094.3	23904.4		1.90446e+07	121663	77628.3			High	High	Peak Found	Not Found	High	Peak Found	Peak Found	Not Found	High	High	n/a	n/a	High	n/a	n/a	n/a	0.0002495	0.007437			0.0001539				4.846e-10	0.07119
	FALSE	High	[R].HADQYKEQMEK.[A]	1xOxidation [M9]	0.0002299	8.22091e-05	1	1	4	G3V9Y1	G3V9Y1 [1864-1874]		1	1422.63	7520587				2.11195e+07		26077			High	Not Found	Not Found	Not Found	High	Not Found	Peak Found	Not Found	High	n/a	n/a	n/a	High	n/a	n/a	n/a	0.0002495				0.0001539				0.0009554
	FALSE	High	[R].HGFEAASIKEER.[G]		1.16772e-08	8.22091e-05	1	1	5	G3V9Y1	G3V9Y1 [43-54]		1	1373.68	24112795	96196.8			4.16e+07	210317	64855.1			High	Peak Found	Not Found	Not Found	High	Peak Found	Peak Found	Not Found	High	n/a	n/a	n/a	High	n/a	n/a	n/a	0.0002495				0.0001539				8.55e-07
	FALSE	High	[R].HGFEAASIKEERGDEVMVELAENGK.[K]	1xOxidation [M17]	0.00111715	8.22091e-05	1	1	1	G3V9Y1	G3V9Y1 [43-67]		2	2761.31	557381				938220					High	Not Found	Not Found	Not Found	Peak Found	Not Found	Not Found	Not Found	High	n/a	n/a	n/a	n/a	n/a	n/a	n/a	0.0002495								0.001549
	FALSE	High	[R].HGFEAASIKEERGDEVMVELAENGK.[K]	1xDeamidated [N23]; 1xOxidation [M17]	1.2335e-08	8.22091e-05	1	1	5	G3V9Y1	G3V9Y1 [43-67]		2	2762.29	859346		26107.5	93198.3	1.18908e+06		53757.3			High	Not Found	Peak Found	Peak Found	High	Not Found	Peak Found	Not Found	High	n/a	n/a	n/a	High	n/a	n/a	n/a	0.0002495				0.0001539				1.034e-05
	FALSE	High	[R].HGFEAASIK.[E]		0.000156658	8.22091e-05	1	1	4	G3V9Y1	G3V9Y1 [43-51]		0	959.495	17650218	92187.3	93124	41827.5	26370652	185894		70881		High	Peak Found	Peak Found	Peak Found	High	Peak Found	Not Found	Peak Found	High	n/a	n/a	n/a	High	n/a	n/a	n/a	0.0002495				0.0001539				0.0002876
	FALSE	High	[R].HEMPPHIYAISESAYR.[C]	1xOxidation [M3]	9.97577e-08	8.22091e-05	1	1	5	G3V9Y1	G3V9Y1 [148-163]		0	1916.9	2.53955e+06	24980.4	15661.1		5.66378e+06		23614.1			High	Peak Found	Peak Found	Not Found	High	Not Found	Peak Found	Not Found	High	n/a	n/a	n/a	High	n/a	n/a	n/a	0.0002495				0.0001539				2.293e-05
High	Q6S395	Plectin OS=Rattus norvegicus OX=10116 GN=Plec PE=1 SV=1	0	2076.31	73	367	1463	4	4545	517.2	5.76	265				364	19	4		434				1005	20	4		1.07382e+09	3.38763e+07	9.14817e+07	1.07071e+08	1.06862e+10	7.65841e+07	1.64657e+08	1.24751e+08	346	165	145	109	390	180	166	126	Phospho [S4247(99.8); S4503(100)]	cell differentiation;cell organization and biogenesis;response to stimulus	cytoplasm;cytoskeleton;cytosol;membrane	protein binding;RNA binding;structural molecule activity	Pf00307, Pf00681, Pf07812, Pf11971	64204
	Checked	Confidence	Annotated Sequence	Modifications	Qvality PEP	Qvality q-value	# Protein Groups	# Proteins	# PSMs	Master Protein Accessions	Positions in Master Proteins	Modifications in Master Proteins	# Missed Cleavages	Theo. MH+ [Da]	Abundance: F1: Sample, WT-F Sample 1	Abundance: F2: Sample, WT-F Sample 2	Abundance: F3: Sample, WT-F Sample 3	Abundance: F4: Sample, WT-F Sample 4	Abundance: F5: Sample, T148C Sample 1	Abundance: F6: Sample, T148C Sample 2	Abundance: F7: Sample, T148C Sample 3	Abundance: F8: Sample, T148C Sample 4	Quan Info	Found in Sample: [S1] F1: Sample, WT-F Sample 1	Found in Sample: [S2] F2: Sample, WT-F Sample 2	Found in Sample: [S3] F3: Sample, WT-F Sample 3	Found in Sample: [S4] F4: Sample, WT-F Sample 4	Found in Sample: [S5] F5: Sample, T148C Sample 1	Found in Sample: [S6] F6: Sample, T148C Sample 2	Found in Sample: [S7] F7: Sample, T148C Sample 3	Found in Sample: [S8] F8: Sample, T148C Sample 4	Confidence (by Search Engine): A2 Sequest HT: WT-F Sample 1	Confidence (by Search Engine): B2 Sequest HT: WT-F Sample 2	Confidence (by Search Engine): C2 Sequest HT: WT-F Sample 3	Confidence (by Search Engine): D2 Sequest HT: WT-F Sample 4	Confidence (by Search Engine): E2 Sequest HT: T148C Sample 1	Confidence (by Search Engine): F2 Sequest HT: T148C Sample 2	Confidence (by Search Engine): G2 Sequest HT: T148C Sample 3	Confidence (by Search Engine): H2 Sequest HT: T148C Sample 4	Percolator q-Value (by Search Engine): A2 Sequest HT: WT-F Sample 1	Percolator q-Value (by Search Engine): B2 Sequest HT: WT-F Sample 2	Percolator q-Value (by Search Engine): C2 Sequest HT: WT-F Sample 3	Percolator q-Value (by Search Engine): D2 Sequest HT: WT-F Sample 4	Percolator q-Value (by Search Engine): E2 Sequest HT: T148C Sample 1	Percolator q-Value (by Search Engine): F2 Sequest HT: T148C Sample 2	Percolator q-Value (by Search Engine): G2 Sequest HT: T148C Sample 3	Percolator q-Value (by Search Engine): H2 Sequest HT: T148C Sample 4	Percolator PEP (by Search Engine): A2 Sequest HT: WT-F Sample 1	Percolator PEP (by Search Engine): B2 Sequest HT: WT-F Sample 2
	FALSE	High	[R].RGSFDATGSGFSMTFSSSSYSSSGYGR.[R]	1xOxidation [M13]; 1xPhospho [S3(100)]	1.23128e-06	8.22091e-05	4	4	1	F7F9U6; Q6S395; Q6S3A4; Q6S3A0	F7F9U6 [4500-4526]; Q6S395 [4501-4527]; Q6S3A4 [4492-4518]; Q6S3A0 [4644-4670]	F7F9U6 1xPhospho [S4502(100)]; Q6S395 1xPhospho [S4503(100)]; Q6S3A4 1xPhospho [S4494(100)]; Q6S3A0 1xPhospho [S4646(100)]	1	2869.14					305822				Shared	Not Found	Not Found	Not Found	Not Found	High	Not Found	Not Found	Not Found	n/a	n/a	n/a	n/a	High	n/a	n/a	n/a					0.0001539
	FALSE	High	[R].SSSVGSSSSYPISSAVPR.[T]	1xPhospho [S3(99.8)]	3.71665e-07	8.22091e-05	4	4	1	F7F9U6; Q6S395; Q6S3A4; Q6S3A0	F7F9U6 [4244-4261]; Q6S395 [4245-4262]; Q6S3A4 [4236-4253]; Q6S3A0 [4388-4405]	F7F9U6 1xPhospho [S4246(99.8)]; Q6S395 1xPhospho [S4247(99.8)]; Q6S3A4 1xPhospho [S4238(99.8)]; Q6S3A0 1xPhospho [S4390(99.8)]	0	1834.82					457522	115228			Shared	Not Found	Not Found	Not Found	Not Found	High	Peak Found	Not Found	Not Found	n/a	n/a	n/a	n/a	High	n/a	n/a	n/a					0.0001539
	FALSE	High	[R].QEEVYSELQAR.[E]		2.86528e-05	8.22091e-05	4	4	3	F7F9U6; Q6S395; Q6S3A4; Q6S3A0	F7F9U6 [3218-3228]; Q6S395 [3219-3229]; Q6S3A4 [3210-3220]; Q6S3A0 [3362-3372]		0	1351.65	781636	266142	54032.4	78245.5	8.14468e+06	671210	72781.1		Shared	High	Peak Found	Peak Found	Peak Found	High	Peak Found	Peak Found	Not Found	High	n/a	n/a	n/a	High	n/a	n/a	n/a	0.0002495				0.0001539				0.001013
	FALSE	High	[R].QELEAELAK.[V]		0.0163983	0.00101019	4	4	1	F7F9U6; Q6S395; Q6S3A4; Q6S3A0	F7F9U6 [1748-1756]; Q6S395 [1749-1757]; Q6S3A4 [1740-1748]; Q6S3A0 [1892-1900]		0	1030.54				711309	464557			1.49424e+06	Shared	Not Found	Not Found	Not Found	Peak Found	High	Not Found	Not Found	Peak Found	n/a	n/a	n/a	n/a	High	n/a	n/a	n/a					0.0005661
	FALSE	High	[R].QLLSPGTALILLEAQAASGFLLDPVR.[N]		7.0516e-14	8.22091e-05	4	4	8	F7F9U6; Q6S395; Q6S3A4; Q6S3A0	F7F9U6 [2716-2741]; Q6S395 [2717-2742]; Q6S3A4 [2708-2733]; Q6S3A0 [2860-2885]		0	2693.52	1.07003e+06		208751	530257	1.86229e+07			106564	Shared	High	Not Found	Peak Found	Peak Found	High	High	Not Found	Peak Found	High	n/a	n/a	n/a	High	High	n/a	n/a	0.0002495				0.0001539	0.0001943			5.697e-08
	FALSE	High	[R].QLQLAQEAAQK.[R]		8.37457e-05	8.22091e-05	4	4	5	F7F9U6; Q6S395; Q6S3A4; Q6S3A0	F7F9U6 [2032-2042]; Q6S395 [2033-2043]; Q6S3A4 [2024-2034]; Q6S3A0 [2176-2186]		0	1227.67	4.93604e+06			123713	6.6714e+07	56877.7	391634	248520	Shared	High	Not Found	Not Found	Peak Found	High	Peak Found	Peak Found	Peak Found	High	n/a	n/a	n/a	High	n/a	n/a	n/a	0.0002495				0.0001539				0.0008212
	FALSE	High	[K].QELVASMEEAR.[R]	1xOxidation [M7]	7.93531e-06	8.22091e-05	4	4	3	F7F9U6; Q6S395; Q6S3A4; Q6S3A0	F7F9U6 [2543-2553]; Q6S395 [2544-2554]; Q6S3A4 [2535-2545]; Q6S3A0 [2687-2697]		0	1278.6	3.31407e+06	438610			43096116	3.60933e+06			Shared	High	Peak Found	Not Found	Not Found	High	Peak Found	Not Found	Not Found	High	n/a	n/a	n/a	High	n/a	n/a	n/a	0.0002495				0.0001539				0.00106
	FALSE	High	[R].QKVPAQQLQEAGILSMEELQR.[L]	1xOxidation [M16]	4.64424e-11	8.22091e-05	4	4	6	F7F9U6; Q6S395; Q6S3A4; Q6S3A0	F7F9U6 [2648-2668]; Q6S395 [2649-2669]; Q6S3A4 [2640-2660]; Q6S3A0 [2792-2812]		1	2412.26	2.94273e+06		440124		3.67289e+07		776554		Shared	High	Not Found	Peak Found	Not Found	High	Not Found	Peak Found	Not Found	High	n/a	n/a	n/a	High	n/a	n/a	n/a	0.0002495				0.0001539				2.876e-08
	FALSE	High	[R].QKVPAQQLQEAGILSMEELQR.[L]	1xDeamidated [Q1]; 1xOxidation [M16]	0.000382389	8.22091e-05	4	4	1	F7F9U6; Q6S395; Q6S3A4; Q6S3A0	F7F9U6 [2648-2668]; Q6S395 [2649-2669]; Q6S3A4 [2640-2660]; Q6S3A0 [2792-2812]		1	2413.24					577518	374511	18345.7	73553.4	Shared	Not Found	Not Found	Not Found	Not Found	High	Peak Found	Peak Found	Peak Found	n/a	n/a	n/a	n/a	High	n/a	n/a	n/a					0.0001539
	FALSE	High	[R].QLAAEEEQR.[R]		0.000804266	8.22091e-05	4	4	8	F7F9U6; Q6S395; Q6S3A4; Q6S3A0	F7F9U6 [1971-1979]; Q6S395 [1972-1980]; Q6S3A4 [1963-1971]; Q6S3A0 [2115-2123]		0	1073.52	2.2413e+06		247679		1.80638e+07		749177		Shared	High	Not Found	Peak Found	Not Found	High	Not Found	Peak Found	Not Found	High	n/a	n/a	n/a	High	n/a	n/a	n/a	0.0002495				0.0001539				0.001967
	FALSE	High	[R].QLAEAHAQAK.[A]		0.000433405	8.22091e-05	4	4	2	F7F9U6; Q6S395; Q6S3A4; Q6S3A0	F7F9U6 [1371-1380]; Q6S395 [1372-1381]; Q6S3A4 [1363-1372]; Q6S3A0 [1515-1524]		0	1066.56	2.27813e+06				11048941				Shared	High	Not Found	Not Found	Not Found	High	Not Found	Not Found	Not Found	High	n/a	n/a	n/a	High	n/a	n/a	n/a	0.0002495				0.0001539				0.003996
	FALSE	High	[R].QLAEEDAAR.[Q]		0.000862946	8.22091e-05	4	4	7	F7F9U6; Q6S395; Q6S3A4; Q6S3A0	F7F9U6 [1815-1823]; Q6S395 [1816-1824]; Q6S3A4 [1807-1815]; Q6S3A0 [1959-1967]		0	1002.49	2.26522e+06		84362.4	43302.7	1.69228e+07		70096.1		Shared	High	Not Found	Peak Found	Peak Found	High	Not Found	Peak Found	Not Found	High	n/a	n/a	n/a	High	n/a	n/a	n/a	0.0002495				0.0001539				0.01104
	FALSE	High	[R].QLAEEDLAQQR.[A]		1.93716e-05	8.22091e-05	4	4	2	F7F9U6; Q6S395; Q6S3A4; Q6S3A0	F7F9U6 [2292-2302]; Q6S395 [2293-2303]; Q6S3A4 [2284-2294]; Q6S3A0 [2436-2446]		0	1300.65	4725148				55363544	77505.9	30233.3	64821.7	Shared	Peak Found	Not Found	Not Found	Not Found	High	Peak Found	Peak Found	Peak Found	Low	n/a	n/a	n/a	High	n/a	n/a	n/a	0.09207				0.0001539				0.685
	FALSE	High	[R].QLAEEDLAQQR.[A]	1xDeamidated [Q1]	0.0738645	0.00576088	4	4	1	F7F9U6; Q6S395; Q6S3A4; Q6S3A0	F7F9U6 [2292-2302]; Q6S395 [2293-2303]; Q6S3A4 [2284-2294]; Q6S3A0 [2436-2446]		0	1301.63		143869	21222.6		1.0051e+06	293455	20205.7	126740	Shared	Not Found	Peak Found	Peak Found	Not Found	High	Peak Found	Peak Found	Peak Found	n/a	n/a	n/a	n/a	High	n/a	n/a	n/a					0.003956
	FALSE	High	[R].QLLEEELAR.[L]		0.0010743	8.22091e-05	4	4	7	F7F9U6; Q6S395; Q6S3A4; Q6S3A0	F7F9U6 [1727-1735]; Q6S395 [1728-1736]; Q6S3A4 [1719-1727]; Q6S3A0 [1871-1879]		0	1100.59	6.14165e+06	60678.9			7.1995e+07	185912			Shared	High	Peak Found	Not Found	Not Found	High	Peak Found	Not Found	Not Found	High	n/a	n/a	n/a	High	n/a	n/a	n/a	0.0002495				0.0001539				0.00668
	FALSE	High	[R].QLAEGTAQQR.[L]		0.000487395	8.22091e-05	4	4	4	F7F9U6; Q6S395; Q6S3A4; Q6S3A0	F7F9U6 [1696-1705]; Q6S395 [1697-1706]; Q6S3A4 [1688-1697]; Q6S3A0 [1840-1849]		0	1101.56	6.4361e+06		229320		4.60237e+07	1.32079e+06	434969		Shared	High	Not Found	Peak Found	Not Found	High	Peak Found	Peak Found	Not Found	High	n/a	n/a	n/a	High	n/a	n/a	n/a	0.0002495				0.0001539				0.0007527
	FALSE	High	[R].QLEMSAEAER.[L]	1xOxidation [M4]	0.000842926	8.22091e-05	4	4	3	F7F9U6; Q6S395; Q6S3A4; Q6S3A0	F7F9U6 [2372-2381]; Q6S395 [2373-2382]; Q6S3A4 [2364-2373]; Q6S3A0 [2516-2525]		0	1179.53	2.41591e+06				28072824				Shared	High	Not Found	Not Found	Not Found	High	Not Found	Not Found	Not Found	High	n/a	n/a	n/a	High	n/a	n/a	n/a	0.0002495				0.0001539				0.007479
	FALSE	High	[R].QEQIQAVPIANSQAAR.[E]		2.16741e-08	8.22091e-05	4	4	4	F7F9U6; Q6S395; Q6S3A4; Q6S3A0	F7F9U6 [1227-1242]; Q6S395 [1228-1243]; Q6S3A4 [1219-1234]; Q6S3A0 [1371-1386]		0	1723.91	793596				8.30522e+06				Shared	High	Not Found	Not Found	Not Found	High	Not Found	Not Found	Not Found	High	n/a	n/a	n/a	High	n/a	n/a	n/a	0.0002495				0.0001539				3.187e-05
	FALSE	High	[R].QEQIQAVPIANSQAAR.[E]	1xDeamidated [N11]	2.67517e-07	8.22091e-05	4	4	2	F7F9U6; Q6S395; Q6S3A4; Q6S3A0	F7F9U6 [1227-1242]; Q6S395 [1228-1243]; Q6S3A4 [1219-1234]; Q6S3A0 [1371-1386]		0	1724.89	175396				1.44449e+06				Shared	High	Not Found	Not Found	Not Found	High	Not Found	Not Found	Not Found	High	n/a	n/a	n/a	High	n/a	n/a	Low	0.0002495				0.0001539			0.4212	0.0001677
	FALSE	High	[R].QAEAELALR.[V]		0.00516528	8.22091e-05	4	4	2	F7F9U6; Q6S395; Q6S3A4; Q6S3A0	F7F9U6 [1509-1517]; Q6S395 [1510-1518]; Q6S3A4 [1501-1509]; Q6S3A0 [1653-1661]		0	1000.54	3.48622e+06	211922			33038738	562871			Shared	High	Peak Found	Not Found	Not Found	High	Peak Found	Not Found	Not Found	High	n/a	n/a	n/a	High	n/a	n/a	n/a	0.002697				0.0001539				0.04159
	FALSE	High	[R].NPAHPVR.[G]		0.0829295	0.00646174	4	4	2	F7F9U6; Q6S395; Q6S3A4; Q6S3A0	F7F9U6 [795-801]; Q6S395 [796-802]; Q6S3A4 [787-793]; Q6S3A0 [939-945]		0	790.432	1.89658e+06		61637.6		18441880		132008		Shared	High	Not Found	Peak Found	Not Found	High	Not Found	Peak Found	Not Found	High	n/a	n/a	n/a	High	n/a	n/a	n/a	0.006205				0.004282				0.08986
	FALSE	High	[R].NLVDNITGQR.[L]		0.000440243	8.22091e-05	4	4	6	F7F9U6; Q6S395; Q6S3A4; Q6S3A0	F7F9U6 [4298-4307]; Q6S395 [4299-4308]; Q6S3A4 [4290-4299]; Q6S3A0 [4442-4451]		0	1129.6	6.36073e+06		29818.3	196993	69674120	335666	329271	152821	Shared	High	Not Found	Peak Found	Peak Found	High	High	High	Peak Found	High	n/a	n/a	n/a	High	High	High	n/a	0.0002495				0.0001539	0.0006527	0.0006739		0.003327
	FALSE	High	[R].NLVDNITGQR.[L]	1xDeamidated [N1]	0.00205599	8.22091e-05	4	4	1	F7F9U6; Q6S395; Q6S3A4; Q6S3A0	F7F9U6 [4298-4307]; Q6S395 [4299-4308]; Q6S3A4 [4290-4299]; Q6S3A0 [4442-4451]		0	1130.58	155350		26087.2		1.62188e+06		45815.6		Shared	Peak Found	Not Found	Peak Found	Not Found	High	Not Found	Peak Found	Not Found	n/a	n/a	n/a	n/a	High	n/a	n/a	n/a					0.0001539
	FALSE	High	[R].QAQEEAER.[L]		0.00532881	8.22091e-05	4	4	3	F7F9U6; Q6S395; Q6S3A4; Q6S3A0	F7F9U6 [1488-1495]; Q6S395 [1489-1496]; Q6S3A4 [1480-1487]; Q6S3A0 [1632-1639]		0	960.438	125132				2.66592e+06				Shared	High	Not Found	Not Found	Not Found	High	Not Found	Not Found	Not Found	High	n/a	n/a	n/a	High	n/a	n/a	n/a	0.006498				0.0001539				0.09831
	FALSE	High	[K].QAADAEMEK.[H]	1xOxidation [M7]	0.00678342	8.22091e-05	4	4	1	F7F9U6; Q6S395; Q6S3A4; Q6S3A0	F7F9U6 [2158-2166]; Q6S395 [2159-2167]; Q6S3A4 [2150-2158]; Q6S3A0 [2302-2310]		0	1008.43	155308				3.1876e+06				Shared	Peak Found	Not Found	Not Found	Not Found	High	Not Found	Not Found	Not Found	Medium	n/a	n/a	n/a	High	n/a	n/a	n/a	0.03871				0.0001539				0.3927
	FALSE	High	[K].QAEEIGEK.[L]		0.0129119	0.000658755	4	4	2	F7F9U6; Q6S395; Q6S3A4; Q6S3A0	F7F9U6 [2406-2413]; Q6S395 [2407-2414]; Q6S3A4 [2398-2405]; Q6S3A0 [2550-2557]		0	903.442	30707.4		11266.7		6712294		29235.6		Shared	Peak Found	Not Found	Peak Found	Not Found	High	Not Found	Peak Found	Not Found	n/a	n/a	n/a	n/a	High	n/a	n/a	n/a					0.000439
	FALSE	High	[K].RSIQEELQHLR.[Q]		0.000110144	8.22091e-05	4	4	1	F7F9U6; Q6S395; Q6S3A4; Q6S3A0	F7F9U6 [1413-1423]; Q6S395 [1414-1424]; Q6S3A4 [1405-1415]; Q6S3A0 [1557-1567]		1	1408.77	8.17867e+06				13343976				Shared	Peak Found	Not Found	Not Found	Not Found	High	Not Found	Not Found	Not Found	n/a	n/a	n/a	n/a	High	n/a	n/a	n/a					0.0001539
	FALSE	High	[R].RQVEEEIMALK.[A]	1xOxidation [M8]	0.00622693	8.22091e-05	4	4	6	F7F9U6; Q6S395; Q6S3A4; Q6S3A0	F7F9U6 [1918-1928]; Q6S395 [1919-1929]; Q6S3A4 [1910-1920]; Q6S3A0 [2062-2072]		1	1361.71	1.40457e+06	22108.9			1.85204e+07				Shared	High	Peak Found	Not Found	Not Found	High	Not Found	Not Found	Not Found	High	n/a	n/a	n/a	High	n/a	n/a	n/a	0.0002495				0.0001539				0.01272
	FALSE	High	[R].RQVQDESQR.[K]		4.76613e-05	8.22091e-05	4	4	2	F7F9U6; Q6S395; Q6S3A4; Q6S3A0	F7F9U6 [1498-1506]; Q6S395 [1499-1507]; Q6S3A4 [1490-1498]; Q6S3A0 [1642-1650]		1	1145.57	423900				2.3714e+06				Shared	Peak Found	Not Found	Not Found	Not Found	High	Not Found	Not Found	Not Found	n/a	n/a	n/a	n/a	High	n/a	n/a	n/a					0.0001539
	FALSE	High	[K].RTSSEDNLYLAVLR.[A]	1xPhospho [S/T/Y]	0.00897287	0.000287704	1	1	1	Q6S395	Q6S395 [18-31]		1	1716.83					405915					Not Found	Not Found	Not Found	Not Found	High	Not Found	Not Found	Not Found	n/a	n/a	n/a	n/a	High	n/a	n/a	n/a					0.0001539
	FALSE	High	[R].RVVIVDPETGKEMSVYEAYR.[K]	1xOxidation [M13]	1.48579e-06	8.22091e-05	4	4	1	F7F9U6; Q6S395; Q6S3A4; Q6S3A0	F7F9U6 [4137-4156]; Q6S395 [4138-4157]; Q6S3A4 [4129-4148]; Q6S3A0 [4281-4300]		2	2357.18					1.32152e+06		29163.9		Shared	Not Found	Not Found	Not Found	Not Found	High	Not Found	Peak Found	Not Found	n/a	n/a	n/a	n/a	High	n/a	n/a	n/a					0.0001539
	FALSE	High	[R].RYASGPSASLGGPESAVA.[-]		0.0443878	0.00355443	4	4	1	F7F9U6; Q6S395; Q6S3A4; Q6S3A0	F7F9U6 [4527-4544]; Q6S395 [4528-4545]; Q6S3A4 [4519-4536]; Q6S3A0 [4671-4688]		1	1676.82	196539			52436.6	3.12912e+06			201285	Shared	Peak Found	Not Found	Not Found	Peak Found	High	Not Found	Not Found	Peak Found	Medium	n/a	n/a	n/a	High	n/a	n/a	n/a	0.01239				0.002336				0.1747
	FALSE	High	[K].RTSSEDNLYLAVLR.[A]		1.87914e-06	8.22091e-05	1	1	4	Q6S395	Q6S395 [18-31]		1	1636.87	1.41198e+06		209364		3.91978e+06		426636			High	Not Found	Peak Found	Not Found	High	Not Found	Peak Found	Not Found	High	n/a	n/a	n/a	High	n/a	n/a	n/a	0.0002495				0.0001539				0.001044
	FALSE	High	[R].RLTVNEAVK.[E]		0.0701946	0.00552577	4	4	1	F7F9U6; Q6S395; Q6S3A4; Q6S3A0	F7F9U6 [2744-2752]; Q6S395 [2745-2753]; Q6S3A4 [2736-2744]; Q6S3A0 [2888-2896]		1	1029.61	1.8846e+06				17522124				Shared	Peak Found	Not Found	Not Found	Not Found	High	Not Found	Not Found	Not Found	Low	n/a	n/a	n/a	High	n/a	n/a	n/a	0.05935				0.00373				0.5082
	FALSE	High	[R].RLTVNEAVK.[E]	1xDeamidated [N5]	0.0437286	0.00348225	4	4	1	F7F9U6; Q6S395; Q6S3A4; Q6S3A0	F7F9U6 [2744-2752]; Q6S395 [2745-2753]; Q6S3A4 [2736-2744]; Q6S3A0 [2888-2896]		1	1030.59	92911.4	35805.2	25095.3	109393	383075	74773.8	51117.8	149826	Shared	Peak Found	Peak Found	Peak Found	Peak Found	High	Peak Found	Peak Found	Peak Found	n/a	n/a	n/a	n/a	High	n/a	n/a	n/a					0.002336
	FALSE	High	[R].RMQEEVTR.[R]	1xOxidation [M2]	0.0209644	0.00167911	4	4	3	F7F9U6; Q6S395; Q6S3A4; Q6S3A0	F7F9U6 [1393-1400]; Q6S395 [1394-1401]; Q6S3A4 [1385-1392]; Q6S3A0 [1537-1544]		1	1064.52	2.14717e+06	20763.7	99831		23531100		109832		Shared	High	Peak Found	Peak Found	Not Found	High	Not Found	Peak Found	Not Found	High	n/a	n/a	n/a	High	n/a	n/a	n/a	0.006665				0.0006886				0.1016
	FALSE	High	[R].RLQEDKEQMAQQLVEETQGFQR.[T]	1xOxidation [M9]	6.80967e-10	8.22091e-05	4	4	10	F7F9U6; Q6S395; Q6S3A4; Q6S3A0	F7F9U6 [2342-2363]; Q6S395 [2343-2364]; Q6S3A4 [2334-2355]; Q6S3A0 [2486-2507]		2	2707.31	3.35104e+06	88567.9	190160	347644	50904603	206747	399559	616111	Shared	High	Peak Found	Peak Found	Peak Found	High	Peak Found	Peak Found	Peak Found	High	n/a	n/a	n/a	High	n/a	n/a	n/a	0.0002495				0.0001539				1.698e-07
	FALSE	High	[R].RLTAEDLYEAR.[I]		9.42681e-06	8.22091e-05	4	4	3	F7F9U6; Q6S395; Q6S3A4; Q6S3A0	F7F9U6 [3643-3653]; Q6S395 [3644-3654]; Q6S3A4 [3635-3645]; Q6S3A0 [3787-3797]		1	1336.69	2.03235e+06		26078.3	94655.4	15496618	230044			Shared	High	Not Found	Peak Found	Peak Found	High	Peak Found	Not Found	Not Found	High	n/a	n/a	n/a	High	n/a	n/a	n/a	0.002195				0.0001539				0.0328
	FALSE	High	[R].RPELEDSTLR.[Y]		0.000388422	8.22091e-05	4	4	4	F7F9U6; Q6S395; Q6S3A4; Q6S3A0	F7F9U6 [511-520]; Q6S395 [512-521]; Q6S3A4 [503-512]; Q6S3A0 [655-664]		0	1215.63	7.05984e+06		9630.94	52857.4	76300744	52559.4	18371.6	74586.4	Shared	High	Not Found	Peak Found	Peak Found	High	Peak Found	Peak Found	Peak Found	High	n/a	n/a	n/a	High	n/a	n/a	n/a	0.0002495				0.0001539				0.0009528
	FALSE	High	[K].RQAEAELALR.[V]		0.000129824	8.22091e-05	4	4	5	F7F9U6; Q6S395; Q6S3A4; Q6S3A0	F7F9U6 [1508-1517]; Q6S395 [1509-1518]; Q6S3A4 [1500-1509]; Q6S3A0 [1652-1661]		1	1156.64	4.07571e+06	610482	473810		40635038	1.25343e+06	1.35444e+06		Shared	High	Peak Found	Peak Found	Not Found	High	Peak Found	Peak Found	Not Found	High	n/a	n/a	n/a	High	n/a	n/a	n/a	0.0002495				0.0001539				0.005961
	FALSE	High	[K].RQAQEEAER.[L]		0.0765939	0.00580683	4	4	1	F7F9U6; Q6S395; Q6S3A4; Q6S3A0	F7F9U6 [1487-1495]; Q6S395 [1488-1496]; Q6S3A4 [1479-1487]; Q6S3A0 [1631-1639]		1	1116.54									No Quan Values	Not Found	Not Found	Not Found	Not Found	High	Not Found	Not Found	Not Found	n/a	n/a	n/a	n/a	High	n/a	n/a	n/a					0.004069
	FALSE	High	[K].RQELEAELAK.[V]		0.00213793	8.22091e-05	4	4	5	F7F9U6; Q6S395; Q6S3A4; Q6S3A0	F7F9U6 [1747-1756]; Q6S395 [1748-1757]; Q6S3A4 [1739-1748]; Q6S3A0 [1891-1900]		1	1186.64	8.09013e+06		56159.4	1.19801e+06	83044520	450764	143043	2.90172e+06	Shared	High	Not Found	Peak Found	Peak Found	High	Peak Found	Peak Found	Peak Found	High	n/a	n/a	n/a	High	n/a	n/a	n/a	0.0002495				0.0001539				0.006968
	FALSE	High	[K].SEEMQTVQQEQILQETQALQK.[S]	1xOxidation [M4]	9.4039e-12	8.22091e-05	4	4	6	F7F9U6; Q6S395; Q6S3A4; Q6S3A0	F7F9U6 [2470-2490]; Q6S395 [2471-2491]; Q6S3A4 [2462-2482]; Q6S3A0 [2614-2634]		0	2505.21	6.29509e+06				6.68067e+07				Shared	High	Not Found	Not Found	Not Found	High	Not Found	Not Found	Not Found	High	n/a	n/a	n/a	High	n/a	n/a	n/a	0.0002495				0.0001539				5.208e-07
	FALSE	High	[K].SEEMQTVQQEQILQETQALQK.[S]	1xDeamidated [Q8]; 1xOxidation [M4]	0.0382033	0.00266986	4	4	1	F7F9U6; Q6S395; Q6S3A4; Q6S3A0	F7F9U6 [2470-2490]; Q6S395 [2471-2491]; Q6S3A4 [2462-2482]; Q6S3A0 [2614-2634]		0	2506.2									No Quan Values	Not Found	Not Found	Not Found	Not Found	High	Not Found	Not Found	Not Found	n/a	n/a	n/a	n/a	High	n/a	n/a	n/a					0.001716
	FALSE	High	[R].SELELTLGK.[L]		0.00157606	8.22091e-05	4	4	5	F7F9U6; Q6S395; Q6S3A4; Q6S3A0	F7F9U6 [1062-1070]; Q6S395 [1063-1071]; Q6S3A4 [1054-1062]; Q6S3A0 [1206-1214]		0	989.551	6.77888e+06				64833012				Shared	High	Not Found	Not Found	Not Found	High	Not Found	Not Found	Not Found	High	n/a	n/a	n/a	High	n/a	n/a	n/a	0.0002495				0.0001539				0.009704
	FALSE	High	[R].SDQLTGLSLLPLSEK.[A]		7.2871e-07	8.22091e-05	4	4	7	F7F9U6; Q6S395; Q6S3A4; Q6S3A0	F7F9U6 [3198-3212]; Q6S395 [3199-3213]; Q6S3A4 [3190-3204]; Q6S3A0 [3342-3356]		0	1600.88	4.22506e+06	77056.4	19717.5	813192	3.89858e+07	180991		2.41493e+06	Shared	High	Peak Found	Peak Found	Peak Found	High	Peak Found	Not Found	Peak Found	High	n/a	n/a	n/a	High	n/a	n/a	n/a	0.0002495				0.0001539				2.603e-05
	FALSE	High	[R].SAEVELQSK.[R]		0.000816951	8.22091e-05	4	4	3	F7F9U6; Q6S395; Q6S3A4; Q6S3A0	F7F9U6 [1570-1578]; Q6S395 [1571-1579]; Q6S3A4 [1562-1570]; Q6S3A0 [1714-1722]		0	990.51	6.31003e+06				57866432				Shared	High	Not Found	Not Found	Not Found	High	Not Found	Not Found	Not Found	High	n/a	n/a	n/a	High	n/a	n/a	n/a	0.001847				0.0001539				0.02364
	FALSE	High	[R].SALDQYR.[A]		0.0471208	0.00391922	4	4	2	F7F9U6; Q6S395; Q6S3A4; Q6S3A0	F7F9U6 [4214-4220]; Q6S395 [4215-4221]; Q6S3A4 [4206-4212]; Q6S3A0 [4358-4364]		0	852.421	4351493		10319.2		48925772	19380.1	168265		Shared	Peak Found	Not Found	Peak Found	Not Found	High	Peak Found	Peak Found	Not Found	Low	n/a	n/a	n/a	High	Medium	Medium	n/a	0.06881				0.002453	0.01636	0.01393		0.5602
	FALSE	High	[K].QSAEEQAQAQAQAQAAAEK.[L]		1.00813e-10	8.22091e-05	4	4	7	F7F9U6; Q6S395; Q6S3A4; Q6S3A0	F7F9U6 [2116-2134]; Q6S395 [2117-2135]; Q6S3A4 [2108-2126]; Q6S3A0 [2260-2278]		0	1957.92	4.26136e+06	59549.2	14313.9	37653.8	40495681	187117	30453.7	72019.7	Shared	High	Peak Found	Peak Found	Peak Found	High	Peak Found	Peak Found	Peak Found	High	n/a	n/a	n/a	High	n/a	n/a	n/a	0.0002495				0.0001539				1.121e-08
	FALSE	High	[R].QRELAEQELEK.[Q]		2.82076e-05	8.22091e-05	4	4	2	F7F9U6; Q6S395; Q6S3A4; Q6S3A0	F7F9U6 [1683-1693]; Q6S395 [1684-1694]; Q6S3A4 [1675-1685]; Q6S3A0 [1827-1837]		1	1372.71	1999756	161123	9646.56		2.63156e+07	311485	23452.9		Shared	Peak Found	Peak Found	Peak Found	Not Found	High	Peak Found	Peak Found	Not Found	n/a	n/a	n/a	n/a	High	n/a	n/a	n/a					0.0001539
	FALSE	High	[R].QRELEQLGR.[Q]		0.00338969	8.22091e-05	4	4	2	F7F9U6; Q6S395; Q6S3A4; Q6S3A0	F7F9U6 [1196-1204]; Q6S395 [1197-1205]; Q6S3A4 [1188-1196]; Q6S3A0 [1340-1348]		1	1128.61	741808	70010.3			7489222	99253.2			Shared	High	Peak Found	Not Found	Not Found	High	Peak Found	Not Found	Not Found	High	n/a	n/a	n/a	High	n/a	n/a	n/a	0.006498				0.0001539				0.09466
	FALSE	High	[R].QRGGAEDELQALR.[A]		4.47679e-05	8.22091e-05	4	4	4	F7F9U6; Q6S395; Q6S3A4; Q6S3A0	F7F9U6 [1464-1476]; Q6S395 [1465-1477]; Q6S3A4 [1456-1468]; Q6S3A0 [1608-1620]		1	1442.73	2.10768e+06	48051.2		288347	2.48265e+07	196261		333877	Shared	High	Peak Found	Not Found	Peak Found	High	Peak Found	Not Found	Peak Found	High	n/a	n/a	n/a	High	n/a	n/a	n/a	0.0002495				0.0001539				0.003695
	FALSE	High	[K].QRLEAEAGR.[F]		0.0522937	0.00438264	4	4	2	F7F9U6; Q6S395; Q6S3A4; Q6S3A0	F7F9U6 [1784-1792]; Q6S395 [1785-1793]; Q6S3A4 [1776-1784]; Q6S3A0 [1928-1936]		1	1029.54	1.08776e+06	70065.4			8780646	157535	42367.7		Shared	High	Peak Found	Not Found	Not Found	High	Peak Found	Peak Found	Not Found	High	n/a	n/a	n/a	High	n/a	n/a	n/a	0.002697				0.005844				0.04499
	FALSE	High	[R].QTLTIYQALK.[K]		0.000743731	8.22091e-05	4	4	4	F7F9U6; Q6S395; Q6S3A4; Q6S3A0	F7F9U6 [3699-3708]; Q6S395 [3700-3709]; Q6S3A4 [3691-3700]; Q6S3A0 [3843-3852]		0	1178.68	2.08318e+06				2.39892e+07			207320	Shared	High	Not Found	Not Found	Not Found	High	Not Found	Not Found	Peak Found	High	n/a	n/a	n/a	High	n/a	n/a	n/a	0.0002495				0.0001539				0.009971
	FALSE	High	[R].QTLTIYQALKK.[G]		0.000164191	8.22091e-05	4	4	3	F7F9U6; Q6S395; Q6S3A4; Q6S3A0	F7F9U6 [3699-3709]; Q6S395 [3700-3710]; Q6S3A4 [3691-3701]; Q6S3A0 [3843-3853]		1	1306.77	149089				1.79949e+06				Shared	Peak Found	Not Found	Not Found	Not Found	High	Not Found	Not Found	Not Found	n/a	n/a	n/a	n/a	High	n/a	n/a	n/a					0.0001539
	FALSE	High	[R].QTNLENLDQAFSVAER.[D]		1.52521e-09	8.22091e-05	4	4	9	F7F9U6; Q6S395; Q6S3A4; Q6S3A0	F7F9U6 [213-228]; Q6S395 [213-228]; Q6S3A4 [204-219]; Q6S3A0 [356-371]		0	1834.89	4.09076e+06		51353.7		45204261	188256	107844		Shared	High	Not Found	Peak Found	Not Found	High	High	Peak Found	Not Found	High	n/a	n/a	n/a	High	High	n/a	n/a	0.0002495				0.0001539	0.0001943			8.297e-08
	FALSE	High	[R].QTNLENLDQAFSVAER.[D]	1xDeamidated [N]	2.2696e-07	8.22091e-05	4	4	2	F7F9U6; Q6S395; Q6S3A4; Q6S3A0	F7F9U6 [213-228]; Q6S395 [213-228]; Q6S3A4 [204-219]; Q6S3A0 [356-371]		0	1835.88		166890	17199.8	53249.3	881450	91711.7	19653.5		Shared	Not Found	Peak Found	Peak Found	Peak Found	High	Peak Found	Peak Found	Not Found	n/a	n/a	n/a	n/a	High	n/a	n/a	n/a					0.0001539
	FALSE	High	[R].QSSEAEIQAK.[A]		0.000297663	8.22091e-05	4	4	6	F7F9U6; Q6S395; Q6S3A4; Q6S3A0	F7F9U6 [1424-1433]; Q6S395 [1425-1434]; Q6S3A4 [1416-1425]; Q6S3A0 [1568-1577]		0	1090.54	4.3398e+06	1220521		1.56149e+06	2.62582e+07			587457	Shared	High	Peak Found	Not Found	Peak Found	High	Not Found	Not Found	Peak Found	High	n/a	n/a	n/a	High	n/a	n/a	n/a	0.0002495				0.0001539				0.001523
	FALSE	High	[R].QQSDQDAER.[L]		0.00415222	8.22091e-05	4	4	3	F7F9U6; Q6S395; Q6S3A4; Q6S3A0	F7F9U6 [2436-2444]; Q6S395 [2437-2445]; Q6S3A4 [2428-2436]; Q6S3A0 [2580-2588]		0	1076.46	262810				2.66813e+06				Shared	High	Not Found	Not Found	Not Found	High	Not Found	Not Found	Not Found	High	n/a	n/a	n/a	High	n/a	n/a	n/a	0.0002495				0.0001539				0.004891
	FALSE	High	[K].QITVEELVR.[S]		0.00253898	8.22091e-05	4	4	4	F7F9U6; Q6S395; Q6S3A4; Q6S3A0	F7F9U6 [3888-3896]; Q6S395 [3889-3897]; Q6S3A4 [3880-3888]; Q6S3A0 [4032-4040]		0	1086.62	4.45855e+06	80471.4	66534.7		42422912	162892	109835		Shared	High	Peak Found	Peak Found	Not Found	High	Peak Found	Peak Found	Not Found	High	n/a	n/a	n/a	High	n/a	n/a	n/a	0.0002495				0.0001539				0.01254
	FALSE	High	[R].QQNLASYDYVR.[R]		0.000109285	8.22091e-05	4	4	4	F7F9U6; Q6S395; Q6S3A4; Q6S3A0	F7F9U6 [3631-3641]; Q6S395 [3632-3642]; Q6S3A4 [3623-3633]; Q6S3A0 [3775-3785]		0	1356.65	1.81559e+06	37965.9		168753	2.28321e+07	138357			Shared	High	Peak Found	Not Found	Peak Found	High	Peak Found	Not Found	Not Found	High	n/a	n/a	n/a	High	n/a	n/a	n/a	0.0002495				0.0001539				0.01184
	FALSE	High	[R].QQQQMEQEK.[Q]	1xOxidation [M5]	0.00756358	8.22091e-05	4	4	1	F7F9U6; Q6S395; Q6S3A4; Q6S3A0	F7F9U6 [2534-2542]; Q6S395 [2535-2543]; Q6S3A4 [2526-2534]; Q6S3A0 [2678-2686]		0	1192.53	133804				4.13484e+06			6378.8	Shared	Peak Found	Not Found	Not Found	Not Found	High	Not Found	Not Found	Peak Found	Low	n/a	n/a	n/a	High	n/a	n/a	n/a	0.2728				0.0001539				1
	FALSE	High	[K].QVAEEAAR.[L]		0.00694358	8.22091e-05	4	4	3	F7F9U6; Q6S395; Q6S3A4; Q6S3A0	F7F9U6 [2272-2279]; Q6S395 [2273-2280]; Q6S3A4 [2264-2271]; Q6S3A0 [2416-2423]		0	873.442	3099184		384069	982406	28063320		835961	2.15809e+06	Shared	High	Not Found	Peak Found	Peak Found	High	Not Found	Peak Found	Peak Found	High	n/a	n/a	n/a	High	n/a	n/a	n/a	0.002697				0.0001539				0.04327
	FALSE	High	[K].RGLFDEEMNEILTDPSDDTK.[G]	1xOxidation [M8]	1.16562e-06	8.22091e-05	4	4	3	F7F9U6; Q6S395; Q6S3A4; Q6S3A0	F7F9U6 [4066-4085]; Q6S395 [4067-4086]; Q6S3A4 [4058-4077]; Q6S3A0 [4210-4229]		1	2341.05	431788				5205429				Shared	High	Not Found	Not Found	Not Found	High	Not Found	Not Found	Not Found	High	n/a	n/a	n/a	High	n/a	n/a	n/a	0.0002495				0.0001539				1.782e-05
	FALSE	High	[R].RGLLRPSTATLLLEAQAATGFLVDPVR.[N]		0.00170425	8.22091e-05	4	4	1	F7F9U6; Q6S395; Q6S3A4; Q6S3A0	F7F9U6 [3374-3400]; Q6S395 [3375-3401]; Q6S3A4 [3366-3392]; Q6S3A0 [3518-3544]		1	2865.63									No Quan Values	Not Found	Not Found	Not Found	Not Found	High	Not Found	Not Found	Not Found	n/a	n/a	n/a	n/a	High	n/a	n/a	n/a					0.0001539
	FALSE	High	[R].RLEEQAAQHK.[A]		0.00344303	8.22091e-05	4	4	2	F7F9U6; Q6S395; Q6S3A4; Q6S3A0	F7F9U6 [1876-1885]; Q6S395 [1877-1886]; Q6S3A4 [1868-1877]; Q6S3A0 [2020-2029]		1	1209.63	448888		165751	39381432	8506114		256026	51501380	Shared	High	Not Found	Peak Found	Peak Found	High	Not Found	Peak Found	Peak Found	High	n/a	n/a	n/a	High	n/a	n/a	n/a	0.0002495				0.0001539				0.01558
	FALSE	High	[R].RLAEDEAFQRR.[R]		0.012232	0.000568074	4	4	1	F7F9U6; Q6S395; Q6S3A4; Q6S3A0	F7F9U6 [1865-1875]; Q6S395 [1866-1876]; Q6S3A4 [1857-1867]; Q6S3A0 [2009-2019]		2	1390.72	186677	115030	22304.6		2.21414e+06	207505	174100	132902	Shared	Peak Found	Peak Found	Peak Found	Not Found	High	Peak Found	Peak Found	Peak Found	n/a	n/a	n/a	n/a	High	n/a	n/a	n/a					0.000439
	FALSE	High	[R].RLAEDEAFQR.[R]		9.05653e-05	8.22091e-05	4	4	4	F7F9U6; Q6S395; Q6S3A4; Q6S3A0	F7F9U6 [1865-1874]; Q6S395 [1866-1875]; Q6S3A4 [1857-1866]; Q6S3A0 [2009-2018]		1	1234.62	2.9412e+06				29226508	190848			Shared	High	Not Found	Not Found	Not Found	High	Peak Found	Not Found	Not Found	High	n/a	n/a	n/a	High	n/a	n/a	n/a	0.0002495				0.0001539				0.005265
	FALSE	High	[R].RGSFDATGSGFSMTFSSSSYSSSGYGR.[R]	1xOxidation [M13]	9.01855e-09	8.22091e-05	4	4	1	F7F9U6; Q6S395; Q6S3A4; Q6S3A0	F7F9U6 [4500-4526]; Q6S395 [4501-4527]; Q6S3A4 [4492-4518]; Q6S3A0 [4644-4670]		1	2789.17	249702				2.99275e+06				Shared	Peak Found	Not Found	Not Found	Not Found	High	Not Found	Not Found	Not Found	n/a	n/a	n/a	n/a	High	n/a	n/a	n/a					0.0001539
	FALSE	High	[R].QVQVALETAQR.[S]		1.14648e-05	8.22091e-05	4	4	6	F7F9U6; Q6S395; Q6S3A4; Q6S3A0	F7F9U6 [1559-1569]; Q6S395 [1560-1570]; Q6S3A4 [1551-1561]; Q6S3A0 [1703-1713]		0	1242.68	6.29945e+06		193540		6.16257e+07		631853		Shared	High	Not Found	Peak Found	Not Found	High	Not Found	Peak Found	Not Found	High	n/a	n/a	n/a	High	n/a	n/a	n/a	0.0002495				0.0001539				7.432e-05
	FALSE	High	[R].QYDIDDAITK.[N]		0.00283242	8.22091e-05	4	4	4	F7F9U6; Q6S395; Q6S3A4; Q6S3A0	F7F9U6 [4199-4208]; Q6S395 [4200-4209]; Q6S3A4 [4191-4200]; Q6S3A0 [4343-4352]		0	1181.57	2.34323e+06		33276.6	46473.5	2.67708e+07	204768		73859.8	Shared	High	Not Found	Peak Found	Peak Found	High	Peak Found	Not Found	Peak Found	High	n/a	n/a	n/a	High	n/a	Medium	n/a	0.0002495				0.0001539		0.03791		0.003512
	FALSE	High	[R].QVQDESQR.[K]		0.0253764	0.00196803	4	4	2	F7F9U6; Q6S395; Q6S3A4; Q6S3A0	F7F9U6 [1499-1506]; Q6S395 [1500-1507]; Q6S3A4 [1491-1498]; Q6S3A0 [1643-1650]		0	989.465	313201	18730.8	14757	40150.1	3.06092e+06		52965.4	87604.2	Shared	High	Peak Found	Peak Found	Peak Found	High	Not Found	Peak Found	Peak Found	High	n/a	n/a	n/a	High	n/a	n/a	n/a	0.002019				0.0008163				0.02862
	FALSE	High	[R].QVEEEIMALK.[A]	1xOxidation [M7]	0.00166474	8.22091e-05	4	4	6	F7F9U6; Q6S395; Q6S3A4; Q6S3A0	F7F9U6 [1919-1928]; Q6S395 [1920-1929]; Q6S3A4 [1911-1920]; Q6S3A0 [2063-2072]		0	1205.61	1.82249e+06	1.54109e+06			2.31212e+07	1.91748e+06		51356.3	Shared	High	Peak Found	Not Found	Not Found	High	Peak Found	Not Found	Peak Found	High	n/a	n/a	n/a	High	n/a	n/a	n/a	0.0002495				0.0001539				0.004956
	FALSE	High	[K].QVEVTVHK.[G]		0.0558992	0.00470212	4	4	2	F7F9U6; Q6S395; Q6S3A4; Q6S3A0	F7F9U6 [814-821]; Q6S395 [815-822]; Q6S3A4 [806-813]; Q6S3A0 [958-965]		0	939.526	611201	62907.2			4570440	105616			Shared	High	Peak Found	Not Found	Not Found	High	Peak Found	Not Found	Not Found	High	n/a	n/a	n/a	High	n/a	n/a	n/a	0.007638				0.003303				0.1156
	FALSE	High	[R].RDLLQPEVAVALLEAQAGTGHIIDPATSAR.[L]		4.56798e-10	8.22091e-05	4	4	2	F7F9U6; Q6S395; Q6S3A4; Q6S3A0	F7F9U6 [3043-3072]; Q6S395 [3044-3073]; Q6S3A4 [3035-3064]; Q6S3A0 [3187-3216]		1	3112.67	359721	24331.3	19671.3		3.42141e+06		35192	397641	Shared	High	Peak Found	Peak Found	Not Found	High	Not Found	Peak Found	Peak Found	High	n/a	n/a	n/a	High	n/a	n/a	n/a	0.0002495				0.0001539				5.403e-08
	FALSE	High	[R].REEAAVDAQQQK.[R]		8.33194e-08	8.22091e-05	4	4	4	F7F9U6; Q6S395; Q6S3A4; Q6S3A0	F7F9U6 [1401-1412]; Q6S395 [1402-1413]; Q6S3A4 [1393-1404]; Q6S3A0 [1545-1556]		1	1372.68	5.60486e+06				34310001		49768.1	29703.6	Shared	High	Not Found	Not Found	Not Found	High	Not Found	Peak Found	Peak Found	High	n/a	n/a	n/a	High	n/a	n/a	n/a	0.0002495				0.0001539				3.852e-07
	FALSE	High	[R].RDDNSGQMLLPLSDAR.[K]	1xDeamidated [N4]; 1xOxidation [M8]	0.000947895	8.22091e-05	4	4	1	F7F9U6; Q6S395; Q6S3A4; Q6S3A0	F7F9U6 [3863-3878]; Q6S395 [3864-3879]; Q6S3A4 [3855-3870]; Q6S3A0 [4007-4022]		1	1804.85					1.28213e+06	173307		40418.6	Shared	Not Found	Not Found	Not Found	Not Found	High	Peak Found	Not Found	Peak Found	n/a	n/a	n/a	n/a	High	n/a	n/a	n/a					0.0001539
	FALSE	High	[R].RDDNSGQMLLPLSDAR.[K]	1xOxidation [M8]	1.0115e-05	8.22091e-05	4	4	4	F7F9U6; Q6S395; Q6S3A4; Q6S3A0	F7F9U6 [3863-3878]; Q6S395 [3864-3879]; Q6S3A4 [3855-3870]; Q6S3A0 [4007-4022]		1	1803.87	1.43474e+06		29504.8	979944	1.68035e+07		38108	2.1697e+06	Shared	High	Not Found	Peak Found	Peak Found	High	Not Found	Peak Found	Peak Found	High	n/a	n/a	n/a	High	n/a	n/a	n/a	0.0002495				0.0001539				0.0002603
	FALSE	High	[R].RAAEEAEEAREQAER.[E]		0.000264686	8.22091e-05	4	4	2	F7F9U6; Q6S395; Q6S3A4; Q6S3A0	F7F9U6 [2085-2099]; Q6S395 [2086-2100]; Q6S3A4 [2077-2091]; Q6S3A0 [2229-2243]		2	1744.82									No Quan Values	High	Not Found	Not Found	Not Found	High	Not Found	Not Found	Not Found	High	n/a	n/a	n/a	High	n/a	n/a	n/a	0.0002495				0.0001539				0.002345
	FALSE	High	[R].RAQAEQAALK.[Q]		0.00954737	0.00038865	4	4	3	F7F9U6; Q6S395; Q6S3A4; Q6S3A0	F7F9U6 [2146-2155]; Q6S395 [2147-2156]; Q6S3A4 [2138-2147]; Q6S3A0 [2290-2299]		1	1085.61	4920419	54487.7	517510	59724.2	30831696	72001.2	627231	143010	Shared	High	Peak Found	Peak Found	Peak Found	High	Peak Found	Peak Found	Peak Found	High	n/a	n/a	n/a	High	n/a	n/a	n/a	0.00992				0.0001539				0.1399
	FALSE	High	[R].RAQQQAEAER.[A]		0.0118594	0.000568074	4	4	2	F7F9U6; Q6S395; Q6S3A4; Q6S3A0	F7F9U6 [1610-1619]; Q6S395 [1611-1620]; Q6S3A4 [1602-1611]; Q6S3A0 [1754-1763]		1	1186.59	440447		39384.8		2.4293e+06				Shared	High	Not Found	Peak Found	Not Found	High	Not Found	Not Found	Not Found	High	n/a	n/a	n/a	High	n/a	n/a	n/a	0.0002495				0.005844				0.01223
	FALSE	High	[R].LSVAAQEAAR.[L]		0.000472372	8.22091e-05	4	4	5	F7F9U6; Q6S395; Q6S3A4; Q6S3A0	F7F9U6 [2280-2289]; Q6S395 [2281-2290]; Q6S3A4 [2272-2281]; Q6S3A0 [2424-2433]		0	1015.55	8.28984e+06				70846888				Shared	High	Not Found	Not Found	Not Found	High	Not Found	Not Found	Not Found	High	n/a	n/a	n/a	High	n/a	n/a	n/a	0.0002495				0.0001539				0.001382
	FALSE	High	[R].LSYTQLLK.[R]		0.0116774	0.00047521	4	4	3	F7F9U6; Q6S395; Q6S3A4; Q6S3A0	F7F9U6 [3852-3859]; Q6S395 [3853-3860]; Q6S3A4 [3844-3851]; Q6S3A0 [3996-4003]		0	965.567	3723376				42826456				Shared	High	Not Found	Not Found	Not Found	High	Not Found	Not Found	Not Found	High	Low	Low	n/a	High	Low	Low	n/a	0.002697	0.2352	0.2911		0.000439	0.1552	0.3014		0.04171	1
	FALSE	High	[R].LTAEDLYEAR.[I]		0.000156658	8.22091e-05	4	4	3	F7F9U6; Q6S395; Q6S3A4; Q6S3A0	F7F9U6 [3644-3653]; Q6S395 [3645-3654]; Q6S3A4 [3636-3645]; Q6S3A0 [3788-3797]		0	1180.58	4983659		42615.4	56189.3	50698616	222700		120724	Shared	High	Not Found	Peak Found	Peak Found	High	Peak Found	Not Found	Peak Found	High	n/a	n/a	n/a	High	n/a	n/a	n/a	0.0002495				0.0001539				0.0009526
	FALSE	High	[R].LSVYQAMK.[K]	1xOxidation [M7]	0.00962169	0.00038865	4	4	2	F7F9U6; Q6S395; Q6S3A4; Q6S3A0	F7F9U6 [3944-3951]; Q6S395 [3945-3952]; Q6S3A4 [3936-3943]; Q6S3A0 [4088-4095]		0	955.492	2.69536e+06	11987.7			23735360				Shared	High	Peak Found	Not Found	Not Found	High	Not Found	Not Found	Not Found	High	n/a	n/a	n/a	High	n/a	n/a	n/a	0.006205				0.0003063				0.09044
	FALSE	High	[R].LSVYQAMKK.[G]	1xOxidation [M7]	0.0233335	0.00173362	4	4	2	F7F9U6; Q6S395; Q6S3A4; Q6S3A0	F7F9U6 [3944-3952]; Q6S395 [3945-3953]; Q6S3A4 [3936-3944]; Q6S3A0 [4088-4096]		1	1083.59	189127	72346.3		131636	2.0696e+06	188056	12029.4	158525	Shared	High	Peak Found	Not Found	Peak Found	High	Peak Found	Peak Found	Peak Found	High	n/a	n/a	n/a	High	n/a	n/a	n/a	0.006368				0.0006886				0.09163
	FALSE	High	[K].LSVYTALQR.[Q]		0.00196178	8.22091e-05	4	4	5	F7F9U6; Q6S395; Q6S3A4; Q6S3A0	F7F9U6 [2707-2715]; Q6S395 [2708-2716]; Q6S3A4 [2699-2707]; Q6S3A0 [2851-2859]		0	1050.59	3.81002e+06				39056756				Shared	High	Not Found	Not Found	Not Found	High	Not Found	Not Found	Not Found	High	n/a	n/a	n/a	High	n/a	n/a	n/a	0.0002495				0.0001539				0.01143
	FALSE	High	[R].LSFSGLR.[A]		0.0647693	0.0049952	4	4	3	F7F9U6; Q6S395; Q6S3A4; Q6S3A0	F7F9U6 [3300-3306]; Q6S395 [3301-3307]; Q6S3A4 [3292-3298]; Q6S3A0 [3444-3450]		0	779.441	5085900			25716.7	66205660				Shared	High	Not Found	Not Found	Peak Found	High	Not Found	Not Found	Not Found	High	n/a	n/a	n/a	High	n/a	n/a	n/a	0.003798				0.003508				0.05883
	FALSE	High	[K].LSIYEALR.[R]		0.00372254	8.22091e-05	4	4	3	F7F9U6; Q6S395; Q6S3A4; Q6S3A0	F7F9U6 [3035-3042]; Q6S395 [3036-3043]; Q6S3A4 [3027-3034]; Q6S3A0 [3179-3186]		0	964.546	4929456				51419052				Shared	High	Not Found	Not Found	Not Found	High	Not Found	Not Found	Not Found	High	n/a	n/a	n/a	High	n/a	n/a	n/a	0.0002495				0.0001539				0.007877
	FALSE	High	[K].LSIYEALRR.[D]		0.00393153	8.22091e-05	4	4	1	F7F9U6; Q6S395; Q6S3A4; Q6S3A0	F7F9U6 [3035-3043]; Q6S395 [3036-3044]; Q6S3A4 [3027-3035]; Q6S3A0 [3179-3187]		1	1120.65	239742	138507			2.53916e+06	302180			Shared	Peak Found	Peak Found	Not Found	Not Found	High	Peak Found	Not Found	Not Found	n/a	n/a	n/a	n/a	High	n/a	n/a	n/a					0.0001539
	FALSE	High	[R].LTVNEAVK.[E]		0.0615241	0.00480496	4	4	2	F7F9U6; Q6S395; Q6S3A4; Q6S3A0	F7F9U6 [2745-2752]; Q6S395 [2746-2753]; Q6S3A4 [2737-2744]; Q6S3A0 [2889-2896]		0	873.504	5644060	28093.1	17616.8		47032996	44051.4	33022.9		Shared	High	Peak Found	Peak Found	Not Found	High	Peak Found	Peak Found	Not Found	High	n/a	n/a	n/a	High	n/a	n/a	n/a	0.00534				0.003508				0.08147
	FALSE	High	[K].LTVEEAVR.[M]		0.0249924	0.00196803	4	4	4	F7F9U6; Q6S395; Q6S3A4; Q6S3A0	F7F9U6 [3982-3989]; Q6S395 [3983-3990]; Q6S3A4 [3974-3981]; Q6S3A0 [4126-4133]		0	916.51	7.00053e+06	49112.9	20106.4		94920616	288639	239557		Shared	High	Peak Found	Peak Found	Not Found	High	High	Peak Found	Not Found	High	n/a	n/a	n/a	High	High	Medium	n/a	0.002195				0.0008163	0.002657	0.02085		0.03079
	FALSE	High	[R].LTVDEAVR.[AK]		0.0450565	0.00362373	4	4	1	F7F9U6; Q6S395; Q6S3A4; Q6S3A0	F7F9U6 [3073-3080]; [3739-3746]; Q6S395 [3074-3081]; [3740-3747]; Q6S3A4 [3065-3072]; [3731-3738]; Q6S3A0 [3217-3224]; [3883-3890]		0	902.494	15904850		27382.3	41222.4	143849664		28595.7		Shared	Peak Found	Not Found	Peak Found	Peak Found	High	Not Found	Peak Found	Not Found	n/a	n/a	n/a	n/a	High	n/a	n/a	n/a					0.002453
	FALSE	High	[R].LTVDEAVRK.[G]		0.022118	0.00173362	4	4	2	F7F9U6; Q6S395; Q6S3A4; Q6S3A0	F7F9U6 [3739-3747]; Q6S395 [3740-3748]; Q6S3A4 [3731-3739]; Q6S3A0 [3883-3891]		1	1030.59	210277	868634		52782.5	2.45862e+06	1922377	50315.1	115232	Shared	High	Peak Found	Not Found	Peak Found	High	Peak Found	Peak Found	Peak Found	High	n/a	n/a	n/a	High	n/a	n/a	n/a	0.007955				0.0006886				0.1198
	FALSE	High	[R].LTQGHTTVAELTQR.[E]		3.1837e-09	8.22091e-05	4	4	5	F7F9U6; Q6S395; Q6S3A4; Q6S3A0	F7F9U6 [2669-2682]; Q6S395 [2670-2683]; Q6S3A4 [2661-2674]; Q6S3A0 [2813-2826]		0	1554.82	5.83256e+06				44037057				Shared	High	Not Found	Not Found	Not Found	High	Not Found	Not Found	Not Found	High	n/a	n/a	n/a	High	n/a	n/a	n/a	0.0002495				0.0001539				0.0001035
	FALSE	High	[R].LQEDKEQMAQQLVEETQGFQR.[T]	1xOxidation [M8]	2.96977e-10	8.22091e-05	4	4	9	F7F9U6; Q6S395; Q6S3A4; Q6S3A0	F7F9U6 [2343-2363]; Q6S395 [2344-2364]; Q6S3A4 [2335-2355]; Q6S3A0 [2487-2507]		1	2551.21	3.74546e+06	84639.4			3.75073e+07				Shared	High	Peak Found	Not Found	Not Found	High	Not Found	Not Found	Not Found	High	n/a	n/a	n/a	High	n/a	n/a	n/a	0.0002495				0.0001539				0.002354
	FALSE	High	[R].LQHEATAATQK.[R]		4.33877e-05	8.22091e-05	4	4	4	F7F9U6; Q6S395; Q6S3A4; Q6S3A0	F7F9U6 [1736-1746]; Q6S395 [1737-1747]; Q6S3A4 [1728-1738]; Q6S3A0 [1880-1890]		0	1197.62	7.21409e+06	67082.3			63495902		10932.1		Shared	High	Peak Found	Not Found	Not Found	High	Not Found	Peak Found	Not Found	High	n/a	n/a	n/a	High	n/a	n/a	n/a	0.0002495				0.0001539				0.0002302
	FALSE	High	[R].LQLEACETR.[T]	1xCarbamidomethyl [C6]	0.00363639	8.22091e-05	4	4	3	F7F9U6; Q6S395; Q6S3A4; Q6S3A0	F7F9U6 [991-999]; Q6S395 [992-1000]; Q6S3A4 [983-991]; Q6S3A0 [1135-1143]		0	1119.55	2.59686e+06	65145.3	15813.6	63338.1	28596212		31260		Shared	High	Peak Found	Peak Found	Peak Found	High	Not Found	Peak Found	Not Found	High	n/a	n/a	n/a	High	n/a	n/a	n/a	0.0002495				0.0001539				0.006998
	FALSE	High	[R].LQLEETDHQK.[S]		0.000321899	8.22091e-05	4	4	4	F7F9U6; Q6S395; Q6S3A4; Q6S3A0	F7F9U6 [2190-2199]; Q6S395 [2191-2200]; Q6S3A4 [2182-2191]; Q6S3A0 [2334-2343]		0	1240.62	5.32737e+06		31671.4		49794743		65004.2		Shared	High	Not Found	Peak Found	Not Found	High	Not Found	Peak Found	Not Found	High	n/a	n/a	n/a	High	n/a	n/a	n/a	0.006205				0.0001539				0.09005
	FALSE	High	[R].LQLETTER.[Q]		0.00911321	0.000287704	4	4	3	F7F9U6; Q6S395; Q6S3A4; Q6S3A0	F7F9U6 [1456-1463]; Q6S395 [1457-1464]; Q6S3A4 [1448-1455]; Q6S3A0 [1600-1607]		0	989.526	8815878				80161432			19231.1	Shared	High	Not Found	Not Found	Not Found	High	Not Found	Not Found	Peak Found	High	n/a	n/a	n/a	High	n/a	n/a	n/a	0.002019				0.0001539				0.02561
	FALSE	High	[K].IPPGYHPLDVEK.[E]		4.40724e-05	8.22091e-05	4	4	4	F7F9U6; Q6S395; Q6S3A4; Q6S3A0	F7F9U6 [357-368]; Q6S395 [357-368]; Q6S3A4 [348-359]; Q6S3A0 [500-511]		0	1364.72	913567	165803	454894		5.59086e+06	135219	100817		Shared	Peak Found	Peak Found	Peak Found	Not Found	High	Peak Found	Peak Found	Not Found	n/a	n/a	n/a	n/a	High	n/a	n/a	n/a					0.0001539
	FALSE	High	[R].LPLDKDPAR.[E]		0.0209644	0.00167911	4	4	3	F7F9U6; Q6S395; Q6S3A4; Q6S3A0	F7F9U6 [1006-1014]; Q6S395 [1007-1015]; Q6S3A4 [998-1006]; Q6S3A0 [1150-1158]		1	1024.58	1.07663e+06				10475598		14412.3	44699.6	Shared	High	Not Found	Not Found	Not Found	High	Not Found	Peak Found	Peak Found	High	n/a	n/a	n/a	High	n/a	n/a	n/a	0.002351				0.0006886				0.03608
	FALSE	High	[K].LQAEEAER.[R]		0.00294522	8.22091e-05	4	4	1	F7F9U6; Q6S395; Q6S3A4; Q6S3A0	F7F9U6 [1540-1547]; Q6S395 [1541-1548]; Q6S3A4 [1532-1539]; Q6S3A0 [1684-1691]		0	945.464	186570	56930.5	29306		856645	68376.4		47013.5	Shared	Peak Found	Peak Found	Peak Found	Not Found	High	Peak Found	Not Found	Peak Found	Medium	n/a	n/a	n/a	High	n/a	n/a	n/a	0.01211				0.0001539				0.1641
	FALSE	High	[R].LQAEEVAQQK.[S]		0.000293039	8.22091e-05	4	4	3	F7F9U6; Q6S395; Q6S3A4; Q6S3A0	F7F9U6 [1643-1652]; Q6S395 [1644-1653]; Q6S3A4 [1635-1644]; Q6S3A0 [1787-1796]		0	1143.6	8.07017e+06	120206			73338976	85354.3			Shared	High	Peak Found	Not Found	Not Found	High	Peak Found	Not Found	Not Found	High	n/a	n/a	n/a	High	n/a	n/a	n/a	0.0002495				0.0001539				0.00364
	FALSE	High	[R].LPVDVAYQR.[G]		0.00185731	8.22091e-05	4	4	2	F7F9U6; Q6S395; Q6S3A4; Q6S3A0	F7F9U6 [3480-3488]; Q6S395 [3481-3489]; Q6S3A4 [3472-3480]; Q6S3A0 [3624-3632]		0	1060.58	4.00358e+06		20425.3		45288088		36740.9		Shared	High	Not Found	Peak Found	Not Found	High	Not Found	Peak Found	Not Found	High	n/a	n/a	n/a	High	n/a	n/a	n/a	0.0002495				0.0001539				0.002619
	FALSE	High	[R].LPVEVAYK.[R]		0.0642961	0.0049952	4	4	1	F7F9U6; Q6S395; Q6S3A4; Q6S3A0	F7F9U6 [4058-4065]; Q6S395 [4059-4066]; Q6S3A4 [4050-4057]; Q6S3A0 [4202-4209]		0	918.529	1.36084e+06		11083.3		11382929		35049.5		Shared	High	Not Found	Peak Found	Not Found	Peak Found	Not Found	Peak Found	Not Found	High	n/a	n/a	n/a	n/a	n/a	n/a	n/a	0.003034								0.05382
	FALSE	High	[R].LRSEAEAAR.[R]		0.0178455	0.00126036	4	4	2	F7F9U6; Q6S395; Q6S3A4; Q6S3A0	F7F9U6 [2076-2084]; Q6S395 [2077-2085]; Q6S3A4 [2068-2076]; Q6S3A0 [2220-2228]		1	1002.53	2.85504e+06	58212.9	85410.2		32347002	32206.3	172067		Shared	High	Peak Found	Peak Found	Not Found	High	Peak Found	Peak Found	Not Found	High	n/a	n/a	n/a	High	n/a	n/a	n/a	0.0007319				0.004956				0.01743
	FALSE	High	[R].LRVPEPEGLGSK.[R]		5.11873e-06	8.22091e-05	1	1	6	Q6S395	Q6S395 [6-17]		1	1281.72	3.25225e+06	95382.5	399278	399400	25011333		771047	291870		High	Peak Found	Peak Found	Peak Found	High	Not Found	Peak Found	Peak Found	High	n/a	n/a	n/a	High	n/a	n/a	n/a	0.0002495				0.0001539				0.0008933
	FALSE	High	[R].LRQLAEEDLAQQR.[A]		0.00100912	8.22091e-05	4	4	2	F7F9U6; Q6S395; Q6S3A4; Q6S3A0	F7F9U6 [2290-2302]; Q6S395 [2291-2303]; Q6S3A4 [2282-2294]; Q6S3A0 [2434-2446]		1	1569.83	91427.2			76317	1.59749e+06	271522		204553	Shared	Peak Found	Not Found	Not Found	Peak Found	High	Peak Found	Not Found	Peak Found	n/a	n/a	n/a	n/a	High	n/a	n/a	n/a					0.0001539
	FALSE	High	[R].LRLPLDKDPAR.[E]		0.000176177	8.22091e-05	4	4	4	F7F9U6; Q6S395; Q6S3A4; Q6S3A0	F7F9U6 [1004-1014]; Q6S395 [1005-1015]; Q6S3A4 [996-1006]; Q6S3A0 [1148-1158]		2	1293.76	1.12489e+06				12751838	27844.6			Shared	High	Not Found	Not Found	Not Found	High	Peak Found	Not Found	Not Found	High	n/a	n/a	n/a	High	n/a	n/a	n/a	0.0002495				0.0001539				0.008897
	FALSE	High	[K].LRDVSAYSK.[Y]		0.0109763	0.00047521	4	4	1	F7F9U6; Q6S395; Q6S3A4; Q6S3A0	F7F9U6 [4422-4430]; Q6S395 [4423-4431]; Q6S3A4 [4414-4422]; Q6S3A0 [4566-4574]		1	1038.56	954308				11001318				Shared	Peak Found	Not Found	Not Found	Not Found	High	Not Found	Not Found	Not Found	n/a	n/a	n/a	n/a	High	n/a	n/a	n/a					0.000439
	FALSE	High	[K].LQNVQIALDYLR.[H]		6.7323e-06	8.22091e-05	4	4	6	F7F9U6; Q6S395; Q6S3A4; Q6S3A0	F7F9U6 [100-111]; Q6S395 [100-111]; Q6S3A4 [91-102]; Q6S3A0 [243-254]		0	1445.81	4.88923e+06				5.07362e+07	151468			Shared	High	Not Found	Not Found	Not Found	High	High	Not Found	Not Found	High	n/a	n/a	n/a	High	High	n/a	n/a	0.0002495				0.0001539	0.0001943			0.0002935
	FALSE	High	[R].LREAIAELER.[E]		0.000196582	8.22091e-05	4	4	4	F7F9U6; Q6S395; Q6S3A4; Q6S3A0	F7F9U6 [2445-2454]; Q6S395 [2446-2455]; Q6S3A4 [2437-2446]; Q6S3A0 [2589-2598]		1	1199.67	1.64574e+06				17922865				Shared	High	Not Found	Not Found	Not Found	High	Not Found	Not Found	Not Found	High	n/a	n/a	n/a	High	n/a	n/a	n/a	0.0009667				0.0001539				0.01921
	FALSE	High	[R].LRAETEQGEQQR.[Q]		1.68406e-06	8.22091e-05	4	4	4	F7F9U6; Q6S395; Q6S3A4; Q6S3A0	F7F9U6 [1715-1726]; Q6S395 [1716-1727]; Q6S3A4 [1707-1718]; Q6S3A0 [1859-1870]		1	1444.71	6.78342e+06		33681.7		40309698		62547.2		Shared	High	Not Found	Peak Found	Not Found	High	Not Found	Peak Found	Not Found	High	n/a	n/a	n/a	High	n/a	n/a	n/a	0.0002495				0.0001539				0.0001887
	FALSE	High	[K].LRAQAEAQQPVFNTLR.[D]		0.000224563	8.22091e-05	4	4	1	F7F9U6; Q6S395; Q6S3A4; Q6S3A0	F7F9U6 [1132-1147]; Q6S395 [1133-1148]; Q6S3A4 [1124-1139]; Q6S3A0 [1276-1291]		1	1842					445335				Shared	Not Found	Not Found	Not Found	Not Found	High	Not Found	Not Found	Not Found	n/a	n/a	n/a	n/a	High	n/a	n/a	n/a					0.0001539
	FALSE	High	[R].NDDIADGNPK.[L]		0.000367713	8.22091e-05	4	4	10	F7F9U6; Q6S395; Q6S3A4; Q6S3A0	F7F9U6 [122-131]; Q6S395 [122-131]; Q6S3A4 [113-122]; Q6S3A0 [265-274]		0	1058.47	1.11626e+06				1.29812e+07				Shared	High	Not Found	Not Found	Not Found	High	Not Found	Not Found	Not Found	High	n/a	n/a	n/a	High	n/a	n/a	n/a	0.0002495				0.0001539				0.001199
	FALSE	High	[R].NDESQLSPATR.[G]		4.54743e-05	8.22091e-05	4	4	5	F7F9U6; Q6S395; Q6S3A4; Q6S3A0	F7F9U6 [574-584]; Q6S395 [575-585]; Q6S3A4 [566-576]; Q6S3A0 [718-728]		0	1217.58	1.93458e+06	41328.1	102959		19616974		245716		Shared	High	Peak Found	Peak Found	Not Found	High	Not Found	Peak Found	Not Found	High	n/a	n/a	n/a	High	n/a	n/a	n/a	0.0002495				0.0001539				0.001367
	FALSE	High	[R].NDESQLSPATR.[G]	1xDeamidated [N1]	0.00108273	8.22091e-05	4	4	1	F7F9U6; Q6S395; Q6S3A4; Q6S3A0	F7F9U6 [574-584]; Q6S395 [575-585]; Q6S3A4 [566-576]; Q6S3A0 [718-728]		0	1218.56	108598	65567.8		32591.6	1.3254e+06				Shared	Peak Found	Peak Found	Not Found	Peak Found	High	Not Found	Not Found	Not Found	n/a	n/a	n/a	n/a	High	n/a	n/a	n/a					0.0001539
	FALSE	High	[R].MVEGYQGLR.[C]	1xOxidation [M1]	0.00123674	8.22091e-05	4	4	3	F7F9U6; Q6S395; Q6S3A4; Q6S3A0	F7F9U6 [171-179]; Q6S395 [171-179]; Q6S3A4 [162-170]; Q6S3A0 [314-322]		0	1068.51	2.36884e+06	512456	1.64549e+06	456321	28548936	136631	608126	454377	Shared	High	Peak Found	Peak Found	Peak Found	High	Peak Found	Peak Found	Peak Found	High	n/a	n/a	n/a	High	n/a	n/a	n/a	0.003034				0.0001539				0.05244
	FALSE	High	[R].NLELHYQAFLR.[D]		0.000244757	8.22091e-05	4	4	4	F7F9U6; Q6S395; Q6S3A4; Q6S3A0	F7F9U6 [925-935]; Q6S395 [926-936]; Q6S3A4 [917-927]; Q6S3A0 [1069-1079]		0	1403.74	1.50228e+06	110096			9.74603e+06	293367			Shared	High	Peak Found	Not Found	Not Found	High	Peak Found	Not Found	Not Found	High	n/a	n/a	n/a	High	n/a	n/a	n/a	0.003223				0.0001539				0.05706
	FALSE	High	[K].LVNIRNDDIADGNPK.[L]		0.00046869	8.22091e-05	4	4	1	F7F9U6; Q6S395; Q6S3A4; Q6S3A0	F7F9U6 [117-131]; Q6S395 [117-131]; Q6S3A4 [108-122]; Q6S3A0 [260-274]		1	1653.86	152919				2.11261e+06		17806.4		Shared	Peak Found	Not Found	Not Found	Not Found	High	Not Found	Peak Found	Not Found	n/a	n/a	n/a	n/a	High	n/a	n/a	n/a					0.0001539
	FALSE	High	[K].IVITVVEEHER.[K]		2.71248e-05	8.22091e-05	4	4	6	F7F9U6; Q6S395; Q6S3A4; Q6S3A0	F7F9U6 [2955-2965]; Q6S395 [2956-2966]; Q6S3A4 [2947-2957]; Q6S3A0 [3099-3109]		0	1323.73	7.32599e+06				35886586				Shared	High	Not Found	Not Found	Not Found	High	Not Found	Not Found	Not Found	High	n/a	n/a	n/a	High	n/a	n/a	n/a	0.0002495				0.0001539				0.0005183
	FALSE	High	[K].MQAVQEATR.[L]	1xOxidation [M1]	0.00203998	8.22091e-05	4	4	1	F7F9U6; Q6S395; Q6S3A4; Q6S3A0	F7F9U6 [2313-2321]; Q6S395 [2314-2322]; Q6S3A4 [2305-2313]; Q6S3A0 [2457-2465]		0	1049.5	5.39605e+06				58597792				Shared	High	Not Found	Not Found	Not Found	Peak Found	Not Found	Not Found	Not Found	High	n/a	n/a	n/a	Medium	n/a	n/a	n/a	0.0002495				0.02111				0.002615
	FALSE	High	[R].MIIIIIEIIEK.[T]	1xOxidation [M1]	7.05608e-06	8.22091e-05	4	4	17	F7F9U6; Q6S395; Q6S3A4; Q6S3A0	F7F9U6 [3615-3625]; Q6S395 [3616-3626]; Q6S3A4 [3607-3617]; Q6S3A0 [3759-3769]		0	1343.82	894465	165406	312514	359630	3.29787e+06	432966	391724	219700	Shared	High	Peak Found	Peak Found	Peak Found	High	Peak Found	Peak Found	Peak Found	High	n/a	n/a	n/a	High	n/a	n/a	n/a	0.002697				0.0001539				0.04195
	FALSE	High	[K].MSAAQALK.[K]	1xOxidation [M1]	0.0214514	0.00167911	4	4	3	F7F9U6; Q6S395; Q6S3A4; Q6S3A0	F7F9U6 [4365-4372]; Q6S395 [4366-4373]; Q6S3A4 [4357-4364]; Q6S3A0 [4509-4516]		0	835.434	3358359	90379.2	84139.5		33444010	48572.7	133485	278839	Shared	High	Peak Found	Peak Found	Not Found	High	Peak Found	Peak Found	Peak Found	High	n/a	n/a	n/a	High	n/a	n/a	n/a	0.002697				0.0006886				0.04067
	FALSE	High	[K].MSAAQALKK.[G]	1xOxidation [M1]	0.00387066	8.22091e-05	4	4	2	F7F9U6; Q6S395; Q6S3A4; Q6S3A0	F7F9U6 [4365-4373]; Q6S395 [4366-4374]; Q6S3A4 [4357-4365]; Q6S3A0 [4509-4517]		1	963.529	686270	114341	31603.3	19751.7	9511212	178006	9891.19	31500.5	Shared	High	Peak Found	Peak Found	Peak Found	High	Peak Found	Peak Found	Peak Found	High	n/a	n/a	n/a	High	n/a	n/a	n/a	0.002195				0.0001539				0.03181
	FALSE	High	[R].MGIVGPEFK.[D]	1xOxidation [M1]	0.00341626	8.22091e-05	4	4	5	F7F9U6; Q6S395; Q6S3A4; Q6S3A0	F7F9U6 [3990-3998]; Q6S395 [3991-3999]; Q6S3A4 [3982-3990]; Q6S3A0 [4134-4142]		0	993.507	3.63814e+06	263879			43346740	189565	110953		Shared	High	Peak Found	Not Found	Not Found	High	High	Peak Found	Not Found	High	n/a	n/a	n/a	High	High	n/a	n/a	0.002697				0.0001539	0.002028			0.04325
	FALSE	High	[R].VLADPSDDTK.[G]		0.000217641	8.22091e-05	4	4	5	F7F9U6; Q6S395; Q6S3A4; Q6S3A0	F7F9U6 [2839-2848]; [3498-3507]; Q6S395 [2840-2849]; [3499-3508]; Q6S3A4 [2831-2840]; [3490-3499]; Q6S3A0 [2983-2992]; [3642-3651]		0	1060.52	10286713			33167682	104082074	165687		992212	Shared	High	Not Found	Not Found	Peak Found	High	Peak Found	Not Found	Peak Found	High	n/a	n/a	n/a	High	n/a	n/a	n/a	0.0002495				0.0001539				0.001943
	FALSE	High	[K].VLALPEPSPAAPTLR.[S]		1.64349e-05	8.22091e-05	4	4	6	F7F9U6; Q6S395; Q6S3A4; Q6S3A0	F7F9U6 [1047-1061]; Q6S395 [1048-1062]; Q6S3A4 [1039-1053]; Q6S3A0 [1191-1205]		0	1531.88	8.94071e+06	106561	13105.6		1.00346e+08	235786	25173.7		Shared	High	Peak Found	Peak Found	Not Found	High	Peak Found	Peak Found	Not Found	High	n/a	n/a	n/a	High	n/a	n/a	n/a	0.0002495				0.0001539				0.0003435
	FALSE	High	[K].VEVPVGGFK.[G]		0.0013166	8.22091e-05	4	4	4	F7F9U6; Q6S395; Q6S3A4; Q6S3A0	F7F9U6 [3236-3244]; Q6S395 [3237-3245]; Q6S3A4 [3228-3236]; Q6S3A0 [3380-3388]		0	931.525	8300761	31465.3	16464.8		89091168		20374.7	109548	Shared	High	Peak Found	Peak Found	Not Found	High	Not Found	Peak Found	Peak Found	High	n/a	n/a	n/a	High	n/a	n/a	n/a	0.0002495				0.0001539				0.004331
	FALSE	High	[K].VLGGSSSEAAVPSVCFLVPPPNQEAQEAVAR.[L]	1xCarbamidomethyl [C15]	1.09683e-08	8.22091e-05	4	4	4	F7F9U6; Q6S395; Q6S3A4; Q6S3A0	F7F9U6 [838-868]; Q6S395 [839-869]; Q6S3A4 [830-860]; Q6S3A0 [982-1012]		0	3166.58	1.19264e+06	40953		34079.7	1.62657e+07				Shared	High	Peak Found	Not Found	Peak Found	High	Not Found	Not Found	Not Found	High	n/a	n/a	n/a	High	n/a	n/a	n/a	0.0002495				0.0001539				0.0004969
	FALSE	High	[K].TVTIWEIINSEYFTAEQR.[R]		2.26002e-11	8.22091e-05	4	4	2	F7F9U6; Q6S395; Q6S3A4; Q6S3A0	F7F9U6 [2918-2935]; Q6S395 [2919-2936]; Q6S3A4 [2910-2927]; Q6S3A0 [3062-3079]		0	2200.09	282071	370271	90957.2	172745	2.43549e+06	229534	309390		Shared	Peak Found	Peak Found	Peak Found	Peak Found	High	Peak Found	Peak Found	Not Found	n/a	n/a	n/a	n/a	High	n/a	n/a	n/a					0.0001539
	FALSE	High	[R].TSSEDNLYLAVLR.[A]		8.79338e-07	8.22091e-05	1	1	4	Q6S395	Q6S395 [19-31]		0	1480.76	1.54475e+06	41331	11302.2		1.56588e+07		10732.8			High	Peak Found	Peak Found	Not Found	High	Not Found	Peak Found	Not Found	High	n/a	n/a	n/a	High	n/a	n/a	n/a	0.0002495				0.0001539				0.0001291
	FALSE	High	[K].VALEEVER.[L]		0.0037811	8.22091e-05	4	4	3	F7F9U6; Q6S395; Q6S3A4; Q6S3A0	F7F9U6 [2003-2010]; Q6S395 [2004-2011]; Q6S3A4 [1995-2002]; Q6S3A0 [2147-2154]		0	944.505	9564575	370461			97461008	910679			Shared	High	Peak Found	Not Found	Not Found	High	Peak Found	Not Found	Not Found	High	n/a	n/a	n/a	High	n/a	n/a	n/a	0.0002495				0.0001539				0.007913
	FALSE	High	[R].YASGPSASLGGPESAVA.[-]		0.0691777	0.00546076	4	4	1	F7F9U6; Q6S395; Q6S3A4; Q6S3A0	F7F9U6 [4528-4544]; Q6S395 [4529-4545]; Q6S3A4 [4520-4536]; Q6S3A0 [4672-4688]		0	1520.72	570070	21532.3	8351.78		8121376		30919.3		Shared	Peak Found	Peak Found	Peak Found	Not Found	High	Not Found	Peak Found	Not Found	Medium	n/a	n/a	n/a	High	n/a	n/a	n/a	0.01802				0.00373				0.2242
	FALSE	High	[R].WQAVLAQTDVR.[Q]		4.9564e-05	8.22091e-05	4	4	2	F7F9U6; Q6S395; Q6S3A4; Q6S3A0	F7F9U6 [1185-1195]; Q6S395 [1186-1196]; Q6S3A4 [1177-1187]; Q6S3A0 [1329-1339]		0	1286.69	403076	114949			5564437	175418			Shared	High	Peak Found	Not Found	Not Found	High	Peak Found	Not Found	Not Found	High	n/a	n/a	n/a	High	n/a	n/a	n/a	0.0002495				0.0001539				0.001799
	FALSE	High	[R].VVIVDPETGK.[E]		0.000476084	8.22091e-05	4	4	3	F7F9U6; Q6S395; Q6S3A4; Q6S3A0	F7F9U6 [4138-4147]; Q6S395 [4139-4148]; Q6S3A4 [4130-4139]; Q6S3A0 [4282-4291]		0	1056.59	1750656				18794862				Shared	High	Not Found	Not Found	Not Found	High	Not Found	Not Found	Not Found	High	n/a	n/a	n/a	High	n/a	n/a	n/a	0.0002495				0.0001539				0.005771
	FALSE	High	[R].VVIVDPETGKEMSVYEAYR.[K]	1xOxidation [M12]	1.9459e-10	8.22091e-05	4	4	4	F7F9U6; Q6S395; Q6S3A4; Q6S3A0	F7F9U6 [4138-4156]; Q6S395 [4139-4157]; Q6S3A4 [4130-4148]; Q6S3A0 [4282-4300]		1	2201.08	1185239	108643			1.48848e+07	151487	24828.1	1.15332e+06	Shared	High	Peak Found	Not Found	Not Found	High	Peak Found	Peak Found	Peak Found	High	n/a	n/a	n/a	High	n/a	n/a	n/a	0.0002495				0.0001539				0.0002768
	FALSE	High	[R].VVIVDPETGKEMSVYEAYRK.[G]	1xOxidation [M12]	0.000761397	8.22091e-05	4	4	4	F7F9U6; Q6S395; Q6S3A4; Q6S3A0	F7F9U6 [4138-4157]; Q6S395 [4139-4158]; Q6S3A4 [4130-4149]; Q6S3A0 [4282-4301]		2	2329.17	612429	22776.2			1.54876e+07		28504.7		Shared	High	Peak Found	Not Found	Not Found	High	Not Found	Peak Found	Not Found	High	n/a	n/a	n/a	High	n/a	n/a	n/a	0.0002495				0.0001539				0.01136
	FALSE	High	[R].VYLDPSTR.[E]		0.00215471	8.22091e-05	4	4	2	F7F9U6; Q6S395; Q6S3A4; Q6S3A0	F7F9U6 [3177-3184]; Q6S395 [3178-3185]; Q6S3A4 [3169-3176]; Q6S3A0 [3321-3328]		0	950.494	1596828	115338	39929.4	58380.8	16879238	269131	85444.6	132826	Shared	High	Peak Found	Peak Found	Peak Found	High	Peak Found	Peak Found	Peak Found	High	n/a	n/a	n/a	High	n/a	n/a	n/a	0.002195				0.0001539				0.03104
	FALSE	High	[R].VYLDPSTREPVTYSQLQQR.[C]		2.28744e-07	8.22091e-05	4	4	4	F7F9U6; Q6S395; Q6S3A4; Q6S3A0	F7F9U6 [3177-3195]; Q6S395 [3178-3196]; Q6S3A4 [3169-3187]; Q6S3A0 [3321-3339]		1	2280.16	1547631				2.0867e+07				Shared	High	Not Found	Not Found	Not Found	High	Not Found	Not Found	Not Found	High	n/a	n/a	n/a	High	n/a	n/a	n/a	0.0002495				0.0001539				0.0002553
	FALSE	High	[R].YSELTTLTSQYIK.[F]		1.50788e-05	8.22091e-05	4	4	3	F7F9U6; Q6S395; Q6S3A4; Q6S3A0	F7F9U6 [1320-1332]; Q6S395 [1321-1333]; Q6S3A4 [1312-1324]; Q6S3A0 [1464-1476]		0	1546.8	3.38582e+06				38597204				Shared	High	Not Found	Not Found	Not Found	High	Not Found	Not Found	Not Found	High	n/a	n/a	n/a	High	n/a	n/a	n/a	0.0002495				0.0001539				0.0009742
	FALSE	High	[R].YLYGTGSVAGVYLPGSR.[Q]		2.47372e-07	8.22091e-05	4	4	3	F7F9U6; Q6S395; Q6S3A4; Q6S3A0	F7F9U6 [3682-3698]; Q6S395 [3683-3699]; Q6S3A4 [3674-3690]; Q6S3A0 [3826-3842]		0	1759.9	1.12803e+06				1.3759e+07	24111.7			Shared	Peak Found	Not Found	Not Found	Not Found	High	Peak Found	Not Found	Not Found	n/a	n/a	n/a	n/a	High	n/a	n/a	n/a					0.0001539
	FALSE	High	[R].YLHDLLAWVEENQR.[R]		0.00642384	8.22091e-05	4	4	1	F7F9U6; Q6S395; Q6S3A4; Q6S3A0	F7F9U6 [521-534]; Q6S395 [522-535]; Q6S3A4 [513-526]; Q6S3A0 [665-678]		0	1785.89		67609.6	31667.4		636954	108458	66704.7	42001	Shared	Not Found	Peak Found	Peak Found	Not Found	High	Peak Found	Peak Found	Peak Found	n/a	n/a	n/a	n/a	High	n/a	n/a	n/a					0.0001539
	FALSE	High	[R].VPVDVAYQR.[G]		0.000400776	8.22091e-05	4	4	3	F7F9U6; Q6S395; Q6S3A4; Q6S3A0	F7F9U6 [2821-2829]; Q6S395 [2822-2830]; Q6S3A4 [2813-2821]; Q6S3A0 [2965-2973]		0	1046.56	3706459	40732.3	12940.5		39580544		22295.7	73675.2	Shared	High	Peak Found	Peak Found	Not Found	High	Not Found	Peak Found	Peak Found	High	n/a	n/a	n/a	High	n/a	n/a	n/a	0.0002495				0.0001539				0.007441
	FALSE	High	[R].VPLDVAYAR.[G]		0.00153952	8.22091e-05	4	4	2	F7F9U6; Q6S395; Q6S3A4; Q6S3A0	F7F9U6 [3149-3157]; Q6S395 [3150-3158]; Q6S3A4 [3141-3149]; Q6S3A0 [3293-3301]		0	1003.56	2.39955e+06	34716.9	6287.3	32701.7	21632368		18659.4	60845.9	Shared	High	Peak Found	Peak Found	Peak Found	High	Not Found	Peak Found	Peak Found	High	n/a	n/a	n/a	High	n/a	n/a	n/a	0.0002495				0.0001539				0.002046
	FALSE	High	[K].VQSGSESVIQEYVDLR.[T]		3.23394e-09	8.22091e-05	4	4	8	F7F9U6; Q6S395; Q6S3A4; Q6S3A0	F7F9U6 [1302-1317]; Q6S395 [1303-1318]; Q6S3A4 [1294-1309]; Q6S3A0 [1446-1461]		0	1808.9	6.61076e+06	19553	164314		56535055	245576	280679		Shared	High	Peak Found	Peak Found	Not Found	High	High	Peak Found	Not Found	High	n/a	n/a	n/a	High	High	n/a	n/a	0.0002495				0.0001539	0.0001943			2.271e-06
	FALSE	High	[K].VRAEMEVLLASK.[A]	1xOxidation [M5]	0.00043681	8.22091e-05	4	4	7	F7F9U6; Q6S395; Q6S3A4; Q6S3A0	F7F9U6 [1757-1768]; Q6S395 [1758-1769]; Q6S3A4 [1749-1760]; Q6S3A0 [1901-1912]		1	1361.75	5.06015e+06				56362214				Shared	High	Not Found	Not Found	Not Found	High	Not Found	Not Found	Not Found	High	n/a	n/a	n/a	High	n/a	n/a	n/a	0.0002495				0.0001539				0.002558
	FALSE	High	[R].VQMEELGK.[L]	1xOxidation [M3]	0.0132146	0.000658755	4	4	4	F7F9U6; Q6S395; Q6S3A4; Q6S3A0	F7F9U6 [2232-2239]; Q6S395 [2233-2240]; Q6S3A4 [2224-2231]; Q6S3A0 [2376-2383]		0	949.466	2.96788e+06	96697.8	10937.7		55539450	112746		59320	Shared	High	Peak Found	Peak Found	Not Found	High	Peak Found	Not Found	Peak Found	High	n/a	n/a	n/a	High	n/a	n/a	n/a	0.0002495				0.0005661				0.01343
	FALSE	High	[R].VPGAQDGVR.[A]		0.00408794	8.22091e-05	4	4	4	F7F9U6; Q6S395; Q6S3A4; Q6S3A0	F7F9U6 [265-273]; Q6S395 [265-273]; Q6S3A4 [256-264]; Q6S3A0 [408-416]		0	898.474	6032360				58063760	30822.4		32697.4	Shared	High	Not Found	Not Found	Not Found	High	Peak Found	Not Found	Peak Found	High	n/a	n/a	n/a	High	n/a	n/a	n/a	0.002697				0.0001539				0.04249
	FALSE	High	[K].VPAQQLQEAGILSMEELQR.[L]	1xOxidation [M14]	4.35837e-10	8.22091e-05	4	4	5	F7F9U6; Q6S395; Q6S3A4; Q6S3A0	F7F9U6 [2650-2668]; Q6S395 [2651-2669]; Q6S3A4 [2642-2660]; Q6S3A0 [2794-2812]		0	2156.1	2.24202e+06				23304648				Shared	High	Not Found	Not Found	Not Found	High	Not Found	Not Found	Not Found	High	n/a	n/a	n/a	High	n/a	n/a	n/a	0.0002495				0.0001539				0.0003962
	FALSE	High	[R].VPEPEGLGSK.[R]		0.000290754	8.22091e-05	1	1	2	Q6S395	Q6S395 [8-17]		0	1012.53	616818	65284.9			6439054					High	Peak Found	Not Found	Not Found	High	Not Found	Not Found	Not Found	High	n/a	n/a	n/a	High	n/a	n/a	n/a	0.003798				0.0001539				0.0593
	FALSE	High	[K].VTLVQTLEIQR.[Q]		6.99462e-05	8.22091e-05	4	4	12	F7F9U6; Q6S395; Q6S3A4; Q6S3A0	F7F9U6 [2425-2435]; Q6S395 [2426-2436]; Q6S3A4 [2417-2427]; Q6S3A0 [2569-2579]		0	1299.76	6.18304e+06				5.75011e+07				Shared	High	Not Found	Not Found	Not Found	High	Not Found	Not Found	Not Found	High	n/a	n/a	n/a	High	n/a	n/a	n/a	0.0002495				0.0001539				0.0006087
	FALSE	High	[K].VTIYEAMR.[R]	1xOxidation [M7]	0.00932779	0.000287704	4	4	3	F7F9U6; Q6S395; Q6S3A4; Q6S3A0	F7F9U6 [3366-3373]; Q6S395 [3367-3374]; Q6S3A4 [3358-3365]; Q6S3A0 [3510-3517]		0	998.498	4.46122e+06		51909.9	24484.1	46570024	67022.3	69020.3	36504.7	Shared	High	Not Found	Peak Found	Peak Found	High	Peak Found	Peak Found	Peak Found	High	n/a	n/a	n/a	High	n/a	n/a	n/a	0.008797				0.0001539				0.1265
	FALSE	High	[R].VTQLLER.[W]		0.0447209	0.00355443	4	4	4	F7F9U6; Q6S395; Q6S3A4; Q6S3A0	F7F9U6 [1178-1184]; Q6S395 [1179-1185]; Q6S3A4 [1170-1176]; Q6S3A0 [1322-1328]		0	858.504	5794632	39228	293858	418651	63081320		746402	666925	Shared	High	Peak Found	Peak Found	Peak Found	High	Not Found	Peak Found	Peak Found	High	n/a	n/a	n/a	High	n/a	n/a	n/a	0.003034				0.002336				0.05201
	FALSE	High	[R].VSLDEALQR.[G]		0.0017584	8.22091e-05	4	4	4	F7F9U6; Q6S395; Q6S3A4; Q6S3A0	F7F9U6 [4403-4411]; Q6S395 [4404-4412]; Q6S3A4 [4395-4403]; Q6S3A0 [4547-4555]		0	1030.55	9.60266e+06	158405	34149.4	26773	1.13583e+08	706111	317773	61736	Shared	High	Peak Found	Peak Found	Peak Found	High	Peak Found	High	Peak Found	High	n/a	n/a	n/a	High	n/a	High	n/a	0.0002495				0.0001539		0.001258		0.002928
	FALSE	High	[K].VSITEAMHR.[N]	1xOxidation [M7]	0.00196178	8.22091e-05	4	4	2	F7F9U6; Q6S395; Q6S3A4; Q6S3A0	F7F9U6 [4289-4297]; Q6S395 [4290-4298]; Q6S3A4 [4281-4289]; Q6S3A0 [4433-4441]		0	1059.53	582588	29918.7		89293.5	4.84389e+06	65839.7		186075	Shared	Peak Found	Peak Found	Not Found	Peak Found	High	Peak Found	Not Found	Peak Found	n/a	n/a	n/a	n/a	High	n/a	n/a	n/a					0.0001539
	FALSE	High	[R].SMVEEGTGLR.[L]	1xOxidation [M2]	0.00236656	8.22091e-05	4	4	4	F7F9U6; Q6S395; Q6S3A4; Q6S3A0	F7F9U6 [4450-4459]; Q6S395 [4451-4460]; Q6S3A4 [4442-4451]; Q6S3A0 [4594-4603]		0	1094.51	5.33377e+06	88374.3			3.13683e+07	398358	95866.3	51814	Shared	High	Peak Found	Not Found	Not Found	High	Peak Found	Peak Found	Peak Found	High	n/a	n/a	n/a	High	n/a	n/a	n/a	0.0007319				0.0001539				0.01839
	FALSE	High	[R].SNAEDTMR.[S]	1xOxidation [M7]	0.0182615	0.00126036	4	4	1	F7F9U6; Q6S395; Q6S3A4; Q6S3A0	F7F9U6 [1950-1957]; Q6S395 [1951-1958]; Q6S3A4 [1942-1949]; Q6S3A0 [2094-2101]		0	939.384									No Quan Values	Not Found	Not Found	Not Found	Not Found	High	Not Found	Not Found	Not Found	n/a	n/a	n/a	n/a	High	n/a	n/a	n/a					0.0005661
	FALSE	High	[R].SSSVGSSSSYPISSAVPR.[T]		5.5023e-08	8.22091e-05	4	4	6	F7F9U6; Q6S395; Q6S3A4; Q6S3A0	F7F9U6 [4244-4261]; Q6S395 [4245-4262]; Q6S3A4 [4236-4253]; Q6S3A0 [4388-4405]		0	1754.86	2.18967e+06	125566	12899.4		2.78366e+07	193254	142641		Shared	High	Peak Found	Peak Found	Not Found	High	Peak Found	High	Not Found	High	n/a	n/a	n/a	High	n/a	High	n/a	0.0002495				0.0001539		0.0006739		4.438e-06
	FALSE	High	[R].STQGAEEVLK.[T]		0.00520569	8.22091e-05	4	4	3	F7F9U6; Q6S395; Q6S3A4; Q6S3A0	F7F9U6 [1094-1103]; Q6S395 [1095-1104]; Q6S3A4 [1086-1095]; Q6S3A0 [1238-1247]		0	1061.55	5.46853e+06	24203.5			57083936	80064.4	26292.1	76586	Shared	High	Peak Found	Not Found	Not Found	High	Peak Found	Peak Found	Peak Found	High	n/a	n/a	n/a	High	n/a	n/a	n/a	0.002019				0.0001539				0.02589
	FALSE	High	[K].SRQEQIQAVPIANSQAAR.[E]	1xDeamidated [N/Q]	3.62712e-06	8.22091e-05	4	4	5	F7F9U6; Q6S395; Q6S3A4; Q6S3A0	F7F9U6 [1225-1242]; Q6S395 [1226-1243]; Q6S3A4 [1217-1234]; Q6S3A0 [1369-1386]		1	1968.03	869971	159045			8.11448e+06	271726		155715	Shared	High	Peak Found	Not Found	Not Found	High	Peak Found	Not Found	Peak Found	High	n/a	n/a	n/a	High	n/a	n/a	n/a	0.0002495				0.0001539				0.001225
	FALSE	High	[K].SRQEQIQAVPIANSQAAR.[E]		7.39544e-06	8.22091e-05	4	4	4	F7F9U6; Q6S395; Q6S3A4; Q6S3A0	F7F9U6 [1225-1242]; Q6S395 [1226-1243]; Q6S3A4 [1217-1234]; Q6S3A0 [1369-1386]		1	1967.04	583988				5982848				Shared	High	Not Found	Not Found	Not Found	High	Not Found	Not Found	Not Found	High	n/a	n/a	n/a	High	n/a	n/a	n/a	0.0002495				0.0001539				1.929e-05
	FALSE	High	[R].SQVEEELFSVR.[V]		8.24447e-05	8.22091e-05	4	4	5	F7F9U6; Q6S395; Q6S3A4; Q6S3A0	F7F9U6 [2221-2231]; Q6S395 [2222-2232]; Q6S3A4 [2213-2223]; Q6S3A0 [2365-2375]		0	1322.66	13481801				9.6801e+07	62109			Shared	High	Not Found	Not Found	Not Found	High	Peak Found	Not Found	Not Found	High	n/a	n/a	n/a	High	n/a	n/a	n/a	0.0002495				0.0001539				0.0001586
	FALSE	High	[R].SQVMDEATALQLQEGLTSIEEVTK.[N]	1xOxidation [M4]	3.04581e-12	8.22091e-05	4	4	5	F7F9U6; Q6S395; Q6S3A4; Q6S3A0	F7F9U6 [3897-3920]; Q6S395 [3898-3921]; Q6S3A4 [3889-3912]; Q6S3A0 [4041-4064]		0	2636.3	6.89873e+06	237942	295668		6.47667e+07	325873	197536		Shared	High	Peak Found	Peak Found	Not Found	High	High	Peak Found	Not Found	High	n/a	n/a	n/a	High	High	n/a	n/a	0.0002495				0.0001539	0.0001943			2.275e-09
	FALSE	High	[R].SLAAEEEAAR.[Q]		0.000565538	8.22091e-05	4	4	6	F7F9U6; Q6S395; Q6S3A4; Q6S3A0	F7F9U6 [1990-1999]; Q6S395 [1991-2000]; Q6S3A4 [1982-1991]; Q6S3A0 [2134-2143]		0	1046.51	3.12346e+06			26499.1	32048840			76719	Shared	High	Not Found	Not Found	Peak Found	High	Not Found	Not Found	Peak Found	High	n/a	n/a	n/a	High	n/a	n/a	n/a	0.0002495				0.0001539				0.0008567
	FALSE	High	[K].SLAQADAEK.[Q]		0.0157791	0.00101019	4	4	2	F7F9U6; Q6S395; Q6S3A4; Q6S3A0	F7F9U6 [1653-1661]; Q6S395 [1654-1662]; Q6S3A4 [1645-1653]; Q6S3A0 [1797-1805]		0	932.468	7.5677e+06		102467	231884	55404592		283548	832389	Shared	High	Not Found	Peak Found	Peak Found	High	Not Found	Peak Found	Peak Found	High	n/a	n/a	n/a	High	n/a	n/a	n/a	0.0002495				0.0005661				0.01583
	FALSE	High	[K].SLAQADAEKQKEEAER.[E]		0.00673085	8.22091e-05	4	4	1	F7F9U6; Q6S395; Q6S3A4; Q6S3A0	F7F9U6 [1653-1668]; Q6S395 [1654-1669]; Q6S3A4 [1645-1660]; Q6S3A0 [1797-1812]		2	1802.89					169225				Shared	Not Found	Not Found	Not Found	Not Found	High	Not Found	Not Found	Not Found	n/a	n/a	n/a	n/a	High	n/a	n/a	n/a					0.0001539
	FALSE	High	[K].SHRVPLDVAYAR.[G]		7.93531e-06	8.22091e-05	4	4	4	F7F9U6; Q6S395; Q6S3A4; Q6S3A0	F7F9U6 [3146-3157]; Q6S395 [3147-3158]; Q6S3A4 [3138-3149]; Q6S3A0 [3290-3301]		1	1383.75	2.43206e+06	196821		129787	2.20203e+07	411042		293795	Shared	High	Peak Found	Not Found	Peak Found	High	Peak Found	Not Found	Peak Found	High	n/a	n/a	n/a	High	n/a	n/a	n/a	0.0002495				0.0001539				9.492e-05
	FALSE	High	[R].SLESLHGFVAAATK.[E]		5.05282e-09	8.22091e-05	4	4	6	F7F9U6; Q6S395; Q6S3A4; Q6S3A0	F7F9U6 [611-624]; Q6S395 [612-625]; Q6S3A4 [603-616]; Q6S3A0 [755-768]		0	1430.76	3.89863e+06				27475577				Shared	High	Not Found	Not Found	Not Found	High	Not Found	Not Found	Not Found	High	n/a	n/a	n/a	High	n/a	n/a	n/a	0.0002495				0.0001539				1.7e-07
	FALSE	High	[R].SIQEELQHLR.[Q]		0.000233527	8.22091e-05	4	4	7	F7F9U6; Q6S395; Q6S3A4; Q6S3A0	F7F9U6 [1414-1423]; Q6S395 [1415-1424]; Q6S3A4 [1406-1415]; Q6S3A0 [1558-1567]		0	1252.66	5.91708e+06	30495.1	43299.7	61830.1	49039563	108249	48627.5	39172	Shared	High	Peak Found	Peak Found	Peak Found	High	Peak Found	Peak Found	Peak Found	High	n/a	n/a	n/a	High	n/a	n/a	n/a	0.0002495				0.0001539				0.003282
	FALSE	High	[R].SLSAIYLEK.[L]		0.00489102	8.22091e-05	4	4	3	F7F9U6; Q6S395; Q6S3A4; Q6S3A0	F7F9U6 [1076-1084]; Q6S395 [1077-1085]; Q6S3A4 [1068-1076]; Q6S3A0 [1220-1228]		0	1023.57	4.22107e+06				49157532				Shared	High	Not Found	Not Found	Not Found	High	Not Found	Not Found	Not Found	High	n/a	n/a	n/a	High	n/a	n/a	n/a	0.001672				0.0001539				0.02044
	FALSE	High	[K].SLLAWQSLNR.[D]		0.000743731	8.22091e-05	4	4	2	F7F9U6; Q6S395; Q6S3A4; Q6S3A0	F7F9U6 [889-898]; Q6S395 [890-899]; Q6S3A4 [881-890]; Q6S3A0 [1033-1042]		0	1187.65	147987				2.49093e+06				Shared	High	Not Found	Not Found	Not Found	High	Not Found	Not Found	Not Found	High	n/a	n/a	n/a	High	n/a	n/a	n/a	0.0002495				0.0001539				0.01471
	FALSE	High	[K].SILDEELQR.[L]		0.00234814	8.22091e-05	4	4	4	F7F9U6; Q6S395; Q6S3A4; Q6S3A0	F7F9U6 [2200-2208]; Q6S395 [2201-2209]; Q6S3A4 [2192-2200]; Q6S3A0 [2344-2352]		0	1102.57	7.85404e+06				81407576				Shared	High	Not Found	Not Found	Not Found	High	Not Found	Not Found	Not Found	High	n/a	n/a	n/a	High	n/a	n/a	n/a	0.002351				0.0001539				0.03899
	FALSE	High	[K].SIITYVSSLYDAMPR.[V]	1xOxidation [M13]	1.56949e-06	8.22091e-05	4	4	9	F7F9U6; Q6S395; Q6S3A4; Q6S3A0	F7F9U6 [250-264]; Q6S395 [250-264]; Q6S3A4 [241-255]; Q6S3A0 [393-407]		0	1731.86	1.35817e+06	73075.9		160187	19598922	478529		346819	Shared	High	Peak Found	Not Found	Peak Found	High	Peak Found	Not Found	Peak Found	High	n/a	n/a	n/a	High	n/a	n/a	n/a	0.0002495				0.0001539				1.375e-05
	FALSE	High	[R].TLQEEHVTVTQLR.[E]		6.23655e-08	8.22091e-05	4	4	8	F7F9U6; Q6S395; Q6S3A4; Q6S3A0	F7F9U6 [1592-1604]; Q6S395 [1593-1605]; Q6S3A4 [1584-1596]; Q6S3A0 [1736-1748]		0	1553.83	7.3961e+06	91292.9		83618.1	58674416	404727	21870.6	198538	Shared	High	Peak Found	Not Found	Peak Found	High	Peak Found	Peak Found	Peak Found	High	n/a	n/a	n/a	High	n/a	n/a	n/a	0.0002495				0.0001539				0.0001572
	FALSE	High	[R].TLQEEHVTVTQLREEAER.[R]		0.00167781	8.22091e-05	4	4	1	F7F9U6; Q6S395; Q6S3A4; Q6S3A0	F7F9U6 [1592-1609]; Q6S395 [1593-1610]; Q6S3A4 [1584-1601]; Q6S3A0 [1736-1753]		1	2168.09	428870				4697260			196379	Shared	Peak Found	Not Found	Not Found	Not Found	High	Not Found	Not Found	Peak Found	n/a	n/a	n/a	n/a	High	n/a	n/a	n/a					0.0001539
	FALSE	High	[R].TLLQGSGCLAGIYLEDSK.[E]	1xCarbamidomethyl [C8]	5.08796e-08	8.22091e-05	4	4	5	F7F9U6; Q6S395; Q6S3A4; Q6S3A0	F7F9U6 [3346-3363]; Q6S395 [3347-3364]; Q6S3A4 [3338-3355]; Q6S3A0 [3490-3507]		0	1924.97	384757				4.43226e+06	54110.4			Shared	High	Not Found	Not Found	Not Found	High	Peak Found	Not Found	Not Found	High	n/a	n/a	n/a	High	n/a	n/a	n/a	0.0002495				0.0001539				2.467e-06
	FALSE	High	[R].TLLQGSGCLAGIYLEDSKEK.[V]	1xCarbamidomethyl [C8]	7.95676e-09	8.22091e-05	4	4	6	F7F9U6; Q6S395; Q6S3A4; Q6S3A0	F7F9U6 [3346-3365]; Q6S395 [3347-3366]; Q6S3A4 [3338-3357]; Q6S3A0 [3490-3509]		1	2182.11	851247	222995			1.13937e+07	662465			Shared	High	Peak Found	Not Found	Not Found	High	Peak Found	Not Found	Not Found	High	n/a	n/a	n/a	High	n/a	n/a	n/a	0.0002495				0.0001539				0.0139
	FALSE	High	[K].TISLVIR.[S]		0.0291005	0.00210692	4	4	7	F7F9U6; Q6S395; Q6S3A4; Q6S3A0	F7F9U6 [1087-1093]; Q6S395 [1088-1094]; Q6S3A4 [1079-1085]; Q6S3A0 [1231-1237]		0	801.519	5.09688e+06				38279796				Shared	High	Not Found	Not Found	Not Found	High	Not Found	Not Found	Not Found	High	Low	n/a	n/a	High	n/a	n/a	n/a	0.007638	0.5654			0.0009475				0.113	1
	FALSE	High	[R].TLKPEEQR.[Q]		0.0282296	0.00210692	4	4	2	F7F9U6; Q6S395; Q6S3A4; Q6S3A0	F7F9U6 [913-920]; Q6S395 [914-921]; Q6S3A4 [905-912]; Q6S3A0 [1057-1064]		0	1000.54	3.93771e+06	116517	114705	24519.9	39279712	198310	221389	103883	Shared	High	Peak Found	Peak Found	Peak Found	High	Peak Found	Peak Found	Peak Found	High	n/a	n/a	n/a	High	n/a	n/a	n/a	0.002019				0.0009475				0.02608
	FALSE	High	[R].TQFEQLK.[D]		0.0597389	0.00474679	4	4	4	F7F9U6; Q6S395; Q6S3A4; Q6S3A0	F7F9U6 [3323-3329]; Q6S395 [3324-3330]; Q6S3A4 [3315-3321]; Q6S3A0 [3467-3473]		0	893.473	4.49239e+06			142477	43878880			301353	Shared	High	Not Found	Not Found	Peak Found	High	Not Found	Not Found	Peak Found	High	n/a	n/a	n/a	High	n/a	n/a	n/a	0.007522				0.003404				0.1087
	FALSE	High	[R].TQFEQLKDGK.[T]		0.000256527	8.22091e-05	4	4	4	F7F9U6; Q6S395; Q6S3A4; Q6S3A0	F7F9U6 [3323-3332]; Q6S395 [3324-3333]; Q6S3A4 [3315-3324]; Q6S3A0 [3467-3476]		1	1193.62	1.73674e+06	44662.3	55612		17032419		72998.4		Shared	High	Peak Found	Peak Found	Not Found	High	Not Found	Peak Found	Not Found	High	n/a	n/a	n/a	High	n/a	n/a	n/a	0.0002495				0.0001539				0.001829
	FALSE	High	[R].TRYSELTTLTSQYIK.[F]		9.88909e-07	8.22091e-05	4	4	1	F7F9U6; Q6S395; Q6S3A4; Q6S3A0	F7F9U6 [1318-1332]; Q6S395 [1319-1333]; Q6S3A4 [1310-1324]; Q6S3A0 [1462-1476]		1	1803.95					296173				Shared	Not Found	Not Found	Not Found	Not Found	High	Not Found	Not Found	Not Found	n/a	n/a	n/a	n/a	High	n/a	n/a	n/a					0.0001539
	FALSE	High	[R].SYVDPSTDER.[L]		0.000348107	8.22091e-05	4	4	4	F7F9U6; Q6S395; Q6S3A4; Q6S3A0	F7F9U6 [3842-3851]; Q6S395 [3843-3852]; Q6S3A4 [3834-3843]; Q6S3A0 [3986-3995]		0	1168.51	2.34525e+06	44973.6	106782	27831.1	26689596	136310	109062	49154.3	Shared	High	Peak Found	Peak Found	Peak Found	High	Peak Found	Peak Found	Peak Found	High	n/a	n/a	n/a	High	n/a	n/a	n/a	0.0002495				0.0001539				0.00855
	FALSE	High	[R].SWSLVTFR.[T]		0.0453944	0.00362373	4	4	2	F7F9U6; Q6S395; Q6S3A4; Q6S3A0	F7F9U6 [905-912]; Q6S395 [906-913]; Q6S3A4 [897-904]; Q6S3A0 [1049-1056]		0	995.531	212516	62315.7		260004	3.84046e+06	134590	37393.5	647408	Shared	High	Peak Found	Not Found	Peak Found	High	Peak Found	Peak Found	Peak Found	High	n/a	n/a	n/a	High	n/a	n/a	n/a	0.002351				0.003061				0.03962
	FALSE	High	[R].TEYNLR.[L]	1xDeamidated [N4]	0.0923435	0.0070735	4	4	1	F7F9U6; Q6S395; Q6S3A4; Q6S3A0	F7F9U6 [486-491]; Q6S395 [487-492]; Q6S3A4 [478-483]; Q6S3A0 [630-635]		0	796.384	38560.4	82919			394399	1.12735e+06			Shared	Peak Found	Peak Found	Not Found	Not Found	High	Peak Found	Not Found	Not Found	n/a	n/a	n/a	n/a	High	n/a	n/a	n/a					0.004736
	FALSE	High	[K].TEVVETTQVYTEEETR.[R]		6.24216e-09	8.22091e-05	4	4	3	F7F9U6; Q6S395; Q6S3A4; Q6S3A0	F7F9U6 [3546-3561]; Q6S395 [3547-3562]; Q6S3A4 [3538-3553]; Q6S3A0 [3690-3705]		0	1913.9	330183				4112945				Shared	High	Not Found	Not Found	Not Found	High	Not Found	Not Found	Not Found	High	n/a	n/a	n/a	High	n/a	n/a	n/a	0.0002495				0.0001539				2.484e-05
	FALSE	High	[K].TEVVETTQVYTEEETRR.[A]		1.19224e-05	8.22091e-05	4	4	6	F7F9U6; Q6S395; Q6S3A4; Q6S3A0	F7F9U6 [3546-3562]; Q6S395 [3547-3563]; Q6S3A4 [3538-3554]; Q6S3A0 [3690-3706]		1	2070	4.4838e+06		41003.7	24196	4.5783e+07	400123	104539	81511.3	Shared	High	Not Found	Peak Found	Peak Found	High	High	Peak Found	Peak Found	High	n/a	n/a	n/a	High	High	n/a	n/a	0.0002495				0.0001539	0.003813			0.00111
	FALSE	High	[R].TELATQEK.[V]		0.00489102	8.22091e-05	4	4	4	F7F9U6; Q6S395; Q6S3A4; Q6S3A0	F7F9U6 [2417-2424]; Q6S395 [2418-2425]; Q6S3A4 [2409-2416]; Q6S3A0 [2561-2568]		0	919.473	3.40692e+06	17640.7		26026.3	39201385	59437.9	34465.2	39107.7	Shared	High	Peak Found	Not Found	Peak Found	High	Peak Found	Peak Found	Peak Found	High	n/a	n/a	n/a	High	n/a	n/a	n/a	0.002019				0.0001539				0.02683
	FALSE	High	[K].TEAEIALK.[E]		0.018687	0.00126036	4	4	3	F7F9U6; Q6S395; Q6S3A4; Q6S3A0	F7F9U6 [1847-1854]; Q6S395 [1848-1855]; Q6S3A4 [1839-1846]; Q6S3A0 [1991-1998]		0	874.488	6749802	66159	8538.16	228515	73081816			348942	Shared	High	Peak Found	Peak Found	Peak Found	High	Not Found	Not Found	Peak Found	High	n/a	n/a	n/a	High	n/a	n/a	n/a	0.002351				0.0005661				0.03649
	FALSE	High	[R].EEAAVDAQQQK.[R]		4.91775e-05	8.22091e-05	4	4	8	F7F9U6; Q6S395; Q6S3A4; Q6S3A0	F7F9U6 [1402-1412]; Q6S395 [1403-1413]; Q6S3A4 [1394-1404]; Q6S3A0 [1546-1556]		0	1216.58	1.00761e+06		8539.52	371923	1.39974e+07			421818	Shared	High	Not Found	Peak Found	Peak Found	High	Not Found	Not Found	Peak Found	High	n/a	n/a	n/a	High	n/a	n/a	n/a	0.0002495				0.0001539				0.00038
	FALSE	High	[R].EEELQQTLQQEQNMLER.[L]	1xOxidation [M14]	5.09254e-09	8.22091e-05	4	4	12	F7F9U6; Q6S395; Q6S3A4; Q6S3A0	F7F9U6 [2059-2075]; Q6S395 [2060-2076]; Q6S3A4 [2051-2067]; Q6S3A0 [2203-2219]		0	2162	3486164			253748	54766578			777392	Shared	High	Not Found	Not Found	Peak Found	High	Not Found	Not Found	Peak Found	High	n/a	n/a	n/a	High	n/a	n/a	n/a	0.0002495				0.0001539				2.4e-07
	FALSE	High	[R].EEELQQTLQQEQNMLER.[L]	1xDeamidated [N13]; 1xOxidation [M14]	6.8447e-07	8.22091e-05	4	4	3	F7F9U6; Q6S395; Q6S3A4; Q6S3A0	F7F9U6 [2059-2075]; Q6S395 [2060-2076]; Q6S3A4 [2051-2067]; Q6S3A0 [2203-2219]		0	2162.99	243745		179469	408941	2.80744e+06	112542	136320		Shared	Peak Found	Not Found	Peak Found	Peak Found	High	Peak Found	Peak Found	Not Found	n/a	n/a	n/a	n/a	High	n/a	n/a	n/a					0.0001539
	FALSE	High	[K].EAQAVPATLQELEVTK.[A]		1.5211e-06	8.22091e-05	4	4	6	F7F9U6; Q6S395; Q6S3A4; Q6S3A0	F7F9U6 [1111-1126]; Q6S395 [1112-1127]; Q6S3A4 [1103-1118]; Q6S3A0 [1255-1270]		0	1726.92	6.79796e+06	831542			6.30416e+07	1.49518e+06			Shared	High	Peak Found	Not Found	Not Found	High	Peak Found	Not Found	Not Found	High	n/a	n/a	n/a	High	n/a	n/a	n/a	0.0002495				0.0001539				0.000463
	FALSE	High	[R].EAIAELER.[E]		0.00441957	8.22091e-05	4	4	2	F7F9U6; Q6S395; Q6S3A4; Q6S3A0	F7F9U6 [2447-2454]; Q6S395 [2448-2455]; Q6S3A4 [2439-2446]; Q6S3A0 [2591-2598]		0	930.489	5652517	23195.6		104640	51192060		44741	400177	Shared	High	Peak Found	Not Found	Peak Found	High	Not Found	Peak Found	Peak Found	High	n/a	n/a	n/a	High	n/a	n/a	n/a	0.002351				0.0001539				0.03869
	FALSE	High	[R].EAIAELEREK.[E]		0.00580554	8.22091e-05	4	4	2	F7F9U6; Q6S395; Q6S3A4; Q6S3A0	F7F9U6 [2447-2456]; Q6S395 [2448-2457]; Q6S3A4 [2439-2448]; Q6S3A0 [2591-2600]		1	1187.63		25681.2			436329				Shared	Not Found	Peak Found	Not Found	Not Found	High	Not Found	Not Found	Not Found	n/a	n/a	n/a	n/a	High	n/a	n/a	n/a					0.0001539
	FALSE	High	[K].EKEAENER.[L]		0.0336061	0.00246388	4	4	1	F7F9U6; Q6S395; Q6S3A4; Q6S3A0	F7F9U6 [1855-1862]; Q6S395 [1856-1863]; Q6S3A4 [1847-1854]; Q6S3A0 [1999-2006]		1	1004.46					375819				Shared	Not Found	Not Found	Not Found	Not Found	High	Not Found	Not Found	Not Found	n/a	n/a	n/a	n/a	High	n/a	n/a	n/a					0.001334
	FALSE	High	[K].EGVVGPELHHK.[L]		0.0166526	0.00118927	4	4	2	F7F9U6; Q6S395; Q6S3A4; Q6S3A0	F7F9U6 [2753-2763]; Q6S395 [2754-2764]; Q6S3A4 [2745-2755]; Q6S3A0 [2897-2907]		0	1201.63	1.1747e+06		35284.1		8.40487e+06		74405.1		Shared	Peak Found	Not Found	Peak Found	Not Found	High	Not Found	Peak Found	Not Found	n/a	n/a	n/a	n/a	High	n/a	n/a	n/a					0.0005661
	FALSE	High	[R].ELAEEAAR.[L]		0.00699779	8.22091e-05	4	4	1	F7F9U6; Q6S395; Q6S3A4; Q6S3A0	F7F9U6 [1795-1802]; Q6S395 [1796-1803]; Q6S3A4 [1787-1794]; Q6S3A0 [1939-1946]		0	888.442	678478				1.36295e+06				Shared	Peak Found	Not Found	Not Found	Not Found	High	Not Found	Not Found	Not Found	n/a	n/a	n/a	n/a	High	n/a	n/a	n/a					0.0001539
	FALSE	High	[K].ELAEQEAAR.[Q]		0.00459529	8.22091e-05	4	4	4	F7F9U6; Q6S395; Q6S3A4; Q6S3A0	F7F9U6 [1960-1968]; Q6S395 [1961-1969]; Q6S3A4 [1952-1960]; Q6S3A0 [2104-2112]		0	1016.5	3.18202e+06	43941.2			39370260	58122			Shared	High	Peak Found	Not Found	Not Found	High	Peak Found	Not Found	Not Found	High	n/a	n/a	n/a	High	n/a	n/a	n/a	0.0002495				0.0001539				0.01074
	FALSE	High	[R].ELAEQELEK.[Q]		0.000465036	8.22091e-05	4	4	3	F7F9U6; Q6S395; Q6S3A4; Q6S3A0	F7F9U6 [1685-1693]; Q6S395 [1686-1694]; Q6S3A4 [1677-1685]; Q6S3A0 [1829-1837]		0	1088.55	2170371			715201	25067366			10225404	Shared	High	Not Found	Not Found	Peak Found	High	Not Found	Not Found	Peak Found	High	n/a	n/a	n/a	High	n/a	n/a	n/a	0.001847				0.0001539				0.02439
	FALSE	High	[K].ELAQEQAR.[R]		0.0835288	0.00650888	4	4	3	F7F9U6; Q6S395; Q6S3A4; Q6S3A0	F7F9U6 [2334-2341]; Q6S395 [2335-2342]; Q6S3A4 [2326-2333]; Q6S3A0 [2478-2485]		0	944.48	4009323	82459.5	10383.7	44516.7	44840232	16915.2	12976.7		Shared	High	Peak Found	Peak Found	Peak Found	High	Peak Found	Peak Found	Not Found	High	n/a	n/a	n/a	High	n/a	n/a	n/a	0.006817				0.00439				0.1032
	FALSE	High	[K].DPYTGEQISLFQAMK.[K]	1xOxidation [M14]	5.45939e-08	8.22091e-05	4	4	3	F7F9U6; Q6S395; Q6S3A4; Q6S3A0	F7F9U6 [2776-2790]; Q6S395 [2777-2791]; Q6S3A4 [2768-2782]; Q6S3A0 [2920-2934]		0	1743.83	420529			797310	4.13184e+06			1.51917e+06	Shared	High	Not Found	Not Found	Peak Found	High	Not Found	Not Found	Peak Found	High	n/a	n/a	n/a	High	n/a	n/a	n/a	0.0002495				0.0001539				1.086e-05
	FALSE	High	[K].DPYTGEQISLFQAMKK.[D]	1xOxidation [M14]	7.80483e-05	8.22091e-05	4	4	1	F7F9U6; Q6S395; Q6S3A4; Q6S3A0	F7F9U6 [2776-2791]; Q6S395 [2777-2792]; Q6S3A4 [2768-2783]; Q6S3A0 [2920-2935]		1	1871.92				445848	874493			716254	Shared	Not Found	Not Found	Not Found	Peak Found	High	Not Found	Not Found	Peak Found	n/a	n/a	n/a	n/a	High	n/a	n/a	n/a					0.0001539
	FALSE	High	[R].DPYSGQSVSLFQALK.[K]		3.03761e-09	8.22091e-05	4	4	5	F7F9U6; Q6S395; Q6S3A4; Q6S3A0	F7F9U6 [3104-3118]; Q6S395 [3105-3119]; Q6S3A4 [3096-3110]; Q6S3A0 [3248-3262]		0	1639.83	2.39291e+06	50165.2		24778.9	3.14803e+07	79420.6	32894.7	51924.9	Shared	High	Peak Found	Not Found	Peak Found	High	Peak Found	Peak Found	Peak Found	High	n/a	n/a	n/a	High	n/a	n/a	n/a	0.0002495				0.0001539				7.556e-08
	FALSE	High	[R].DPYSGQSVSLFQALKK.[G]		1.44128e-07	8.22091e-05	4	4	2	F7F9U6; Q6S395; Q6S3A4; Q6S3A0	F7F9U6 [3104-3119]; Q6S395 [3105-3120]; Q6S3A4 [3096-3111]; Q6S3A0 [3248-3263]		1	1767.93	254320				3.78595e+06				Shared	Peak Found	Not Found	Not Found	Not Found	High	Not Found	Not Found	Not Found	n/a	n/a	n/a	n/a	High	n/a	n/a	n/a					0.0001539
	FALSE	High	[K].DPYSGSTISLFQAMK.[K]	1xOxidation [M14]	0.00421751	8.22091e-05	4	4	1	F7F9U6; Q6S395; Q6S3A4; Q6S3A0	F7F9U6 [3435-3449]; Q6S395 [3436-3450]; Q6S3A4 [3427-3441]; Q6S3A0 [3579-3593]		0	1660.79					501986				Shared	Not Found	Not Found	Not Found	Not Found	High	Not Found	Not Found	Not Found	n/a	n/a	n/a	n/a	High	n/a	n/a	n/a					0.0001539
	FALSE	High	[K].DPYSGSTISLFQAMKK.[G]	1xOxidation [M14]	1.07136e-08	8.22091e-05	4	4	2	F7F9U6; Q6S395; Q6S3A4; Q6S3A0	F7F9U6 [3435-3450]; Q6S395 [3436-3451]; Q6S3A4 [3427-3442]; Q6S3A0 [3579-3594]		1	1788.88	185980				1.94191e+06				Shared	Peak Found	Not Found	Not Found	Not Found	High	Not Found	Not Found	Not Found	Medium	n/a	n/a	n/a	High	n/a	n/a	n/a	0.0153				0.0001539				0.1938
	FALSE	High	[R].DPYTEQPISLFQAMK.[K]	1xOxidation [M14]	3.80498e-07	8.22091e-05	4	4	4	F7F9U6; Q6S395; Q6S3A4; Q6S3A0	F7F9U6 [3770-3784]; Q6S395 [3771-3785]; Q6S3A4 [3762-3776]; Q6S3A0 [3914-3928]		0	1783.86	820528	29488.8			9.17556e+06		21973.5		Shared	High	Peak Found	Not Found	Not Found	High	Not Found	Peak Found	Not Found	High	n/a	n/a	n/a	High	n/a	n/a	n/a	0.0002495				0.0001539				0.003016
	FALSE	High	[R].DPYTEQPISLFQAMKK.[E]	1xOxidation [M14]	9.56668e-05	8.22091e-05	4	4	1	F7F9U6; Q6S395; Q6S3A4; Q6S3A0	F7F9U6 [3770-3785]; Q6S395 [3771-3786]; Q6S3A4 [3762-3777]; Q6S3A0 [3914-3929]		1	1911.95	58390.2				667343				Shared	Peak Found	Not Found	Not Found	Not Found	High	Not Found	Not Found	Not Found	n/a	n/a	n/a	n/a	High	n/a	n/a	n/a					0.0001539
	FALSE	High	[K].DLSEVGSVR.[T]		0.00977206	0.00038865	4	4	4	F7F9U6; Q6S395; Q6S3A4; Q6S3A0	F7F9U6 [3337-3345]; Q6S395 [3338-3346]; Q6S3A4 [3329-3337]; Q6S3A0 [3481-3489]		0	961.495	7.67175e+06		29958.1		67971752	187433			Shared	High	Not Found	Peak Found	Not Found	High	Peak Found	Not Found	Not Found	High	n/a	n/a	n/a	High	n/a	n/a	n/a	0.003034				0.0003063				0.05111
	FALSE	High	[K].DYELQLITYK.[A]		0.00021426	8.22091e-05	4	4	4	F7F9U6; Q6S395; Q6S3A4; Q6S3A0	F7F9U6 [1278-1287]; Q6S395 [1279-1288]; Q6S3A4 [1270-1279]; Q6S3A0 [1422-1431]		0	1285.67	2.24322e+06				27607728				Shared	High	Not Found	Not Found	Not Found	High	Not Found	Not Found	Not Found	High	n/a	n/a	n/a	High	n/a	n/a	n/a	0.0002495				0.0001539				0.009434
	FALSE	High	[R].EAEEQLQK.[L]		0.0255705	0.00196803	4	4	3	F7F9U6; Q6S395; Q6S3A4; Q6S3A0	F7F9U6 [730-737]; Q6S395 [731-738]; Q6S3A4 [722-729]; Q6S3A0 [874-881]		0	974.479	2.7921e+06				19667474				Shared	Peak Found	Not Found	Not Found	Not Found	High	Not Found	Not Found	Not Found	Low	n/a	n/a	n/a	High	n/a	n/a	n/a	0.1656				0.0008163				0.8854
	FALSE	High	[K].EAEQEAAR.[R]		0.00180013	8.22091e-05	4	4	21	F7F9U6; Q6S395; Q6S3A4; Q6S3A0	F7F9U6 [2138-2145]; Q6S395 [2139-2146]; Q6S3A4 [2130-2137]; Q6S3A0 [2282-2289]		0	903.417					1.51189e+06				Shared	Not Found	Not Found	Not Found	Not Found	High	Not Found	Not Found	Not Found	n/a	n/a	n/a	n/a	High	n/a	n/a	n/a					0.0001539
	FALSE	High	[K].DTHDQLSEPSEVR.[S]		3.30485e-07	8.22091e-05	4	4	4	F7F9U6; Q6S395; Q6S3A4; Q6S3A0	F7F9U6 [3829-3841]; Q6S395 [3830-3842]; Q6S3A4 [3821-3833]; Q6S3A0 [3973-3985]		0	1512.69	2.9107e+06		174439		32429481	139284	284646		Shared	High	Not Found	Peak Found	Not Found	High	Peak Found	Peak Found	Not Found	High	n/a	n/a	n/a	High	n/a	n/a	n/a	0.0002495				0.0001539				0.01133
	FALSE	High	[R].DSQDAGGFGPEDR.[L]		3.7981e-05	8.22091e-05	4	4	5	F7F9U6; Q6S395; Q6S3A4; Q6S3A0	F7F9U6 [936-948]; Q6S395 [937-949]; Q6S3A4 [928-940]; Q6S3A0 [1080-1092]		0	1350.56	3.30482e+06				39907560				Shared	High	Not Found	Not Found	Not Found	High	Not Found	Not Found	Not Found	High	n/a	n/a	n/a	High	n/a	n/a	n/a	0.0002495				0.0001539				0.0001921
	FALSE	High	[R].EYGSCSR.[H]	1xCarbamidomethyl [C5]	0.115718	0.00965742	4	4	1	F7F9U6; Q6S395; Q6S3A4; Q6S3A0	F7F9U6 [954-960]; Q6S395 [955-961]; Q6S3A4 [946-952]; Q6S3A0 [1098-1104]		0	858.341	440993				4.36924e+06	28379.4			Shared	Peak Found	Not Found	Not Found	Not Found	High	Peak Found	Not Found	Not Found	n/a	n/a	n/a	n/a	High	n/a	n/a	n/a					0.006076
	FALSE	High	[K].FAEQTLR.[Q]		0.088467	0.00675642	4	4	3	F7F9U6; Q6S395; Q6S3A4; Q6S3A0	F7F9U6 [2170-2176]; Q6S395 [2171-2177]; Q6S3A4 [2162-2168]; Q6S3A0 [2314-2320]		0	864.457	5.82227e+06		107669	10916.3	58541144	71556	157165		Shared	High	Not Found	Peak Found	Peak Found	High	Peak Found	Peak Found	Not Found	High	n/a	n/a	n/a	High	n/a	n/a	n/a	0.006817				0.004505				0.1029
	FALSE	High	[R].EVLEMESAWR.[Y]	1xOxidation [M5]	0.00489102	8.22091e-05	4	4	1	F7F9U6; Q6S395; Q6S3A4; Q6S3A0	F7F9U6 [3672-3681]; Q6S395 [3673-3682]; Q6S3A4 [3664-3673]; Q6S3A0 [3816-3825]		0	1265.58	527141	67365.8	435174	571081	1.38435e+06	235246	608436		Shared	Peak Found	Peak Found	Peak Found	Peak Found	High	Peak Found	Peak Found	Not Found	n/a	n/a	n/a	n/a	High	n/a	n/a	n/a					0.0001539
	FALSE	High	[R].EVAEADEVR.[Q]		0.00190139	8.22091e-05	4	4	6	F7F9U6; Q6S395; Q6S3A4; Q6S3A0	F7F9U6 [3006-3014]; Q6S395 [3007-3015]; Q6S3A4 [2998-3006]; Q6S3A0 [3150-3158]		0	1017.48	2.85447e+06		19500.1	23357.9	3.84555e+07	38635	71799.4	57738	Shared	High	Not Found	Peak Found	Peak Found	High	Peak Found	Peak Found	Peak Found	High	n/a	n/a	n/a	High	n/a	n/a	n/a	0.001205				0.0001539				0.01976
	FALSE	High	[K].FKETELPAK.[E]		0.00163891	8.22091e-05	4	4	2	F7F9U6; Q6S395; Q6S3A4; Q6S3A0	F7F9U6 [324-332]; Q6S395 [324-332]; Q6S3A4 [315-323]; Q6S3A0 [467-475]		1	1062.58	1.9103e+06	142588	134168	1.83831e+06	15206846	65417.1	115395	1.62704e+06	Shared	Peak Found	Peak Found	Peak Found	Peak Found	High	Peak Found	Peak Found	Peak Found	n/a	n/a	n/a	n/a	High	n/a	n/a	n/a					0.0001539
	FALSE	High	[R].FLEVQYLTGGLIEPDTPGR.[V]		1.52521e-09	8.22091e-05	4	4	5	F7F9U6; Q6S395; Q6S3A4; Q6S3A0	F7F9U6 [4384-4402]; Q6S395 [4385-4403]; Q6S3A4 [4376-4394]; Q6S3A0 [4528-4546]		0	2105.09	6.26749e+06				66287750				Shared	High	Not Found	Not Found	Not Found	High	Not Found	Not Found	Not Found	High	n/a	n/a	n/a	High	n/a	n/a	n/a	0.0002495				0.0001539				9.109e-07
	FALSE	High	[R].FLEEEAEK.[M]		0.018976	0.00126036	4	4	2	F7F9U6; Q6S395; Q6S3A4; Q6S3A0	F7F9U6 [2262-2269]; Q6S395 [2263-2270]; Q6S3A4 [2254-2261]; Q6S3A0 [2406-2413]		0	994.473	4.9293e+06				49039664		17263.2		Shared	High	Not Found	Not Found	Not Found	High	Not Found	Peak Found	Not Found	High	n/a	n/a	n/a	High	n/a	n/a	n/a	0.002351				0.0005661				0.03928
	FALSE	High	[R].FLEEEAEKMK.[Q]	1xOxidation [M9]	0.000890382	8.22091e-05	4	4	4	F7F9U6; Q6S395; Q6S3A4; Q6S3A0	F7F9U6 [2262-2271]; Q6S395 [2263-2272]; Q6S3A4 [2254-2263]; Q6S3A0 [2406-2415]		1	1269.6	1.37999e+06	78552.4	376747		1.7906e+07	129913	895411		Shared	High	Peak Found	Peak Found	Not Found	High	Peak Found	Peak Found	Not Found	High	n/a	n/a	n/a	High	n/a	n/a	n/a	0.0002495				0.0001539				0.003392
	FALSE	High	[K].FLEGTSCIAGVFVDATK.[E]	1xCarbamidomethyl [C7]	5.29583e-09	8.22091e-05	4	4	8	F7F9U6; Q6S395; Q6S3A4; Q6S3A0	F7F9U6 [3925-3941]; Q6S395 [3926-3942]; Q6S3A4 [3917-3933]; Q6S3A0 [4069-4085]		0	1814.9	1.34743e+06	37503.1	21035.1		1.70542e+07	117806			Shared	High	Peak Found	Peak Found	Not Found	High	High	Not Found	Not Found	High	n/a	n/a	n/a	High	High	n/a	n/a	0.0002495				0.0001539	0.0006527			1.06e-06
	FALSE	High	[K].EIQNTGDR.[L]		0.0278037	0.00203995	4	4	1	F7F9U6; Q6S395; Q6S3A4; Q6S3A0	F7F9U6 [671-678]; Q6S395 [672-679]; Q6S3A4 [663-670]; Q6S3A0 [815-822]		0	932.443	3.22789e+06	61857.1	68668.9	170902	25617084	130677	122977	158653	Shared	Peak Found	Peak Found	Peak Found	Peak Found	High	Peak Found	Peak Found	Peak Found	Medium	n/a	n/a	n/a	High	n/a	n/a	n/a	0.01466				0.0008163				0.1892
	FALSE	High	[K].EMSVYEAYR.[K]	1xOxidation [M2]	0.00585092	8.22091e-05	4	4	3	F7F9U6; Q6S395; Q6S3A4; Q6S3A0	F7F9U6 [4148-4156]; Q6S395 [4149-4157]; Q6S3A4 [4140-4148]; Q6S3A0 [4292-4300]		0	1163.5	312573				3168788	317268	97251		Shared	High	Not Found	Not Found	Not Found	High	Peak Found	Peak Found	Not Found	High	n/a	n/a	n/a	High	n/a	n/a	n/a	0.00288				0.0001539				0.04812
	FALSE	High	[K].EMSVYEAYRK.[G]	1xOxidation [M2]	0.0156581	0.00101019	4	4	2	F7F9U6; Q6S395; Q6S3A4; Q6S3A0	F7F9U6 [4148-4157]; Q6S395 [4149-4158]; Q6S3A4 [4140-4149]; Q6S3A0 [4292-4301]		1	1291.6	311468	8100.74	13046.9	19596	3.44914e+06	102313	13730.6	29106.9	Shared	Peak Found	Peak Found	Peak Found	Peak Found	High	Peak Found	Peak Found	Peak Found	n/a	n/a	n/a	n/a	High	n/a	n/a	n/a					0.0005661
	FALSE	High	[K].ELIPAEEALR.[L]		0.00516528	8.22091e-05	4	4	4	F7F9U6; Q6S395; Q6S3A4; Q6S3A0	F7F9U6 [3786-3795]; Q6S395 [3787-3796]; Q6S3A4 [3778-3787]; Q6S3A0 [3930-3939]		0	1140.63	2.8614e+06	46375.2	42830.7		24499240	160810	60306.5		Shared	High	Peak Found	Peak Found	Not Found	High	Peak Found	Peak Found	Not Found	High	n/a	n/a	n/a	High	n/a	n/a	n/a	0.0002495				0.0008163				0.005907
	FALSE	High	[R].ERVTQLLER.[W]		0.0263616	0.00196803	4	4	2	F7F9U6; Q6S395; Q6S3A4; Q6S3A0	F7F9U6 [1176-1184]; Q6S395 [1177-1185]; Q6S3A4 [1168-1176]; Q6S3A0 [1320-1328]		1	1143.65	235931	37931.1	62254.1		2.75877e+06	51383.5	159543		Shared	High	Peak Found	Peak Found	Not Found	High	Peak Found	Peak Found	Not Found	High	n/a	n/a	n/a	High	n/a	n/a	n/a	0.006205				0.0008163				0.08953
	FALSE	High	[R].ESADPLSSWLQDAK.[S]		2.24988e-06	8.22091e-05	4	4	1	F7F9U6; Q6S395; Q6S3A4; Q6S3A0	F7F9U6 [1211-1224]; Q6S395 [1212-1225]; Q6S3A4 [1203-1216]; Q6S3A0 [1355-1368]		0	1546.74					738489				Shared	Not Found	Not Found	Not Found	Not Found	High	Not Found	Not Found	Not Found	n/a	n/a	n/a	n/a	High	n/a	n/a	n/a					0.0001539
	FALSE	High	[R].ERLAEVEAALEK.[Q]		1.35256e-06	8.22091e-05	4	4	2	F7F9U6; Q6S395; Q6S3A4; Q6S3A0	F7F9U6 [1357-1368]; Q6S395 [1358-1369]; Q6S3A4 [1349-1360]; Q6S3A0 [1501-1512]		1	1357.73	402196		13115.8	286172	3.13077e+06			418660	Shared	High	Not Found	Peak Found	Peak Found	High	Not Found	Not Found	Peak Found	High	n/a	n/a	n/a	High	n/a	n/a	n/a	0.0002495				0.0001539				0.0129
	FALSE	High	[K].ESYSALMR.[E]	1xOxidation [M7]	0.0558992	0.00470212	4	4	1	F7F9U6; Q6S395; Q6S3A4; Q6S3A0	F7F9U6 [653-660]; Q6S395 [654-661]; Q6S3A4 [645-652]; Q6S3A0 [797-804]		0	972.446	147800	167157		94666.7	2.27957e+06	357084		321867	Shared	Peak Found	Peak Found	Not Found	Peak Found	High	Peak Found	Not Found	Peak Found	n/a	n/a	n/a	n/a	High	n/a	n/a	n/a					0.003303
	FALSE	High	[K].ENTAYFQFFSDVR.[E]		4.11114e-06	8.22091e-05	4	4	8	F7F9U6; Q6S395; Q6S3A4; Q6S3A0	F7F9U6 [717-729]; Q6S395 [718-730]; Q6S3A4 [709-721]; Q6S3A0 [861-873]		0	1623.74	925922				1.25955e+07				Shared	High	Not Found	Not Found	Not Found	High	Not Found	Not Found	Not Found	High	n/a	n/a	n/a	High	n/a	n/a	n/a	0.0002495				0.0001539				0.0002403
	FALSE	High	[R].EPVTYSQLQQR.[C]		2.82076e-05	8.22091e-05	4	4	4	F7F9U6; Q6S395; Q6S3A4; Q6S3A0	F7F9U6 [3185-3195]; Q6S395 [3186-3196]; Q6S3A4 [3177-3187]; Q6S3A0 [3329-3339]		0	1348.69	1.69689e+06	85706.9	34989.5	152306	2.57204e+07	270240	202532	88324.6	Shared	High	Peak Found	Peak Found	Peak Found	High	Peak Found	Peak Found	Peak Found	High	n/a	n/a	n/a	High	n/a	n/a	n/a	0.0002495				0.0001539				0.0006246
	FALSE	High	[K].EQMAQQLVEETQGFQR.[T]	1xOxidation [M3]	3.43678e-07	8.22091e-05	4	4	4	F7F9U6; Q6S395; Q6S3A4; Q6S3A0	F7F9U6 [2348-2363]; Q6S395 [2349-2364]; Q6S3A4 [2340-2355]; Q6S3A0 [2492-2507]		0	1937.9	787115			225893	6.95347e+06			103191	Shared	High	Not Found	Not Found	Peak Found	High	Not Found	Not Found	Peak Found	High	n/a	n/a	n/a	High	n/a	n/a	n/a	0.0002495				0.0001539				0.0002416
	FALSE	High	[K].EQMAQQLVEETQGFQR.[T]	1xDeamidated [Q6]; 1xOxidation [M3]	0.000170745	8.22091e-05	4	4	1	F7F9U6; Q6S395; Q6S3A4; Q6S3A0	F7F9U6 [2348-2363]; Q6S395 [2349-2364]; Q6S3A4 [2340-2355]; Q6S3A0 [2492-2507]		0	1938.89									No Quan Values	High	Not Found	Not Found	Not Found	Not Found	Not Found	Not Found	Not Found	High	n/a	n/a	n/a	n/a	n/a	n/a	n/a	0.0002495								0.0002998
	FALSE	High	[R].AGTLSITEFADMLSGNAGGFR.[S]	1xOxidation [M12]	7.36421e-10	8.22091e-05	4	4	5	F7F9U6; Q6S395; Q6S3A4; Q6S3A0	F7F9U6 [4221-4241]; Q6S395 [4222-4242]; Q6S3A4 [4213-4233]; Q6S3A0 [4365-4385]		0	2131.01	3.1191e+06	114028	39919.8		37683771	95093	133960		Shared	High	Peak Found	Peak Found	Not Found	High	Peak Found	Peak Found	Not Found	High	n/a	n/a	n/a	High	n/a	n/a	n/a	0.0002495				0.0001539				1.105e-06
	FALSE	High	[R].AGTLSITEFADMLSGNAGGFR.[S]	1xDeamidated [N16]; 1xOxidation [M12]	4.99991e-06	8.22091e-05	4	4	1	F7F9U6; Q6S395; Q6S3A4; Q6S3A0	F7F9U6 [4221-4241]; Q6S395 [4222-4242]; Q6S3A4 [4213-4233]; Q6S3A0 [4365-4385]		0	2132					1.48868e+06			47594.7	Shared	Not Found	Not Found	Not Found	Not Found	High	Not Found	Not Found	Peak Found	n/a	n/a	n/a	n/a	High	n/a	n/a	n/a					0.0001539
	FALSE	High	[K].AGVGAPVTQVTLQSTQR.[R]		3.41612e-09	8.22091e-05	4	4	7	F7F9U6; Q6S395; Q6S3A4; Q6S3A0	F7F9U6 [494-510]; Q6S395 [495-511]; Q6S3A4 [486-502]; Q6S3A0 [638-654]		0	1712.93	6.29853e+06	30651.8			71464974	251091	44839.1		Shared	High	Peak Found	Not Found	Not Found	High	High	Peak Found	Not Found	High	n/a	n/a	n/a	High	High	n/a	n/a	0.0002495				0.0001539	0.0001943			7.847e-08
	FALSE	High	[K].AGVVGPELHEK.[L]		0.000720812	8.22091e-05	4	4	5	F7F9U6; Q6S395; Q6S3A4; Q6S3A0	F7F9U6 [3412-3422]; Q6S395 [3413-3423]; Q6S3A4 [3404-3414]; Q6S3A0 [3556-3566]		0	1135.61	3.08871e+06		16169.8		20718562		15443.9		Shared	High	Not Found	Peak Found	Not Found	High	Not Found	Peak Found	Not Found	High	n/a	n/a	n/a	High	n/a	n/a	n/a	0.0002495				0.0001539				0.001054
	FALSE	High	[K].AHAFVVQQR.[E]		0.0503871	0.00418599	4	4	1	F7F9U6; Q6S395; Q6S3A4; Q6S3A0	F7F9U6 [2050-2058]; Q6S395 [2051-2059]; Q6S3A4 [2042-2050]; Q6S3A0 [2194-2202]		0	1055.57	2625815				24376534				Shared	High	Not Found	Not Found	Not Found	Peak Found	Not Found	Not Found	Not Found	High	n/a	n/a	n/a	n/a	n/a	n/a	n/a	0.002697								0.04355
	FALSE	High	[R].AGLVGPEMHEK.[L]	1xOxidation [M8]	0.000151828	8.22091e-05	4	4	4	F7F9U6; Q6S395; Q6S3A4; Q6S3A0	F7F9U6 [3081-3091]; Q6S395 [3082-3092]; Q6S3A4 [3073-3083]; Q6S3A0 [3225-3235]		0	1183.58	2.61913e+06			2518497	20046858			5935268	Shared	High	Not Found	Not Found	Peak Found	High	Not Found	Not Found	Peak Found	High	n/a	n/a	n/a	High	n/a	n/a	n/a	0.0002495				0.0001539				0.000874
	FALSE	High	[R].ALAEEAKR.[Q]		0.0835288	0.00650888	4	4	1	F7F9U6; Q6S395; Q6S3A4; Q6S3A0	F7F9U6 [1805-1812]; Q6S395 [1806-1813]; Q6S3A4 [1797-1804]; Q6S3A0 [1949-1956]		1	887.495					12093461				Shared	Not Found	Not Found	Not Found	Not Found	High	Not Found	Not Found	Not Found	n/a	n/a	n/a	n/a	High	n/a	n/a	n/a					0.00439
	FALSE	High	[R].ALVPAAELLDSGVISHEVYQQLQR.[G]		9.39545e-11	8.22091e-05	4	4	5	F7F9U6; Q6S395; Q6S3A4; Q6S3A0	F7F9U6 [2976-2999]; Q6S395 [2977-3000]; Q6S3A4 [2968-2991]; Q6S3A0 [3120-3143]		0	2636.4	9.04621e+06				6.77332e+07		81290.7	95358.9	Shared	High	Not Found	Not Found	Not Found	High	Not Found	Peak Found	Peak Found	High	n/a	n/a	n/a	High	n/a	n/a	n/a	0.0002495				0.0001539				2.948e-08
	FALSE	High	[K].AIVQLKPR.[N]		0.0065246	8.22091e-05	4	4	2	F7F9U6; Q6S395; Q6S3A4; Q6S3A0	F7F9U6 [787-794]; Q6S395 [788-795]; Q6S3A4 [779-786]; Q6S3A0 [931-938]		0	924.599	2.24746e+06				22832730				Shared	Peak Found	Not Found	Not Found	Not Found	High	Not Found	Not Found	Not Found	n/a	n/a	n/a	n/a	High	n/a	n/a	n/a					0.0001539
	FALSE	High	[R].ALTVWELISSEYFTEEQR.[Q]		9.44379e-08	8.22091e-05	4	4	2	F7F9U6; Q6S395; Q6S3A4; Q6S3A0	F7F9U6 [3247-3264]; Q6S395 [3248-3265]; Q6S3A4 [3239-3256]; Q6S3A0 [3391-3408]		0	2201.08									No Quan Values	Not Found	Not Found	Not Found	Not Found	High	Not Found	Not Found	Not Found	n/a	n/a	n/a	n/a	High	n/a	n/a	n/a					0.0001539
	FALSE	High	[R].ANELQLR.[W]		0.108663	0.00912139	4	4	1	F7F9U6; Q6S395; Q6S3A4; Q6S3A0	F7F9U6 [274-280]; Q6S395 [274-280]; Q6S3A4 [265-271]; Q6S3A0 [417-423]		0	843.468	3.05781e+06	239980	134392	12098.9	34761812	435654			Shared	Peak Found	Peak Found	Peak Found	Peak Found	High	Peak Found	Not Found	Not Found	n/a	n/a	n/a	n/a	High	n/a	n/a	n/a					0.005844
	FALSE	High	[K].ALLEEIER.[H]		0.0249924	0.00196803	4	4	1	F7F9U6; Q6S395; Q6S3A4; Q6S3A0	F7F9U6 [1250-1257]; Q6S395 [1251-1258]; Q6S3A4 [1242-1249]; Q6S3A0 [1394-1401]		0	972.536	8.36858e+06				74161480	45134			Shared	Peak Found	Not Found	Not Found	Not Found	High	Peak Found	Not Found	Not Found	n/a	n/a	n/a	n/a	High	n/a	n/a	n/a					0.0008163
	FALSE	High	[K].ALPNGRDALDGPSMEAEPEYTFEGLR.[Q]	1xDeamidated [N4]; 1xOxidation [M14]	9.51802e-08	8.22091e-05	4	4	4	F7F9U6; Q6S395; Q6S3A4; Q6S3A0	F7F9U6 [2622-2647]; Q6S395 [2623-2648]; Q6S3A4 [2614-2639]; Q6S3A0 [2766-2791]		1	2852.3	216588		29762.2	92438.2	4.88545e+06	72627.7		126413	Shared	Peak Found	Not Found	Peak Found	Peak Found	High	Peak Found	Not Found	Peak Found	Medium	n/a	n/a	n/a	High	n/a	n/a	n/a	0.01167				0.0001539				0.1564
	FALSE	High	[R].ALQALDELK.[L]		0.0147221	0.000836268	4	4	4	F7F9U6; Q6S395; Q6S3A4; Q6S3A0	F7F9U6 [1531-1539]; Q6S395 [1532-1540]; Q6S3A4 [1523-1531]; Q6S3A0 [1675-1683]		0	1000.57	8474105				79875576	65663.7			Shared	High	Not Found	Not Found	Not Found	High	Peak Found	Not Found	Not Found	High	n/a	n/a	n/a	High	n/a	n/a	n/a	0.001847				0.0005661				0.02389
	FALSE	High	[R].AAEEAEEAREQAER.[E]		0.00165177	8.22091e-05	4	4	1	F7F9U6; Q6S395; Q6S3A4; Q6S3A0	F7F9U6 [2086-2099]; Q6S395 [2087-2100]; Q6S3A4 [2078-2091]; Q6S3A0 [2230-2243]		1	1588.72	1.30344e+06				9789627				Shared	Peak Found	Not Found	Not Found	Not Found	High	Not Found	Not Found	Not Found	Medium	n/a	n/a	n/a	High	n/a	n/a	n/a	0.01136				0.0001539				0.1539
	FALSE	High	[R].AAEEAEEAR.[E]		0.00191631	8.22091e-05	4	4	1	F7F9U6; Q6S395; Q6S3A4; Q6S3A0	F7F9U6 [2086-2094]; Q6S395 [2087-2095]; Q6S3A4 [2078-2086]; Q6S3A0 [2230-2238]		0	975.438	103966				816948				Shared	Peak Found	Not Found	Not Found	Not Found	High	Not Found	Not Found	Not Found	n/a	n/a	n/a	n/a	High	n/a	n/a	n/a					0.0001539
	FALSE	High	[R].AALAHSEEIATSQAAATK.[A]		8.23204e-12	8.22091e-05	4	4	5	F7F9U6; Q6S395; Q6S3A4; Q6S3A0	F7F9U6 [2604-2621]; Q6S395 [2605-2622]; Q6S3A4 [2596-2613]; Q6S3A0 [2748-2765]		0	1769.9	4223178			55139.8	37078670			41442.6	Shared	High	Not Found	Not Found	Peak Found	High	Not Found	Not Found	Peak Found	High	n/a	n/a	n/a	High	n/a	n/a	n/a	0.0002495				0.0001539				1.38e-07
	FALSE	High	[R].AFEETQIDIPGGGSHGGSSMSLWEVMQSDMIPEDQR.[A]	1xPhospho [S/T]	0.107904	0.00899167	4	4	1	F7F9U6; Q6S395; Q6S3A4; Q6S3A0	F7F9U6 [3563-3598]; Q6S395 [3564-3599]; Q6S3A4 [3555-3590]; Q6S3A0 [3707-3742]		0	4001.7					979392				Shared	Not Found	Not Found	Not Found	Not Found	High	Not Found	Not Found	Not Found	n/a	n/a	n/a	n/a	High	n/a	n/a	n/a					0.005844
	FALSE	High	[R].AETEQGEQQR.[Q]		0.0108077	0.00047521	4	4	1	F7F9U6; Q6S395; Q6S3A4; Q6S3A0	F7F9U6 [1717-1726]; Q6S395 [1718-1727]; Q6S3A4 [1709-1718]; Q6S3A0 [1861-1870]		0	1175.53					159402				Shared	Not Found	Not Found	Not Found	Not Found	High	Not Found	Not Found	Not Found	n/a	n/a	n/a	n/a	High	n/a	n/a	n/a					0.000439
	FALSE	High	[K].AEVTEAAR.[Q]		0.00876637	8.22091e-05	4	4	2	F7F9U6; Q6S395; Q6S3A4; Q6S3A0	F7F9U6 [2211-2218]; Q6S395 [2212-2219]; Q6S3A4 [2203-2210]; Q6S3A0 [2355-2362]		0	846.432	4.49582e+06	546314			49388776	1.64248e+06		39713.3	Shared	High	Peak Found	Not Found	Not Found	High	Peak Found	Not Found	Peak Found	High	n/a	n/a	n/a	High	n/a	n/a	n/a	0.0009667				0.0001539				0.01947
	FALSE	High	[R].AFEETQIDIPGGGSHGGSSMSLWEVMQSDMIPEDQR.[A]	3xOxidation [M20; M26; M30]	0.00152753	8.22091e-05	4	4	2	F7F9U6; Q6S395; Q6S3A4; Q6S3A0	F7F9U6 [3563-3598]; Q6S395 [3564-3599]; Q6S3A4 [3555-3590]; Q6S3A0 [3707-3742]		0	3969.72					280251				Shared	Not Found	Not Found	Not Found	Not Found	High	Not Found	Not Found	Not Found	n/a	n/a	n/a	n/a	High	n/a	n/a	n/a					0.0001539
	FALSE	High	[K].AFCGFEDPR.[T]	1xCarbamidomethyl [C3]	0.0534703	0.00452547	4	4	2	F7F9U6; Q6S395; Q6S3A4; Q6S3A0	F7F9U6 [4352-4360]; Q6S395 [4353-4361]; Q6S3A4 [4344-4352]; Q6S3A0 [4496-4504]		0	1098.47	1.48394e+06				17685052				Shared	High	Not Found	Not Found	Not Found	High	Not Found	Not Found	Not Found	High	n/a	n/a	n/a	High	n/a	n/a	n/a	0.00288				0.003061				0.04877
	FALSE	High	[R].AGEVERDLDK.[A]		0.00021426	8.22091e-05	4	4	3	F7F9U6; Q6S395; Q6S3A4; Q6S3A0	F7F9U6 [435-444]; Q6S395 [436-445]; Q6S3A4 [427-436]; Q6S3A0 [579-588]		1	1131.56	414227	562402			5.08387e+06	742812	14316.5		Shared	High	Peak Found	Not Found	Not Found	High	Peak Found	Peak Found	Not Found	High	n/a	n/a	n/a	High	n/a	n/a	n/a	0.003034				0.0001539				0.05111
	FALSE	High	[K].AEEQAVR.[Q]		0.0478287	0.00405941	4	4	4	F7F9U6; Q6S395; Q6S3A4; Q6S3A0	F7F9U6 [1676-1682]; Q6S395 [1677-1683]; Q6S3A4 [1668-1674]; Q6S3A0 [1820-1826]		0	802.405	492021	61168.9	140835		8534824	417420			Shared	Peak Found	Peak Found	Peak Found	Not Found	High	Peak Found	Not Found	Not Found	n/a	n/a	n/a	n/a	High	n/a	n/a	n/a					0.002816
	FALSE	High	[R].AEEAEAQK.[R]		0.00150382	8.22091e-05	4	4	1	F7F9U6; Q6S395; Q6S3A4; Q6S3A0	F7F9U6 [1479-1486]; Q6S395 [1480-1487]; Q6S3A4 [1471-1478]; Q6S3A0 [1623-1630]		0	875.41	204187				858095				Shared	Peak Found	Not Found	Not Found	Not Found	High	Not Found	Not Found	Not Found	n/a	n/a	n/a	n/a	High	n/a	n/a	n/a					0.0001539
	FALSE	High	[K].AEAELLQQQK.[E]		0.000284006	8.22091e-05	4	4	5	F7F9U6; Q6S395; Q6S3A4; Q6S3A0	F7F9U6 [2324-2333]; Q6S395 [2325-2334]; Q6S3A4 [2316-2325]; Q6S3A0 [2468-2477]		0	1157.62	9304453				82008376				Shared	High	Not Found	Not Found	Not Found	High	Not Found	Not Found	Not Found	High	n/a	n/a	n/a	High	n/a	n/a	n/a	0.0002495				0.0001539				0.000468
	FALSE	High	[R].AEMEVLLASK.[A]	1xOxidation [M3]	0.00152753	8.22091e-05	4	4	3	F7F9U6; Q6S395; Q6S3A4; Q6S3A0	F7F9U6 [1759-1768]; Q6S395 [1760-1769]; Q6S3A4 [1751-1760]; Q6S3A0 [1903-1912]		0	1106.58	2.54101e+06	151040			28731328	393030			Shared	High	Peak Found	Not Found	Not Found	High	Peak Found	Not Found	Not Found	High	n/a	n/a	n/a	High	n/a	n/a	n/a	0.0002495				0.0001539				0.002038
	FALSE	High	[R].AEQESAR.[Q]		0.0657256	0.00505525	4	4	1	F7F9U6; Q6S395; Q6S3A4; Q6S3A0	F7F9U6 [2025-2031]; Q6S395 [2026-2032]; Q6S3A4 [2017-2023]; Q6S3A0 [2169-2175]		0	790.369	145415				3.07793e+06				Shared	Peak Found	Not Found	Not Found	Not Found	High	Not Found	Not Found	Not Found	n/a	n/a	n/a	n/a	High	n/a	n/a	n/a					0.003631
	FALSE	High	[K].AELELELGR.[I]		0.0012661	8.22091e-05	4	4	7	F7F9U6; Q6S395; Q6S3A4; Q6S3A0	F7F9U6 [1939-1947]; Q6S395 [1940-1948]; Q6S3A4 [1931-1939]; Q6S3A0 [2083-2091]		0	1029.56	7.62802e+06				6.91235e+07				Shared	High	Not Found	Not Found	Not Found	High	Not Found	Not Found	Not Found	High	n/a	n/a	n/a	High	n/a	n/a	n/a	0.0002495				0.0001539				0.003162
	FALSE	High	[R].DDNSGQMLLPLSDAR.[K]	1xOxidation [M7]	4.77478e-07	8.22091e-05	4	4	5	F7F9U6; Q6S395; Q6S3A4; Q6S3A0	F7F9U6 [3864-3878]; Q6S395 [3865-3879]; Q6S3A4 [3856-3870]; Q6S3A0 [4008-4022]		0	1647.76	2.9251e+06	188669	10423.9	49974.1	2.63632e+07	216329		90924.8	Shared	High	Peak Found	Peak Found	Peak Found	High	Peak Found	Not Found	Peak Found	High	n/a	n/a	n/a	High	n/a	n/a	n/a	0.0002495				0.0001539				6.717e-05
	FALSE	High	[R].DDNSGQMLLPLSDAR.[K]	1xDeamidated [N3]; 1xOxidation [M7]	1.44999e-05	8.22091e-05	4	4	2	F7F9U6; Q6S395; Q6S3A4; Q6S3A0	F7F9U6 [3864-3878]; Q6S395 [3865-3879]; Q6S3A4 [3856-3870]; Q6S3A0 [4008-4022]		0	1648.75	133529			61245.2	2.09516e+06			82261.4	Shared	High	Not Found	Not Found	Peak Found	High	Not Found	Not Found	Peak Found	High	n/a	n/a	n/a	High	n/a	n/a	n/a	0.001205				0.0001539				0.01956
	FALSE	High	[R].CISELKDIR.[L]	1xCarbamidomethyl [C1]	0.00272393	8.22091e-05	4	4	2	F7F9U6; Q6S395; Q6S3A4; Q6S3A0	F7F9U6 [982-990]; Q6S395 [983-991]; Q6S3A4 [974-982]; Q6S3A0 [1126-1134]		1	1133.6	88390.6		33268.5		2.87922e+06			34170.5	Shared	Peak Found	Not Found	Peak Found	Not Found	High	Not Found	Not Found	Peak Found	n/a	n/a	n/a	n/a	High	n/a	n/a	n/a					0.0001539
	FALSE	High	[R].CITDPQTGLCLLPLK.[E]	2xCarbamidomethyl [C1; C10]	9.52658e-09	8.22091e-05	4	4	4	F7F9U6; Q6S395; Q6S3A4; Q6S3A0	F7F9U6 [4105-4119]; Q6S395 [4106-4120]; Q6S3A4 [4097-4111]; Q6S3A0 [4249-4263]		0	1728.9	375769	42421.8			4.92714e+06	51317.4			Shared	High	Peak Found	Not Found	Not Found	High	Peak Found	Not Found	Not Found	High	n/a	n/a	n/a	High	n/a	n/a	n/a	0.0002495				0.0001539				0.0005354
	FALSE	High	[R].CITDPQTGLCLLPLKEK.[K]	2xCarbamidomethyl [C1; C10]	0.000646013	8.22091e-05	4	4	1	F7F9U6; Q6S395; Q6S3A4; Q6S3A0	F7F9U6 [4105-4121]; Q6S395 [4106-4122]; Q6S3A4 [4097-4113]; Q6S3A0 [4249-4265]		1	1986.04					834582	40906.6	41483.5	437607	Shared	Not Found	Not Found	Not Found	Not Found	High	Peak Found	Peak Found	Peak Found	n/a	n/a	n/a	n/a	High	n/a	n/a	n/a					0.0001539
	FALSE	High	[R].CRSDQLTGLSLLPLSEK.[A]	1xCarbamidomethyl [C1]	5.33266e-08	8.22091e-05	4	4	3	F7F9U6; Q6S395; Q6S3A4; Q6S3A0	F7F9U6 [3196-3212]; Q6S395 [3197-3213]; Q6S3A4 [3188-3204]; Q6S3A0 [3340-3356]		1	1917.01	170740	12323.3			2.19095e+06		18967.2		Shared	High	Peak Found	Not Found	Not Found	High	Not Found	Peak Found	Not Found	High	n/a	n/a	n/a	High	n/a	n/a	n/a	0.0002495				0.0001539				0.001753
	FALSE	High	[R].CVEDPETGLR.[L]	1xCarbamidomethyl [C1]	0.000773407	8.22091e-05	4	4	2	F7F9U6; Q6S395; Q6S3A4; Q6S3A0	F7F9U6 [2868-2877]; [3527-3536]; Q6S395 [2869-2878]; [3528-3537]; Q6S3A4 [2860-2869]; [3519-3528]; Q6S3A0 [3012-3021]; [3671-3680]		0	1175.54	1.16166e+06	25696.5			1.26252e+07			106059	Shared	Peak Found	Peak Found	Not Found	Not Found	High	Not Found	Not Found	Peak Found	n/a	n/a	n/a	n/a	High	n/a	n/a	n/a					0.0001539
	FALSE	High	[R].DALDGPSMEAEPEYTFEGLR.[Q]	1xOxidation [M8]	7.02629e-10	8.22091e-05	4	4	8	F7F9U6; Q6S395; Q6S3A4; Q6S3A0	F7F9U6 [2628-2647]; Q6S395 [2629-2648]; Q6S3A4 [2620-2639]; Q6S3A0 [2772-2791]		0	2242.98	1.72114e+06				2.2608e+07			2982549	Shared	High	Not Found	Not Found	Not Found	High	Not Found	Not Found	Peak Found	High	n/a	n/a	n/a	High	n/a	n/a	n/a	0.0002495				0.0001539				4.058e-05
	FALSE	High	[R].DLLQPEVAVALLEAQAGTGHIIDPATSAR.[L]		1.70648e-12	8.22091e-05	4	4	4	F7F9U6; Q6S395; Q6S3A4; Q6S3A0	F7F9U6 [3044-3072]; Q6S395 [3045-3073]; Q6S3A4 [3036-3064]; Q6S3A0 [3188-3216]		0	2956.57	9066372				69791015			74193.5	Shared	High	Not Found	Not Found	Not Found	High	Not Found	Not Found	Peak Found	High	n/a	n/a	n/a	High	n/a	n/a	n/a	0.0002495				0.0001539				8.822e-11
	FALSE	High	[R].DGHNLISLLEVLSGDSLPR.[E]		2.56161e-11	8.22091e-05	4	4	5	F7F9U6; Q6S395; Q6S3A4; Q6S3A0	F7F9U6 [72-90]; Q6S395 [72-90]; Q6S3A4 [63-81]; Q6S3A0 [215-233]		0	2035.08	1.30294e+06				9.83602e+06				Shared	High	Not Found	Not Found	Not Found	High	Not Found	Not Found	Not Found	High	n/a	n/a	n/a	High	n/a	n/a	n/a	0.0002495				0.0001539				7.118e-08
	FALSE	High	[K].DGRHPQGEQMYR.[R]	1xOxidation [M10]	0.00240384	8.22091e-05	4	4	3	F7F9U6; Q6S395; Q6S3A4; Q6S3A0	F7F9U6 [461-472]; Q6S395 [462-473]; Q6S3A4 [453-464]; Q6S3A0 [605-616]		1	1489.66	1.23325e+06				10902256				Shared	High	Not Found	Not Found	Not Found	High	Not Found	Not Found	Not Found	High	n/a	n/a	n/a	High	n/a	n/a	n/a	0.006997				0.0001539				0.1065
	FALSE	High	[R].ARQEEVYSELQAR.[E]		7.23678e-08	8.22091e-05	4	4	4	F7F9U6; Q6S395; Q6S3A4; Q6S3A0	F7F9U6 [3216-3228]; Q6S395 [3217-3229]; Q6S3A4 [3208-3220]; Q6S3A0 [3360-3372]		1	1578.79	4.76111e+06	197920			43718072	296342			Shared	High	Peak Found	Not Found	Not Found	High	Peak Found	Not Found	Not Found	High	n/a	n/a	n/a	High	n/a	n/a	n/a	0.0002495				0.0001539				0.01332
	FALSE	High	[K].ASESELER.[Q]		0.026766	0.00196803	4	4	1	F7F9U6; Q6S395; Q6S3A4; Q6S3A0	F7F9U6 [1898-1905]; Q6S395 [1899-1906]; Q6S3A4 [1890-1897]; Q6S3A0 [2042-2049]		0	920.432	679667	51264.4	35510.9		11196570			56657.4	Shared	Peak Found	Peak Found	Peak Found	Not Found	High	Not Found	Not Found	Peak Found	n/a	n/a	n/a	n/a	High	n/a	n/a	n/a					0.0008163
	FALSE	High	[K].AQVEQELTTLR.[L]		0.000177561	8.22091e-05	4	4	4	F7F9U6; Q6S395; Q6S3A4; Q6S3A0	F7F9U6 [2179-2189]; Q6S395 [2180-2190]; Q6S3A4 [2171-2181]; Q6S3A0 [2323-2333]		0	1287.69	9407185		13605.3		101464424	72350.2	20844.8		Shared	High	Not Found	Peak Found	Not Found	High	Peak Found	Peak Found	Not Found	High	n/a	n/a	n/a	High	n/a	n/a	n/a	0.0002495				0.0001539				0.0005456
	FALSE	High	[R].ARAEEAEAQK.[R]		0.00095534	8.22091e-05	4	4	1	F7F9U6; Q6S395; Q6S3A4; Q6S3A0	F7F9U6 [1477-1486]; Q6S395 [1478-1487]; Q6S3A4 [1469-1478]; Q6S3A0 [1621-1630]		1	1102.55	204034				556540				Shared	Peak Found	Not Found	Not Found	Not Found	High	Not Found	Not Found	Not Found	n/a	n/a	n/a	n/a	High	n/a	n/a	n/a					0.0001539
	FALSE	High	[R].ARAEEAEAQKR.[Q]		0.0194178	0.00134417	4	4	1	F7F9U6; Q6S395; Q6S3A4; Q6S3A0	F7F9U6 [1477-1487]; Q6S395 [1478-1488]; Q6S3A4 [1469-1479]; Q6S3A0 [1621-1631]		2	1258.65	241584				2693743	19972.8			Shared	Peak Found	Not Found	Not Found	Not Found	High	Peak Found	Not Found	Not Found	n/a	n/a	n/a	n/a	High	n/a	n/a	n/a					0.0005661
	FALSE	High	[R].AREEAERELER.[W]		0.026563	0.00196803	4	4	3	F7F9U6; Q6S395; Q6S3A4; Q6S3A0	F7F9U6 [1620-1630]; Q6S395 [1621-1631]; Q6S3A4 [1612-1622]; Q6S3A0 [1764-1774]		2	1387.69	1.78064e+06	23450.1		21496.5	19008278	30820.4	14839.3		Shared	High	Peak Found	Not Found	Peak Found	High	Peak Found	Peak Found	Not Found	High	n/a	n/a	n/a	High	n/a	n/a	n/a	0.001847				0.0008163				0.02478
	FALSE	High	[K].ARIEAENR.[A]		0.0580026	0.00470212	4	4	1	F7F9U6; Q6S395; Q6S3A4; Q6S3A0	F7F9U6 [2242-2249]; Q6S395 [2243-2250]; Q6S3A4 [2234-2241]; Q6S3A0 [2386-2393]		1	958.506					2056728	127371		34201	Shared	Not Found	Not Found	Not Found	Not Found	High	Peak Found	Not Found	Peak Found	n/a	n/a	n/a	n/a	High	n/a	n/a	n/a					0.003404
	FALSE	High	[R].ARNDESQLSPATR.[G]		5.85267e-07	8.22091e-05	4	4	5	F7F9U6; Q6S395; Q6S3A4; Q6S3A0	F7F9U6 [572-584]; Q6S395 [573-585]; Q6S3A4 [564-576]; Q6S3A0 [716-728]		1	1444.71	2.68798e+06				2.55565e+07			30980.7	Shared	High	Not Found	Not Found	Not Found	High	Not Found	Not Found	Peak Found	High	n/a	n/a	n/a	High	n/a	n/a	n/a	0.004496				0.0001539				0.06719
	FALSE	High	[R].ARNDESQLSPATR.[G]	1xDeamidated [Q/N]	0.000309544	8.22091e-05	4	4	3	F7F9U6; Q6S395; Q6S3A4; Q6S3A0	F7F9U6 [572-584]; Q6S395 [573-585]; Q6S3A4 [564-576]; Q6S3A0 [716-728]		1	1445.7	140332				1.26372e+06	27075.8	18619.2		Shared	High	Not Found	Not Found	Not Found	High	Peak Found	Peak Found	Not Found	High	n/a	n/a	n/a	High	n/a	n/a	n/a	0.003958				0.0001539				0.06004
	FALSE	High	[R].APVPASELLASK.[I]		1.38346e-05	8.22091e-05	4	4	5	F7F9U6; Q6S395; Q6S3A4; Q6S3A0	F7F9U6 [3307-3318]; Q6S395 [3308-3319]; Q6S3A4 [3299-3310]; Q6S3A0 [3451-3462]		0	1182.67	10168908				120840856	135962			Shared	High	Not Found	Not Found	Not Found	High	Peak Found	Not Found	Not Found	High	n/a	n/a	n/a	High	n/a	n/a	n/a	0.0002495				0.0001539				4.714e-05
	FALSE	High	[R].APVPASELLASKILSR.[T]		1.80863e-07	8.22091e-05	4	4	1	F7F9U6; Q6S395; Q6S3A4; Q6S3A0	F7F9U6 [3307-3322]; Q6S395 [3308-3323]; Q6S3A4 [3299-3314]; Q6S3A0 [3451-3466]		1	1651.97					306003				Shared	Not Found	Not Found	Not Found	Not Found	High	Not Found	Not Found	Not Found	n/a	n/a	n/a	n/a	High	n/a	n/a	n/a					0.0001539
	FALSE	High	[R].AQAEAQQPVFNTLR.[D]		7.63757e-07	8.22091e-05	4	4	4	F7F9U6; Q6S395; Q6S3A4; Q6S3A0	F7F9U6 [1134-1147]; Q6S395 [1135-1148]; Q6S3A4 [1126-1139]; Q6S3A0 [1278-1291]		0	1572.81	4.13057e+06	85218.9	13750.7	69955	4.20742e+07	178723	23772	143870	Shared	High	Peak Found	Peak Found	Peak Found	High	Peak Found	Peak Found	Peak Found	High	n/a	n/a	n/a	High	n/a	n/a	n/a	0.0002495				0.0001539				3.291e-05
	FALSE	High	[R].AQAEAQQPVFNTLR.[D]	1xDeamidated [N11]	1.28043e-06	8.22091e-05	4	4	2	F7F9U6; Q6S395; Q6S3A4; Q6S3A0	F7F9U6 [1134-1147]; Q6S395 [1135-1148]; Q6S3A4 [1126-1139]; Q6S3A0 [1278-1291]		0	1573.8	186147				1.79023e+06				Shared	High	Not Found	Not Found	Not Found	High	Not Found	Not Found	Not Found	High	n/a	n/a	n/a	High	n/a	n/a	n/a	0.0002495				0.0001539				4.7e-05
	FALSE	High	[R].AQAEAQQPVFNTLRDELR.[G]	1xDeamidated [N11]	0.000248619	8.22091e-05	4	4	2	F7F9U6; Q6S395; Q6S3A4; Q6S3A0	F7F9U6 [1134-1151]; Q6S395 [1135-1152]; Q6S3A4 [1126-1143]; Q6S3A0 [1278-1295]		1	2087.05	208550	841873	99697.4		2.75426e+06	1.18119e+06	98960.4		Shared	High	Peak Found	Peak Found	Not Found	High	Peak Found	Peak Found	Not Found	High	n/a	n/a	n/a	High	n/a	n/a	n/a	0.0002495				0.0001539				0.0004163
	FALSE	High	[K].AQAELEAR.[E]		0.0219494	0.00173362	4	4	3	F7F9U6; Q6S395; Q6S3A4; Q6S3A0	F7F9U6 [1381-1388]; Q6S395 [1382-1389]; Q6S3A4 [1373-1380]; Q6S3A0 [1525-1532]		0	887.458	5848683	20944.8			44912536		16893.4		Shared	High	Peak Found	Not Found	Not Found	High	Not Found	Peak Found	Not Found	High	n/a	n/a	n/a	High	n/a	n/a	n/a	0.004798				0.0006886				0.07328
	FALSE	High	[R].AQAEQAALK.[Q]		0.00185731	8.22091e-05	4	4	2	F7F9U6; Q6S395; Q6S3A4; Q6S3A0	F7F9U6 [2147-2155]; Q6S395 [2148-2156]; Q6S3A4 [2139-2147]; Q6S3A0 [2291-2299]		0	929.505	3.44226e+06				33779960				Shared	High	Not Found	Not Found	Not Found	High	Not Found	Not Found	Not Found	High	n/a	n/a	n/a	High	n/a	n/a	n/a	0.003958				0.0001539				0.06092
	FALSE	High	[K].AQAEVEGLGK.[G]		0.00849834	8.22091e-05	4	4	2	F7F9U6; Q6S395; Q6S3A4; Q6S3A0	F7F9U6 [1026-1035]; Q6S395 [1027-1036]; Q6S3A4 [1018-1027]; Q6S3A0 [1170-1179]		0	1001.53	8.13244e+06	466827	368466	173528	72452024	1145426	666017	377746	Shared	High	Peak Found	Peak Found	Peak Found	High	Peak Found	Peak Found	Peak Found	High	n/a	n/a	n/a	High	n/a	n/a	n/a	0.0002495				0.0001539				0.009123
	FALSE	High	[R].AQAEAQQPVFNTLRDELR.[G]		0.000370602	8.22091e-05	4	4	7	F7F9U6; Q6S395; Q6S3A4; Q6S3A0	F7F9U6 [1134-1151]; Q6S395 [1135-1152]; Q6S3A4 [1126-1143]; Q6S3A0 [1278-1295]		1	2086.07	3.79064e+06				3.97946e+07				Shared	High	Not Found	Not Found	Not Found	High	Not Found	Not Found	Not Found	High	n/a	n/a	n/a	High	n/a	n/a	n/a	0.0002495				0.0001539				0.005312
	FALSE	High	[R].AQQQAEAER.[A]		0.00200834	8.22091e-05	4	4	2	F7F9U6; Q6S395; Q6S3A4; Q6S3A0	F7F9U6 [1611-1619]; Q6S395 [1612-1620]; Q6S3A4 [1603-1611]; Q6S3A0 [1755-1763]		0	1030.49					108386				Shared	Not Found	Not Found	Not Found	Not Found	High	Not Found	Not Found	Not Found	n/a	n/a	n/a	n/a	High	n/a	n/a	n/a					0.0001539
	FALSE	High	[K].AQQVEAAER.[S]		0.0144968	0.000836268	4	4	4	F7F9U6; Q6S395; Q6S3A4; Q6S3A0	F7F9U6 [1434-1442]; Q6S395 [1435-1443]; Q6S3A4 [1426-1434]; Q6S3A0 [1578-1586]		0	1001.5	4.37799e+06				56650260	27221.1			Shared	High	Not Found	Not Found	Not Found	High	Peak Found	Not Found	Not Found	High	n/a	n/a	n/a	High	n/a	n/a	n/a	0.0002495				0.0006886				0.01457
	FALSE	High	[K].AQLEPVASPAK.[K]		0.000132909	8.22091e-05	4	4	4	F7F9U6; Q6S395; Q6S3A4; Q6S3A0	F7F9U6 [1288-1298]; Q6S395 [1289-1299]; Q6S3A4 [1280-1290]; Q6S3A0 [1432-1442]		0	1110.62	5.18949e+06				55882956				Shared	High	Not Found	Not Found	Not Found	High	Not Found	Not Found	Not Found	High	n/a	n/a	n/a	High	n/a	n/a	n/a	0.0002495				0.0001539				0.001758
	FALSE	High	[R].AVTGYKDPYSGK.[L]		6.17114e-05	8.22091e-05	4	4	5	F7F9U6; Q6S395; Q6S3A4; Q6S3A0	F7F9U6 [4007-4018]; Q6S395 [4008-4019]; Q6S3A4 [3999-4010]; Q6S3A0 [4151-4162]		1	1285.64	1.10353e+06	17701.9			1.31349e+07	124384	45269.6		Shared	High	Peak Found	Not Found	Not Found	High	Peak Found	Peak Found	Not Found	High	n/a	n/a	n/a	High	n/a	n/a	n/a	0.0002495				0.0001539				0.003393
	FALSE	High	[K].AVTGYKDPYSGSTISLFQAMKK.[G]	1xOxidation [M20]	4.77048e-06	8.22091e-05	4	4	2	F7F9U6; Q6S395; Q6S3A4; Q6S3A0	F7F9U6 [3429-3450]; Q6S395 [3430-3451]; Q6S3A4 [3421-3442]; Q6S3A0 [3573-3594]		2	2408.22		100253			406805	150239			Shared	Not Found	Peak Found	Not Found	Not Found	High	Peak Found	Not Found	Not Found	n/a	n/a	n/a	n/a	High	n/a	n/a	n/a					0.0001539
	FALSE	High	[R].AVTGYKDPYTGEQISLFQAMK.[K]	1xOxidation [M20]	1.35378e-07	8.22091e-05	4	4	4	F7F9U6; Q6S395; Q6S3A4; Q6S3A0	F7F9U6 [2770-2790]; Q6S395 [2771-2791]; Q6S3A4 [2762-2782]; Q6S3A0 [2914-2934]		1	2363.16	2106540	117511	16359.4	209786	2.6118e+07		30258.8		Shared	High	Peak Found	Peak Found	Peak Found	High	Not Found	Peak Found	Not Found	High	n/a	n/a	n/a	High	n/a	n/a	n/a	0.0002495				0.0001539				0.01165
	FALSE	High	[R].AVTGYKDPYTGEQISLFQAMKK.[D]	1xOxidation [M20]	2.33758e-05	8.22091e-05	4	4	1	F7F9U6; Q6S395; Q6S3A4; Q6S3A0	F7F9U6 [2770-2791]; Q6S395 [2771-2792]; Q6S3A4 [2762-2783]; Q6S3A0 [2914-2935]		2	2491.25	226836		9142.81		2.96249e+06				Shared	Peak Found	Not Found	Peak Found	Not Found	High	Not Found	Not Found	Not Found	n/a	n/a	n/a	n/a	High	n/a	n/a	n/a					0.0001539
	FALSE	High	[K].AVTGYRDPYSGQSVSLFQALK.[K]		8.38987e-07	8.22091e-05	4	4	1	F7F9U6; Q6S395; Q6S3A4; Q6S3A0	F7F9U6 [3098-3118]; Q6S395 [3099-3119]; Q6S3A4 [3090-3110]; Q6S3A0 [3242-3262]		1	2287.17					2.00414e+06				Shared	Not Found	Not Found	Not Found	Not Found	High	Not Found	Not Found	Not Found	n/a	n/a	n/a	n/a	High	n/a	n/a	n/a					0.0001539
[truncated: 19,698 more rows]
[truncated: 19 more columns]

## Sheet: Proteins Only R28 1
Protein FDR Confidence: Combined	Accession	Description	Exp. q-value: Combined	Sum PEP Score	Coverage [%]	# Peptides	# PSMs	# Unique Peptides	# AAs	MW [kDa]	calc. pI	# Peptides (by Search Engine): A2 Sequest HT: T148C Sample 1	# Peptides (by Search Engine): B2 Sequest HT: T148C Sample 2	# Peptides (by Search Engine): C2 Sequest HT: T148C Sample 3	# Peptides (by Search Engine): D2 Sequest HT: T148C Sample 4	# Peptides (by Search Engine): E2 Sequest HT: WT-F Sample 1	# Peptides (by Search Engine): F2 Sequest HT: WT-F Sample 2	# Peptides (by Search Engine): G2 Sequest HT: WT-F Sample 3	# Peptides (by Search Engine): H2 Sequest HT: WT-F Sample 4	# PSMs (by Search Engine): A2 Sequest HT: T148C Sample 1	# PSMs (by Search Engine): B2 Sequest HT: T148C Sample 2	# PSMs (by Search Engine): C2 Sequest HT: T148C Sample 3	# PSMs (by Search Engine): D2 Sequest HT: T148C Sample 4	# PSMs (by Search Engine): E2 Sequest HT: WT-F Sample 1	# PSMs (by Search Engine): F2 Sequest HT: WT-F Sample 2	# PSMs (by Search Engine): G2 Sequest HT: WT-F Sample 3	# PSMs (by Search Engine): H2 Sequest HT: WT-F Sample 4	Abundance: F1: Sample, T148C Sample 1	Abundance: F2: Sample, T148C Sample 2	Abundance: F3: Sample, T148C Sample 3	Abundance: F4: Sample, T148C Sample 4	Abundance: F5: Sample, WT-F Sample 1	Abundance: F6: Sample, WT-F Sample 2	Abundance: F7: Sample, WT-F Sample 3	Abundance: F8: Sample, WT-F Sample 4	Abundances Count: F1: Sample, T148C Sample 1	Abundances Count: F2: Sample, T148C Sample 2	Abundances Count: F3: Sample, T148C Sample 3	Abundances Count: F4: Sample, T148C Sample 4	Abundances Count: F5: Sample, WT-F Sample 1	Abundances Count: F6: Sample, WT-F Sample 2	Abundances Count: F7: Sample, WT-F Sample 3	Abundances Count: F8: Sample, WT-F Sample 4	Modifications	Biological Process	Cellular Component	Molecular Function	Pfam IDs	Entrez Gene ID
[truncated: 1,654 more rows]
[truncated: 6 more columns]

[truncated: 13 more sheets: Proteins&Peptides R28 2, Proteins Only R28 2, Proteins&Peptides R28 3, Proteins Only R28 3, Proteins&Peptides MIOM1 1, Proteins Only MIOM1 1, PD 2.4 Processing Info MIOM1 1, Proteins&Peptides MIOM1 2, Proteins Only MIOM1 2, PD 2.4 Processing Info MIOM1 2, Proteins&Peptides MIOM1 3, Proteins Only MIOM1 3, PD 2.4 Processing Info MIOM1 3]
