# Supplementary material for: Novel mTORC2/HSPB4 Interaction: Role and Regulation of HSPB4 T148 Phosphorylation
Source: Cells. 2024 Dec 4;13(23):2000. doi: 10.3390/cells13232000 (PMC11640050; doi:10.3390/cells13232000)
Supplement: Supplementary file 1 [file cells-13-02000-s001.zip › Supplemental Excel File S2 - Full Outputs From Bioinformatics.xlsx]

## Sheet: HPRD
	PTMS
Residue	Type	Site		Upstream Enzymes			Protein Interactions
K	Glycation	11
S	Phosphorylation	122						PROTEIN INTERACTORS
T	Phosphorylation	13						Name of Interactor		Experiment Type		Type
C-C	Disulfide Bridge	131-142						Albumin		In Vitro		Direct
T	Phosphorylation	140						Citrate synthase		In Vitro		Direct
K	Acetylation	145						Crystallin, alpha B		In Vitro		Direct
S	Glycosylation	162						Crystallin, beta B2		In Vitro		Direct
R	Methylation	21						Crystallin, gamma C		In Vitro		Direct
S	Phosphorylation	45						Crystallin zeta		In Vitro		Direct
K	Acetylation	70						Lactalbumin alpha		In Vitro		Direct
K	Acetylation	78						Aquaporin 0		In Vitro		Direct
K	Glycation	78						Heat shock protein 27		In Vivo ; In Vitro		Direct
K	Methylation	88						BCLX		In Vivo ; In Vitro		Direct
K	Acetylation	88						Crystallin, alpha A		In Vitro		Direct
	DISEASES
	Cataract, autosomal recessive congenital 1
	Cataract, autosomal dominant nuclear
	Cataract, zonular central nuclear

## Sheet: iPhoPred
The protein sequence entered entered in the window is as follows:
>sp|P02489|CRYAA_HUMAN Alpha-crystallin A chain OS=Homo sapiens OX=9606 GN=CRYAA PE=1 SV=2
MDVTIQHPWFKRTLGPFYPSRLFDQFFGEGLFEYDLLPFLSSTISPYYRQSLFRTVLDSGISEVRSDRDKFVIFLDVKHFSPEDLTVKVQDDFVEIHGKHNERQDDHGYISREFHRRYRLPSNVDQSALSCSLSADGMLTFCGPKIQTGLDATHAERAIPVSREEKPTSAPSS
--------------------
Serine
Phosphorylation Site, as follows:
>Postion:45 is S GLFEYDLLPFLSSTISPYYRQSLFRTVLDSG --- 74.96%
>Postion:51 is S LLPFLSSTISPYYRQSLFRTVLDSGISEVRS --- 70.15%
>Postion:59 is S ISPYYRQSLFRTVLDSGISEVRSDRDKFVIF --- 75.84%
>Postion:62 is S YYRQSLFRTVLDSGISEVRSDRDKFVIFLDV --- 82.10%
>Postion:81 is S SDRDKFVIFLDVKHFSPEDLTVKVQDDFVEI --- 84.92%
>Postion:111 is S IHGKHNERQDDHGYISREFHRRYRLPSNVDQ --- 66.30%
>Postion:122 is S HGYISREFHRRYRLPSNVDQSALSCSLSADG --- 58.19%
>Postion:127 is S REFHRRYRLPSNVDQSALSCSLSADGMLTFC --- 96.68%
>Postion:134 is S RLPSNVDQSALSCSLSADGMLTFCGPKIQTG --- 80.35%
>Postion:162 is S QTGLDATHAERAIPVSREEKPTSAPSSLGTQ --- 62.84%
Non-phosphorylation Site, as follows:
>Postion:20 is S IQHPWFKRTLGPFYPSRLFDQFFGEGLFEYD --- 86.14%
>Postion:41 is S FFGEGLFEYDLLPFLSSTISPYYRQSLFRTV --- 85.52%
>Postion:42 is S FGEGLFEYDLLPFLSSTISPYYRQSLFRTVL --- 77.72%
>Postion:66 is S SLFRTVLDSGISEVRSDRDKFVIFLDVKHFS --- 71.64%
>Postion:130 is S HRRYRLPSNVDQSALSCSLSADGMLTFCGPK --- 56.08%
>Postion:132 is S RYRLPSNVDQSALSCSLSADGMLTFCGPKIQ --- 52.60%
>Postion:169 is S HAERAIPVSREEKPTSAPSSERSVPIAREAH --- 65.49%
>Postion:172 is S RAIPVSREEKPTSAPSSASTPKEERSVPIAR --- 82.77%
>Postion:173 is S AIPVSREEKPTSAPSSSPASTPKEERSVPIA --- 61.89%
Threonin
Phosphorylation Site, as follows:
>Postion:140 is T DQSALSCSLSADGMLTFCGPKIQTGLDATHA --- 66.72%
>Postion:148 is T LSADGMLTFCGPKIQTGLDATHAERAIPVSR --- 75.34%
Non-phosphorylation Site, as follows:
>Postion:4 is T PYFPGLTRKFWPMDVTIQHPWFKRTLGPFYP --- 93.59%
>Postion:13 is T GFFMDVTIQHPWFKRTLGPFYPSRLFDQFFG --- 81.33%
>Postion:43 is T GEGLFEYDLLPFLSSTISPYYRQSLFRTVLD --- 94.82%
>Postion:55 is T LSSTISPYYRQSLFRTVLDSGISEVRSDRDK --- 99.73%
>Postion:86 is T FVIFLDVKHFSPEDLTVKVQDDFVEIHGKHN --- 85.92%
>Postion:153 is T MLTFCGPKIQTGLDATHAERAIPVSREEKPT --- 93.23%
>Postion:168 is T THAERAIPVSREEKPTSAPSSSVPIAREAHT --- 62.11%
Tyrosine
Phosphorylation Site, as follows:
>Postion:48 is Y EYDLLPFLSSTISPYYRQSLFRTVLDSGISE --- 50.00%
>Postion:109 is Y VEIHGKHNERQDDHGYISREFHRRYRLPSNV --- 95.77%
Non-phosphorylation Site, as follows:
>Postion:18 is Y VTIQHPWFKRTLGPFYPSRLFDQFFGEGLFE --- 95.94%
>Postion:34 is Y PSRLFDQFFGEGLFEYDLLPFLSSTISPYYR --- 98.57%
>Postion:47 is Y FEYDLLPFLSSTISPYYRQSLFRTVLDSGIS --- 74.89%
>Postion:118 is Y RQDDHGYISREFHRRYRLPSNVDQSALSCSL --- 99.61%

## Sheet: Kinase Library 148
Kinase (S)	Kinase (%)	Kinase Group	Score (Raw)	Score (Log2)	Score Rank	Site Percentile	Site Percentile Rank	Score (Raw - T140 Phos)	Score (Log2 T140 Phos)	Score Rank (T140 Phos)	Site Percentile (T140 Phos)	Site Percentile Rank (T140 Phos)	Score (Raw - T153 Phos)	Score (Log2 T153 Phos)	Score Rank (T153 Phos)	Site Percentile (T153 Phos)	Site Percentile Rank (T153 Phos)	Score (Raw - T140+153 Phos)	Score (Log2 T140+153 Phos)	Score Rank (T140+153 Phos)	Site Percentile (T140+153 Phos)	Site Percentile Rank (T140+153 Phos)
PBK (NORI-3/TOPK/CT84/SPK)	PBK (NORI-3/TOPK/CT84/SPK)	Other	17.5574	4.13401	1	99.8054	1	17.5574	4.13401	1	99.8054	1	17.5574	4.13401	1	99.8054	1	17.5574	4.13401	1	99.8054	1
LKB1 (STK11/PJS)	LKB1 (STK11/PJS)	CAMK	3.2312	1.69207	3	99.2506	2	3.2312	1.69207	3	99.2506	2	3.2312	1.69207	3	99.2506	2	3.2312	1.69207	3	99.2506	2
GAK	GAK	Other	2.79446	1.48257	6	98.9847	3	2.79446	1.48257	6	98.9847	3	2.79446	1.48257	6	98.9847	3	2.79446	1.48257	6	98.9847	3
BIKE (BMP2K)	BIKE (BMP2K)	Other	1.29284	0.370546	15	97.1294	4	1.29284	0.370546	15	97.1294	4	1.29284	0.370546	15	97.1294	4	1.29284	0.370546	15	97.1294	4
AAK1	AAK1	Other	0.938955	-0.0908726	27	94.6226	5	0.938955	-0.0908726	27	94.6226	5	0.938955	-0.0908726	27	94.6226	5	0.938955	-0.0908726	27	94.6226	5
BRAF (RAFB1/P94/NS7)	BRAF (RAFB1/P94/NS7)	TKL	0.972563	-0.0401369	25	93.3245	6	0.972563	-0.0401369	25	93.3245	6	0.972563	-0.0401369	25	93.3245	6	0.972563	-0.0401369	25	93.3245	6
MPSK1 (STK16/MPSK/TSF-1/KRCT/PSK)	MPSK1 (STK16/MPSK/TSF-1/KRCT/PSK)	Other	2.16209	1.11243	9	92.6537	7	2.16209	1.11243	9	92.6537	7	2.16209	1.11243	9	92.6537	7	2.16209	1.11243	9	92.6537	7
skMLCK (MYLK2/MLCK2/KMLC)	skMLCK (MYLK2/MLCK2/KMLC)	CAMK	3.20608	1.68081	4	91.9115	8	3.20608	1.68081	4	91.9115	8	3.20608	1.68081	4	91.9115	8	3.20608	1.68081	4	91.9115	8
VRK2	VRK2	CK1	0.91658	-0.125668	28	91.225	9	0.91658	-0.125668	28	91.225	9	0.91658	-0.125668	28	91.225	9	0.91658	-0.125668	28	91.225	9
GRK7 (GPRK7)	GRK7 (GPRK7)	AGC	3.95654	1.98424	2	88.6989	10	3.95654	1.98424	2	88.6989	10	3.95654	1.98424	2	88.6989	10	3.95654	1.98424	2	88.6989	10
NEK1	NEK1	Other	0.505311	-0.984756	54	88.5949	11	0.505311	-0.984756	54	88.5949	11	0.505311	-0.984756	54	88.5949	11	0.505311	-0.984756	54	88.5949	11
DMPK1	DMPK1	AGC	0.8007	-0.320666	33	88.0147	12	0.8007	-0.320666	33	88.0147	12	0.8007	-0.320666	33	88.0147	12	0.8007	-0.320666	33	88.0147	12
ROCK2	ROCK2	AGC	0.855738	-0.22476	30	86.7456	13	0.855738	-0.22476	30	86.7456	13	0.855738	-0.22476	30	86.7456	13	0.855738	-0.22476	30	86.7456	13
ASK1	ASK1	STE	0.230552	-2.11684	139	86.1461	14	0.230552	-2.11684	139	86.1461	14	0.230552	-2.11684	139	86.1461	14	0.230552	-2.11684	139	86.1461	14
AlphaK3	AlphaK3	Alpha	0.431587	-1.21228	66	85.8379	15	0.431587	-1.21228	66	85.8379	15	0.431587	-1.21228	66	85.8379	15	0.431587	-1.21228	66	85.8379	15
AMPKA1	AMPKA1	CAMK	1.4744	0.56013	13	85.6892	16	1.4744	0.56013	13	85.6892	16	1.4744	0.56013	13	85.6892	16	1.4744	0.56013	13	85.6892	16
DAPK3	DAPK3	CAMK	0.834993	-0.260164	32	85.6216	17	0.834993	-0.260164	32	85.6216	17	0.834993	-0.260164	32	85.6216	17	0.834993	-0.260164	32	85.6216	17
VRK1	VRK1	CK1	0.280055	-1.83622	116	85.4451	18	0.280055	-1.83622	116	85.4451	18	0.280055	-1.83622	116	85.4451	18	0.280055	-1.83622	116	85.4451	18
PIM3	PIM3	CAMK	1.86184	0.896727	11	85.016	19	1.86184	0.896727	11	85.016	19	1.86184	0.896727	11	85.016	19	1.86184	0.896727	11	85.016	19
PAK1	PAK1	STE	1.1312	0.177854	17	84.402	20	1.1312	0.177854	17	84.402	20	1.1312	0.177854	17	84.402	20	1.1312	0.177854	17	84.402	20
AMPKA2	AMPKA2	CAMK	1.31319	0.393075	14	84.2074	21	1.31319	0.393075	14	84.2074	21	1.31319	0.393075	14	84.2074	21	1.31319	0.393075	14	84.2074	21
NEK5	NEK5	Other	0.637924	-0.648543	46	84.1881	22	0.637924	-0.648543	46	84.1881	22	0.637924	-0.648543	46	84.1881	22	0.637924	-0.648543	46	84.1881	22
MELK	MELK	CAMK	1.05239	0.0736734	21	83.3275	23	1.05239	0.0736734	21	83.3275	23	1.05239	0.0736734	21	83.3275	23	1.05239	0.0736734	21	83.3275	23
DAPK1	DAPK1	CAMK	0.76674	-0.383191	36	82.8622	24	0.76674	-0.383191	36	82.8622	24	0.76674	-0.383191	36	82.8622	24	0.76674	-0.383191	36	82.8622	24
IKKA	IKKA	Other	1.0479	0.067496	22	82.0693	25	1.0479	0.067496	22	82.0693	25	1.0479	0.067496	22	82.0693	25	1.0479	0.067496	22	82.0693	25
GCK	GCK	STE	0.411684	-1.28039	71	81.6668	26	0.411684	-1.28039	71	81.6668	26	0.411684	-1.28039	71	81.6668	26	0.411684	-1.28039	71	81.6668	26
TNIK	TNIK	STE	0.378262	-1.40254	80	81.4359	27	0.378262	-1.40254	80	81.4359	27	0.378262	-1.40254	80	81.4359	27	0.378262	-1.40254	80	81.4359	27
PAK2	PAK2	STE	0.710742	-0.492601	40	81.4033	28	0.710742	-0.492601	40	81.4033	28	0.710742	-0.492601	40	81.4033	28	0.710742	-0.492601	40	81.4033	28
PLK4	PLK4	Other	0.315904	-1.66244	98	80.8062	29	0.315904	-1.66244	98	80.8062	29	0.315904	-1.66244	98	80.8062	29	0.315904	-1.66244	98	80.8062	29
LRRK2	LRRK2	TKL	0.331155	-1.59442	90	80.2635	30	0.331155	-1.59442	90	80.2635	30	0.331155	-1.59442	90	80.2635	30	0.331155	-1.59442	90	80.2635	30
CAMKK2	CAMKK2	Other	0.345444	-1.53348	87	79.5371	31	0.345444	-1.53348	87	79.5371	31	0.345444	-1.53348	87	79.5371	31	0.345444	-1.53348	87	79.5371	31
KHS1	KHS1	STE	0.330398	-1.59772	91	79.4319	32	0.330398	-1.59772	91	79.4319	32	0.330398	-1.59772	91	79.4319	32	0.330398	-1.59772	91	79.4319	32
MINK	MINK	STE	0.251929	-1.98891	126	79.0548	33	0.251929	-1.98891	126	79.0548	33	0.251929	-1.98891	126	79.0548	33	0.251929	-1.98891	126	79.0548	33
MARK4	MARK4	CAMK	0.744131	-0.426371	37	78.9581	34	0.744131	-0.426371	37	78.9581	34	0.744131	-0.426371	37	78.9581	34	0.744131	-0.426371	37	78.9581	34
CAMKK1	CAMKK1	Other	0.321465	-1.63727	95	78.5907	35	0.321465	-1.63727	95	78.5907	35	0.321465	-1.63727	95	78.5907	35	0.321465	-1.63727	95	78.5907	35
MEKK2	MEKK2	STE	0.441312	-1.18013	65	78.4372	36	0.441312	-1.18013	65	78.4372	36	0.441312	-1.18013	65	78.4372	36	0.441312	-1.18013	65	78.4372	36
DAPK2	DAPK2	CAMK	1.11196	0.153099	19	78.413	37	1.11196	0.153099	19	78.413	37	1.11196	0.153099	19	78.413	37	1.11196	0.153099	19	78.413	37
KHS2	KHS2	STE	0.291793	-1.77698	110	78.1241	38	0.291793	-1.77698	110	78.1241	38	0.291793	-1.77698	110	78.1241	38	0.291793	-1.77698	110	78.1241	38
PDK1	PDK1	AGC	0.421388	-1.24678	69	77.7664	39	0.421388	-1.24678	69	77.7664	39	0.421388	-1.24678	69	77.7664	39	0.421388	-1.24678	69	77.7664	39
QSK	QSK	CAMK	0.548014	-0.867716	50	77.295	40	0.548014	-0.867716	50	77.295	40	0.548014	-0.867716	50	77.295	40	0.548014	-0.867716	50	77.295	40
ROCK1	ROCK1	AGC	0.245251	-2.02767	130	76.7535	41	0.245251	-2.02767	130	76.7535	41	0.245251	-2.02767	130	76.7535	41	0.245251	-2.02767	130	76.7535	41
PIM1	PIM1	CAMK	1.03216	0.0456637	23	76.6665	42	1.03216	0.0456637	23	76.6665	42	1.03216	0.0456637	23	76.6665	42	1.03216	0.0456637	23	76.6665	42
TAK1	TAK1	TKL	0.191541	-2.38427	161	76.4223	43	0.191541	-2.38427	161	76.4223	43	0.191541	-2.38427	161	76.4223	43	0.191541	-2.38427	161	76.4223	43
PIM2	PIM2	CAMK	0.666593	-0.585123	43	75.9932	44	0.666593	-0.585123	43	75.9932	44	0.666593	-0.585123	43	75.9932	44	0.666593	-0.585123	43	75.9932	44
GRK1	GRK1	AGC	1.12762	0.173276	18	75.7394	45	1.12762	0.173276	18	75.7394	45	1.12762	0.173276	18	75.7394	45	1.12762	0.173276	18	75.7394	45
PAK3	PAK3	STE	0.555576	-0.847944	49	75.6282	46	0.555576	-0.847944	49	75.6282	46	0.555576	-0.847944	49	75.6282	46	0.555576	-0.847944	49	75.6282	46
BUB1	BUB1	Other	0.379051	-1.39954	79	75.6149	47	0.379051	-1.39954	79	75.6149	47	0.379051	-1.39954	79	75.6149	47	0.379051	-1.39954	79	75.6149	47
DCAMKL1	DCAMKL1	CAMK	0.782008	-0.354745	35	75.2837	48	0.782008	-0.354745	35	75.2837	48	0.782008	-0.354745	35	75.2837	48	0.782008	-0.354745	35	75.2837	48
MAK	MAK	CMGC	1.71771	0.780487	12	75.0916	49	1.71771	0.780487	12	75.0916	49	1.71771	0.780487	12	75.0916	49	1.71771	0.780487	12	75.0916	49
CRIK	CRIK	AGC	0.256375	-1.96367	124	75.0698	50	0.256375	-1.96367	124	75.0698	50	0.256375	-1.96367	124	75.0698	50	0.256375	-1.96367	124	75.0698	50
MYO3B	MYO3B	STE	0.133777	-2.9021	195	74.8812	51	0.133777	-2.9021	195	74.8812	51	0.133777	-2.9021	195	74.8812	51	0.133777	-2.9021	195	74.8812	51
TSSK1	TSSK1	CAMK	0.673239	-0.57081	42	74.8583	52	0.673239	-0.57081	42	74.8583	52	0.673239	-0.57081	42	74.8583	52	0.673239	-0.57081	42	74.8583	52
MRCKA	MRCKA	AGC	0.330312	-1.5981	92	74.0751	53	0.330312	-1.5981	92	74.0751	53	0.330312	-1.5981	92	74.0751	53	0.330312	-1.5981	92	74.0751	53
MARK2	MARK2	CAMK	0.372216	-1.42579	84	73.9397	54	0.372216	-1.42579	84	73.9397	54	0.372216	-1.42579	84	73.9397	54	0.372216	-1.42579	84	73.9397	54
MASTL	MASTL	AGC	0.588724	-0.764338	47	73.5034	55	0.588724	-0.764338	47	73.5034	55	0.588724	-0.764338	47	73.5034	55	0.588724	-0.764338	47	73.5034	55
JNK1 (MAPK8/SAPK1/PRKM8)	JNK1 (MAPK8/SAPK1/PRKM8)	CMGC	3.08951	1.62738	5	73.4139	56	3.08951	1.62738	5	73.4139	56	3.08951	1.62738	5	73.4139	56	3.08951	1.62738	5	73.4139	56
MRCKB	MRCKB	AGC	0.299589	-1.73894	105	73.4115	57	0.299589	-1.73894	105	73.4115	57	0.299589	-1.73894	105	73.4115	57	0.299589	-1.73894	105	73.4115	57
SGK1	SGK1	AGC	0.407013	-1.29685	73	73.1734	58	0.407013	-1.29685	73	73.1734	58	0.407013	-1.29685	73	73.1734	58	0.407013	-1.29685	73	73.1734	58
MARK1	MARK1	CAMK	0.308787	-1.69532	100	72.5098	59	0.308787	-1.69532	100	72.5098	59	0.308787	-1.69532	100	72.5098	59	0.308787	-1.69532	100	72.5098	59
LATS1	LATS1	AGC	1.00818	0.0117462	24	72.3116	60	1.00818	0.0117462	24	72.3116	60	1.00818	0.0117462	24	72.3116	60	1.00818	0.0117462	24	72.3116	60
MARK3	MARK3	CAMK	0.293956	-1.76633	109	71.972	61	0.293956	-1.76633	109	71.972	61	0.293956	-1.76633	109	71.972	61	0.293956	-1.76633	109	71.972	61
IRAK4	IRAK4	TKL	0.404239	-1.30672	74	71.4413	62	0.404239	-1.30672	74	71.4413	62	0.404239	-1.30672	74	71.4413	62	0.404239	-1.30672	74	71.4413	62
JNK2 (MAPK9/PRKM9/P54a/SAPK)	JNK2 (MAPK9/PRKM9/P54a/SAPK)	CMGC	2.77131	1.47057	7	71.1283	63	2.77131	1.47057	7	71.1283	63	2.77131	1.47057	7	71.1283	63	2.77131	1.47057	7	71.1283	63
HGK	HGK	STE	0.219949	-2.18476	147	70.8805	64	0.219949	-2.18476	147	70.8805	64	0.219949	-2.18476	147	70.8805	64	0.219949	-2.18476	147	70.8805	64
JNK3 (MAPK10/PRKM10)	JNK3 (MAPK10/PRKM10)	CMGC	2.26766	1.1812	8	70.831	65	2.26766	1.1812	8	70.831	65	2.26766	1.1812	8	70.831	65	2.26766	1.1812	8	70.831	65
WNK4	WNK4	Other	0.42278	-1.24202	68	70.3572	66	0.42278	-1.24202	68	70.3572	66	0.42278	-1.24202	68	70.3572	66	0.42278	-1.24202	68	70.3572	66
PASK	PASK	CAMK	0.651903	-0.617272	44	70.3233	67	0.651903	-0.617272	44	70.3233	67	0.651903	-0.617272	44	70.3233	67	0.651903	-0.617272	44	70.3233	67
P38D (MAPK13/SAPK4/PRKM13)	P38D (MAPK13/SAPK4/PRKM13)	CMGC	1.95362	0.966148	10	70.0937	68	1.95362	0.966148	10	70.0937	68	1.95362	0.966148	10	70.0937	68	1.95362	0.966148	10	70.0937	68
TTK	TTK	Other	0.0943716	-3.4055	225	69.9982	69	0.0943716	-3.4055	225	69.9982	69	0.0943716	-3.4055	225	69.9982	69	0.0943716	-3.4055	225	69.9982	69
SGK3	SGK3	AGC	0.445274	-1.16723	64	69.8193	70	0.445274	-1.16723	64	69.8193	70	0.445274	-1.16723	64	69.8193	70	0.445274	-1.16723	64	69.8193	70
MYO3A	MYO3A	STE	0.084753	-3.56059	236	69.6767	71	0.084753	-3.56059	236	69.6767	71	0.084753	-3.56059	236	69.6767	71	0.084753	-3.56059	236	69.6767	71
SSTK	SSTK	CAMK	0.270341	-1.88715	120	69.1775	72	0.270341	-1.88715	120	69.1775	72	0.270341	-1.88715	120	69.1775	72	0.270341	-1.88715	120	69.1775	72
BRSK2	BRSK2	CAMK	0.222842	-2.16591	144	68.0256	73	0.222842	-2.16591	144	68.0256	73	0.222842	-2.16591	144	68.0256	73	0.222842	-2.16591	144	68.0256	73
DCAMKL2	DCAMKL2	CAMK	0.360028	-1.47382	86	67.5542	74	0.360028	-1.47382	86	67.5542	74	0.360028	-1.47382	86	67.5542	74	0.360028	-1.47382	86	67.5542	74
CK2A2	CK2A2	Other	0.161565	-2.62981	177	67.0248	75	0.161565	-2.62981	177	67.0248	75	0.161565	-2.62981	177	67.0248	75	0.161565	-2.62981	177	67.0248	75
NEK4	NEK4	Other	0.216821	-2.20543	149	66.8375	76	0.216821	-2.20543	149	66.8375	76	0.216821	-2.20543	149	66.8375	76	0.216821	-2.20543	149	66.8375	76
MAP3K15	MAP3K15	STE	0.189008	-2.40348	162	66.6465	77	0.189008	-2.40348	162	66.6465	77	0.189008	-2.40348	162	66.6465	77	0.189008	-2.40348	162	66.6465	77
NIM1	NIM1	CAMK	0.317356	-1.65583	97	66.4157	78	0.317356	-1.65583	97	66.4157	78	0.317356	-1.65583	97	66.4157	78	0.317356	-1.65583	97	66.4157	78
QIK	QIK	CAMK	0.30809	-1.69858	101	66.1631	79	0.30809	-1.69858	101	66.1631	79	0.30809	-1.69858	101	66.1631	79	0.30809	-1.69858	101	66.1631	79
AURC	AURC	Other	0.235475	-2.08635	136	66.0712	80	0.235475	-2.08635	136	66.0712	80	0.235475	-2.08635	136	66.0712	80	0.235475	-2.08635	136	66.0712	80
CAMK1D	CAMK1D	CAMK	0.261827	-1.93331	121	65.9141	81	0.261827	-1.93331	121	65.9141	81	0.261827	-1.93331	121	65.9141	81	0.261827	-1.93331	121	65.9141	81
P38B	P38B	CMGC	1.28186	0.358237	16	65.7303	82	1.28186	0.358237	16	65.7303	82	1.28186	0.358237	16	65.7303	82	1.28186	0.358237	16	65.7303	82
HUNK	HUNK	CAMK	0.37578	-1.41204	81	65.5043	83	0.37578	-1.41204	81	65.5043	83	0.37578	-1.41204	81	65.5043	83	0.37578	-1.41204	81	65.5043	83
TAO3	TAO3	STE	0.342564	-1.54555	88	64.5736	84	0.342564	-1.54555	88	64.5736	84	0.342564	-1.54555	88	64.5736	84	0.342564	-1.54555	88	64.5736	84
caMLCK	caMLCK	CAMK	0.647326	-0.627436	45	64.5628	85	0.647326	-0.627436	45	64.5628	85	0.647326	-0.627436	45	64.5628	85	0.647326	-0.627436	45	64.5628	85
TAO2	TAO2	STE	0.217677	-2.19974	148	64.4226	86	0.217677	-2.19974	148	64.4226	86	0.217677	-2.19974	148	64.4226	86	0.217677	-2.19974	148	64.4226	86
LOK	LOK	STE	0.174051	-2.52242	167	63.8424	87	0.174051	-2.52242	167	63.8424	87	0.174051	-2.52242	167	63.8424	87	0.174051	-2.52242	167	63.8424	87
BRSK1	BRSK1	CAMK	0.185882	-2.42754	163	63.6309	88	0.185882	-2.42754	163	63.6309	88	0.185882	-2.42754	163	63.6309	88	0.185882	-2.42754	163	63.6309	88
HPK1	HPK1	STE	0.155734	-2.68284	182	63.2683	89	0.155734	-2.68284	182	63.2683	89	0.155734	-2.68284	182	63.2683	89	0.155734	-2.68284	182	63.2683	89
CK2A1	CK2A1	Other	0.114355	-3.1284	207	63.2658	90	0.114355	-3.1284	207	63.2658	90	0.114355	-3.1284	207	63.2658	90	0.114355	-3.1284	207	63.2658	90
ERK5	ERK5	CMGC	1.0548	0.0769738	20	62.9987	91	1.0548	0.0769738	20	62.9987	91	1.0548	0.0769738	20	62.9987	91	1.0548	0.0769738	20	62.9987	91
MLK2	MLK2	TKL	0.472111	-1.0828	58	62.873	92	0.472111	-1.0828	58	62.873	92	0.472111	-1.0828	58	62.873	92	0.472111	-1.0828	58	62.873	92
PKR	PKR	Other	0.373817	-1.4196	83	62.8295	93	0.373817	-1.4196	83	62.8295	93	0.373817	-1.4196	83	62.8295	93	0.373817	-1.4196	83	62.8295	93
P38G	P38G	CMGC	0.563643	-0.827147	48	62.7582	94	0.563643	-0.827147	48	62.7582	94	0.563643	-0.827147	48	62.7582	94	0.563643	-0.827147	48	62.7582	94
RIPK1	RIPK1	TKL	0.374673	-1.4163	82	62.6543	95	0.374673	-1.4163	82	62.6543	95	0.374673	-1.4163	82	62.6543	95	0.374673	-1.4163	82	62.6543	95
NEK8	NEK8	Other	0.193065	-2.37284	160	61.9387	96	0.193065	-2.37284	160	61.9387	96	0.193065	-2.37284	160	61.9387	96	0.193065	-2.37284	160	61.9387	96
AKT1	AKT1	AGC	0.177663	-2.49278	165	61.6003	97	0.177663	-2.49278	165	61.6003	97	0.177663	-2.49278	165	61.6003	97	0.177663	-2.49278	165	61.6003	97
STLK3	STLK3	STE	0.0308205	-5.01997	285	61.5918	98	0.0308205	-5.01997	285	61.5918	98	0.0308205	-5.01997	285	61.5918	98	0.0308205	-5.01997	285	61.5918	98
PKACB	PKACB	AGC	0.171082	-2.54724	170	61.1797	99	0.171082	-2.54724	170	61.1797	99	0.171082	-2.54724	170	61.1797	99	0.171082	-2.54724	170	61.1797	99
ALK4	ALK4	TKL	0.535847	-0.900107	51	61.083	100	0.535847	-0.900107	51	61.083	100	0.535847	-0.900107	51	61.083	100	0.535847	-0.900107	51	61.083	100
AKT2	AKT2	AGC	0.234088	-2.09488	137	60.5209	101	0.234088	-2.09488	137	60.5209	101	0.234088	-2.09488	137	60.5209	101	0.234088	-2.09488	137	60.5209	101
NUAK2	NUAK2	CAMK	0.446739	-1.1625	63	60.1898	102	0.446739	-1.1625	63	60.1898	102	0.446739	-1.1625	63	60.1898	102	0.446739	-1.1625	63	60.1898	102
MEKK6	MEKK6	STE	0.170475	-2.55237	171	60.087	103	0.170475	-2.55237	171	60.087	103	0.170475	-2.55237	171	60.087	103	0.170475	-2.55237	171	60.087	103
P38A	P38A	CMGC	0.786125	-0.34717	34	60.0133	104	0.786125	-0.34717	34	60.0133	104	0.786125	-0.34717	34	60.0133	104	0.786125	-0.34717	34	60.0133	104
MOS	MOS	Other	0.912994	-0.131323	29	59.9577	105	0.912994	-0.131323	29	59.9577	105	0.912994	-0.131323	29	59.9577	105	0.912994	-0.131323	29	59.9577	105
PAK6	PAK6	STE	0.144406	-2.7918	187	59.8368	106	0.144406	-2.7918	187	59.8368	106	0.144406	-2.7918	187	59.8368	106	0.144406	-2.7918	187	59.8368	106
NUAK1	NUAK1	CAMK	0.211132	-2.24378	153	59.8247	107	0.211132	-2.24378	153	59.8247	107	0.211132	-2.24378	153	59.8247	107	0.211132	-2.24378	153	59.8247	107
SLK	SLK	STE	0.131492	-2.92695	196	59.7679	108	0.131492	-2.92695	196	59.7679	108	0.131492	-2.92695	196	59.7679	108	0.131492	-2.92695	196	59.7679	108
CDK4	CDK4	CMGC	0.400339	-1.32071	77	59.7123	109	0.400339	-1.32071	77	59.7123	109	0.400339	-1.32071	77	59.7123	109	0.400339	-1.32071	77	59.7123	109
NIK	NIK	STE	0.719254	-0.475426	39	59.5395	110	0.719254	-0.475426	39	59.5395	110	0.719254	-0.475426	39	59.5395	110	0.719254	-0.475426	39	59.5395	110
CAMK4	CAMK4	CAMK	0.214555	-2.22058	150	59.5069	111	0.214555	-2.22058	150	59.5069	111	0.214555	-2.22058	150	59.5069	111	0.214555	-2.22058	150	59.5069	111
SBK	SBK	Other	0.233279	-2.09987	138	59.4247	112	0.233279	-2.09987	138	59.4247	112	0.233279	-2.09987	138	59.4247	112	0.233279	-2.09987	138	59.4247	112
ERK2	ERK2	CMGC	0.5081	-0.976817	53	59.2591	113	0.5081	-0.976817	53	59.2591	113	0.5081	-0.976817	53	59.2591	113	0.5081	-0.976817	53	59.2591	113
ERK1	ERK1	CMGC	0.5313	-0.912401	52	59.0862	114	0.5313	-0.912401	52	59.0862	114	0.5313	-0.912401	52	59.0862	114	0.5313	-0.912401	52	59.0862	114
WNK1	WNK1	Other	0.40245	-1.31312	75	58.9654	115	0.40245	-1.31312	75	58.9654	115	0.40245	-1.31312	75	58.9654	115	0.40245	-1.31312	75	58.9654	115
CAMK1B	CAMK1B	CAMK	0.682884	-0.550287	41	58.7708	116	0.682884	-0.550287	41	58.7708	116	0.682884	-0.550287	41	58.7708	116	0.682884	-0.550287	41	58.7708	116
YSK1	YSK1	STE	0.0892821	-3.48548	230	58.4142	117	0.0892821	-3.48548	230	58.4142	117	0.0892821	-3.48548	230	58.4142	117	0.0892821	-3.48548	230	58.4142	117
PRKX	PRKX	AGC	0.112928	-3.14653	208	58.3707	118	0.112928	-3.14653	208	58.3707	118	0.112928	-3.14653	208	58.3707	118	0.112928	-3.14653	208	58.3707	118
MOK	MOK	CMGC	0.453711	-1.14015	61	57.712	119	0.453711	-1.14015	61	57.712	119	0.453711	-1.14015	61	57.712	119	0.453711	-1.14015	61	57.712	119
CDK3	CDK3	CMGC	0.241002	-2.05288	134	57.6745	120	0.241002	-2.05288	134	57.6745	120	0.241002	-2.05288	134	57.6745	120	0.241002	-2.05288	134	57.6745	120
WNK3	WNK3	Other	0.294279	-1.76475	108	57.631	121	0.294279	-1.76475	108	57.631	121	0.294279	-1.76475	108	57.631	121	0.294279	-1.76475	108	57.631	121
CAMK1A	CAMK1A	CAMK	0.0914948	-3.45017	229	57.3192	122	0.0914948	-3.45017	229	57.3192	122	0.0914948	-3.45017	229	57.3192	122	0.0914948	-3.45017	229	57.3192	122
MYLK4	MYLK4	CAMK	0.171853	-2.54075	169	56.6375	123	0.171853	-2.54075	169	56.6375	123	0.171853	-2.54075	169	56.6375	123	0.171853	-2.54075	169	56.6375	123
MEK2	MEK2	STE	0.0930881	-3.42526	227	56.6133	124	0.0930881	-3.42526	227	56.6133	124	0.0930881	-3.42526	227	56.6133	124	0.0930881	-3.42526	227	56.6133	124
MST1	MST1	STE	0.0842983	-3.56835	238	56.1117	125	0.0842983	-3.56835	238	56.1117	125	0.0842983	-3.56835	238	56.1117	125	0.0842983	-3.56835	238	56.1117	125
CK1G3	CK1G3	CK1	0.308004	-1.69898	102	56.0355	126	0.308004	-1.69898	102	56.0355	126	0.308004	-1.69898	102	56.0355	126	0.308004	-1.69898	102	56.0355	126
smMLCK	smMLCK	CAMK	0.183686	-2.44468	164	55.8567	127	0.183686	-2.44468	164	55.8567	127	0.183686	-2.44468	164	55.8567	127	0.183686	-2.44468	164	55.8567	127
IRE1	IRE1	Other	0.220332	-2.18225	146	55.7297	128	0.220332	-2.18225	146	55.7297	128	0.220332	-2.18225	146	55.7297	128	0.220332	-2.18225	146	55.7297	128
PLK1	PLK1	Other	0.326003	-1.61704	94	55.7152	129	0.326003	-1.61704	94	55.7152	129	0.326003	-1.61704	94	55.7152	129	0.326003	-1.61704	94	55.7152	129
SIK	SIK	CAMK	0.140543	-2.83092	189	55.1931	130	0.140543	-2.83092	189	55.1931	130	0.140543	-2.83092	189	55.1931	130	0.140543	-2.83092	189	55.1931	130
CDK6	CDK6	CMGC	0.277708	-1.84836	117	54.7144	131	0.277708	-1.84836	117	54.7144	131	0.277708	-1.84836	117	54.7144	131	0.277708	-1.84836	117	54.7144	131
IKKB	IKKB	Other	0.412145	-1.27878	70	54.5767	132	0.412145	-1.27878	70	54.5767	132	0.412145	-1.27878	70	54.5767	132	0.412145	-1.27878	70	54.5767	132
AKT3	AKT3	AGC	0.0706695	-3.82277	254	54.2781	133	0.0706695	-3.82277	254	54.2781	133	0.0706695	-3.82277	254	54.2781	133	0.0706695	-3.82277	254	54.2781	133
MST2	MST2	STE	0.103243	-3.27588	217	54.0545	134	0.103243	-3.27588	217	54.0545	134	0.103243	-3.27588	217	54.0545	134	0.103243	-3.27588	217	54.0545	134
AURB	AURB	Other	0.116145	-3.106	204	53.7137	135	0.116145	-3.106	204	53.7137	135	0.116145	-3.106	204	53.7137	135	0.116145	-3.106	204	53.7137	135
P70S6K	P70S6K	AGC	0.111661	-3.1628	209	53.6834	136	0.111661	-3.1628	209	53.6834	136	0.111661	-3.1628	209	53.6834	136	0.111661	-3.1628	209	53.6834	136
PKACA	PKACA	AGC	0.0707023	-3.8221	253	53.6714	137	0.0707023	-3.8221	253	53.6714	137	0.0707023	-3.8221	253	53.6714	137	0.0707023	-3.8221	253	53.6714	137
HASPIN	HASPIN	Other	0.0753073	-3.73107	245	53.5722	138	0.0753073	-3.73107	245	53.5722	138	0.0753073	-3.73107	245	53.5722	138	0.0753073	-3.73107	245	53.5722	138
DYRK1B	DYRK1B	CMGC	0.477204	-1.06732	57	53.4756	139	0.477204	-1.06732	57	53.4756	139	0.477204	-1.06732	57	53.4756	139	0.477204	-1.06732	57	53.4756	139
SMG1	SMG1	PIKK	0.244413	-2.03261	131	53.2943	140	0.244413	-2.03261	131	53.2943	140	0.244413	-2.03261	131	53.2943	140	0.244413	-2.03261	131	53.2943	140
P70S6KB	P70S6KB	AGC	0.289361	-1.78906	112	53.1009	141	0.289361	-1.78906	112	53.1009	141	0.289361	-1.78906	112	53.1009	141	0.289361	-1.78906	112	53.1009	141
CDK17	CDK17	CMGC	0.206289	-2.27726	154	52.9002	142	0.206289	-2.27726	154	52.9002	142	0.206289	-2.27726	154	52.9002	142	0.206289	-2.27726	154	52.9002	142
SNRK	SNRK	CAMK	0.0755895	-3.72567	243	51.4534	143	0.0755895	-3.72567	243	51.4534	143	0.0755895	-3.72567	243	51.4534	143	0.0755895	-3.72567	243	51.4534	143
YANK3	YANK3	AGC	0.464447	-1.10641	60	51.3229	144	0.464447	-1.10641	60	51.3229	144	0.464447	-1.10641	60	51.3229	144	0.464447	-1.10641	60	51.3229	144
IRAK1	IRAK1	TKL	0.109976	-3.18474	211	50.6726	145	0.109976	-3.18474	211	50.6726	145	0.109976	-3.18474	211	50.6726	145	0.109976	-3.18474	211	50.6726	145
TSSK2	TSSK2	CAMK	0.228186	-2.13172	140	50.6618	146	0.228186	-2.13172	140	50.6618	146	0.228186	-2.13172	140	50.6618	146	0.228186	-2.13172	140	50.6618	146
CHK1	CHK1	CAMK	0.284556	-1.81321	114	50.6037	147	0.284556	-1.81321	114	50.6037	147	0.284556	-1.81321	114	50.6037	147	0.284556	-1.81321	114	50.6037	147
CDK18	CDK18	CMGC	0.250665	-1.99617	128	50.4659	148	0.250665	-1.99617	128	50.4659	148	0.250665	-1.99617	128	50.4659	148	0.250665	-1.99617	128	50.4659	148
CHK2	CHK2	CAMK	0.0815986	-3.61531	240	49.7939	149	0.0815986	-3.61531	240	49.7939	149	0.0815986	-3.61531	240	49.7939	149	0.0815986	-3.61531	240	49.7939	149
ICK	ICK	CMGC	0.739098	-0.436163	38	49.6803	150	0.739098	-0.436163	38	49.6803	150	0.739098	-0.436163	38	49.6803	150	0.739098	-0.436163	38	49.6803	150
PRP4	PRP4	CMGC	0.280389	-1.8345	115	49.5897	151	0.280389	-1.8345	115	49.5897	151	0.280389	-1.8345	115	49.5897	151	0.280389	-1.8345	115	49.5897	151
CDK1	CDK1	CMGC	0.237281	-2.07533	135	49.3999	152	0.237281	-2.07533	135	49.3999	152	0.237281	-2.07533	135	49.3999	152	0.237281	-2.07533	135	49.3999	152
CDK7	CDK7	CMGC	0.314854	-1.66725	99	49.0784	153	0.314854	-1.66725	99	49.0784	153	0.314854	-1.66725	99	49.0784	153	0.314854	-1.66725	99	49.0784	153
ERK7	ERK7	CMGC	0.159396	-2.64931	180	48.9152	154	0.159396	-2.64931	180	48.9152	154	0.159396	-2.64931	180	48.9152	154	0.159396	-2.64931	180	48.9152	154
MEKK3	MEKK3	STE	0.203577	-2.29635	156	48.8221	155	0.203577	-2.29635	156	48.8221	155	0.203577	-2.29635	156	48.8221	155	0.203577	-2.29635	156	48.8221	155
BMPR1B	BMPR1B	TKL	0.318422	-1.65099	96	48.7762	156	0.318422	-1.65099	96	48.7762	156	0.318422	-1.65099	96	48.7762	156	0.318422	-1.65099	96	48.7762	156
PINK1	PINK1	Other	0.326034	-1.61691	93	48.5405	157	0.326034	-1.61691	93	48.5405	157	0.326034	-1.61691	93	48.5405	157	0.326034	-1.61691	93	48.5405	157
TAO1	TAO1	STE	0.047918	-4.38329	265	48.4402	158	0.047918	-4.38329	265	48.4402	158	0.047918	-4.38329	265	48.4402	158	0.047918	-4.38329	265	48.4402	158
HIPK1	HIPK1	CMGC	0.472005	-1.08313	59	48.3955	159	0.472005	-1.08313	59	48.3955	159	0.472005	-1.08313	59	48.3955	159	0.472005	-1.08313	59	48.3955	159
EEF2K	EEF2K	Alpha	0.0877522	-3.51042	234	48.3749	160	0.0877522	-3.51042	234	48.3749	160	0.0877522	-3.51042	234	48.3749	160	0.0877522	-3.51042	234	48.3749	160
MST3	MST3	STE	0.161122	-2.63378	179	48.2251	161	0.161122	-2.63378	179	48.2251	161	0.161122	-2.63378	179	48.2251	161	0.161122	-2.63378	179	48.2251	161
NEK11	NEK11	Other	0.136032	-2.87799	193	48.1803	162	0.136032	-2.87799	193	48.1803	162	0.136032	-2.87799	193	48.1803	162	0.136032	-2.87799	193	48.1803	162
PAK5	PAK5	STE	0.0441048	-4.50292	270	48.0873	163	0.0441048	-4.50292	270	48.0873	163	0.0441048	-4.50292	270	48.0873	163	0.0441048	-4.50292	270	48.0873	163
CDK14	CDK14	CMGC	0.244353	-2.03296	132	47.8201	164	0.244353	-2.03296	132	47.8201	164	0.244353	-2.03296	132	47.8201	164	0.244353	-2.03296	132	47.8201	164
RIPK3	RIPK3	TKL	0.168345	-2.57051	173	47.8153	165	0.168345	-2.57051	173	47.8153	165	0.168345	-2.57051	173	47.8153	165	0.168345	-2.57051	173	47.8153	165
OSR1	OSR1	STE	0.0505893	-4.30502	264	47.2762	166	0.0505893	-4.30502	264	47.2762	166	0.0505893	-4.30502	264	47.2762	166	0.0505893	-4.30502	264	47.2762	166
PKCZ	PKCZ	AGC	0.170323	-2.55365	172	47.159	167	0.170323	-2.55365	172	47.159	167	0.170323	-2.55365	172	47.159	167	0.170323	-2.55365	172	47.159	167
PKG2	PKG2	AGC	0.0886494	-3.49575	233	47.1155	168	0.0886494	-3.49575	233	47.1155	168	0.0886494	-3.49575	233	47.1155	168	0.0886494	-3.49575	233	47.1155	168
CDK16	CDK16	CMGC	0.141194	-2.82425	188	46.9439	169	0.141194	-2.82425	188	46.9439	169	0.141194	-2.82425	188	46.9439	169	0.141194	-2.82425	188	46.9439	169
DYRK2	DYRK2	CMGC	0.407528	-1.29503	72	46.7239	170	0.407528	-1.29503	72	46.7239	170	0.407528	-1.29503	72	46.7239	170	0.407528	-1.29503	72	46.7239	170
HIPK2	HIPK2	CMGC	0.255724	-1.96734	125	46.4737	171	0.255724	-1.96734	125	46.4737	171	0.255724	-1.96734	125	46.4737	171	0.255724	-1.96734	125	46.4737	171
IRE2	IRE2	Other	0.139634	-2.84028	190	46.4338	172	0.139634	-2.84028	190	46.4338	172	0.139634	-2.84028	190	46.4338	172	0.139634	-2.84028	190	46.4338	172
PKACG	PKACG	AGC	0.123184	-3.02112	200	46.012	173	0.123184	-3.02112	200	46.012	173	0.123184	-3.02112	200	46.012	173	0.123184	-3.02112	200	46.012	173
MNK2	MNK2	CAMK	0.106645	-3.22912	215	45.9963	174	0.106645	-3.22912	215	45.9963	174	0.106645	-3.22912	215	45.9963	174	0.106645	-3.22912	215	45.9963	174
MSK1	MSK1	AGC	0.117903	-3.08432	203	45.4004	175	0.117903	-3.08432	203	45.4004	175	0.117903	-3.08432	203	45.4004	175	0.117903	-3.08432	203	45.4004	175
CDK5	CDK5	CMGC	0.226883	-2.13998	141	44.6244	176	0.226883	-2.13998	141	44.6244	176	0.226883	-2.13998	141	44.6244	176	0.226883	-2.13998	141	44.6244	176
CDK10	CDK10	CMGC	0.119591	-3.06382	202	44.211	177	0.119591	-3.06382	202	44.211	177	0.119591	-3.06382	202	44.211	177	0.119591	-3.06382	202	44.211	177
PAK4	PAK4	STE	0.029938	-5.06188	287	43.8436	178	0.029938	-5.06188	287	43.8436	178	0.029938	-5.06188	287	43.8436	178	0.029938	-5.06188	287	43.8436	178
HIPK4	HIPK4	CMGC	0.400201	-1.3212	78	43.7517	179	0.400201	-1.3212	78	43.7517	179	0.400201	-1.3212	78	43.7517	179	0.400201	-1.3212	78	43.7517	179
DYRK4	DYRK4	CMGC	0.257254	-1.95873	123	43.4242	180	0.257254	-1.95873	123	43.4242	180	0.257254	-1.95873	123	43.4242	180	0.257254	-1.95873	123	43.4242	180
LATS2	LATS2	AGC	0.150806	-2.72923	184	43.07	181	0.150806	-2.72923	184	43.07	181	0.150806	-2.72923	184	43.07	181	0.150806	-2.72923	184	43.07	181
PKG1	PKG1	AGC	0.013989	-6.15956	300	42.6422	182	0.013989	-6.15956	300	42.6422	182	0.013989	-6.15956	300	42.6422	182	0.013989	-6.15956	300	42.6422	182
TLK2	TLK2	Other	0.205141	-2.28531	155	42.4512	183	0.205141	-2.28531	155	42.4512	183	0.205141	-2.28531	155	42.4512	183	0.205141	-2.28531	155	42.4512	183
PLK2	PLK2	Other	0.0994053	-3.33053	221	42.2203	184	0.0994053	-3.33053	221	42.2203	184	0.0994053	-3.33053	221	42.2203	184	0.0994053	-3.33053	221	42.2203	184
DYRK3	DYRK3	CMGC	0.168238	-2.57142	174	41.778	185	0.168238	-2.57142	174	41.778	185	0.168238	-2.57142	174	41.778	185	0.168238	-2.57142	174	41.778	185
RSK2	RSK2	AGC	0.198361	-2.3338	158	41.7393	186	0.198361	-2.3338	158	41.7393	186	0.198361	-2.3338	158	41.7393	186	0.198361	-2.3338	158	41.7393	186
GSK3A	GSK3A	CMGC	0.948542	-0.0762169	26	41.5689	187	0.948542	-0.0762169	26	41.5689	187	0.948542	-0.0762169	26	41.5689	187	0.948542	-0.0762169	26	41.5689	187
DYRK1A	DYRK1A	CMGC	0.222736	-2.1666	145	41.3054	188	0.222736	-2.1666	145	41.3054	188	0.222736	-2.1666	145	41.3054	188	0.222736	-2.1666	145	41.3054	188
NEK2	NEK2	Other	0.147083	-2.7653	186	40.9802	189	0.147083	-2.7653	186	40.9802	189	0.147083	-2.7653	186	40.9802	189	0.147083	-2.7653	186	40.9802	189
ANKRD3	ANKRD3	TKL	0.243723	-2.03669	133	40.9742	190	0.243723	-2.03669	133	40.9742	190	0.243723	-2.03669	133	40.9742	190	0.243723	-2.03669	133	40.9742	190
PKCD	PKCD	AGC	0.172859	-2.53234	168	40.7566	191	0.172859	-2.53234	168	40.7566	191	0.172859	-2.53234	168	40.7566	191	0.172859	-2.53234	168	40.7566	191
MNK1	MNK1	CAMK	0.0845564	-3.56394	237	40.3505	192	0.0845564	-3.56394	237	40.3505	192	0.0845564	-3.56394	237	40.3505	192	0.0845564	-3.56394	237	40.3505	192
CDKL5	CDKL5	CMGC	0.294378	-1.76426	107	40.1668	193	0.294378	-1.76426	107	40.1668	193	0.294378	-1.76426	107	40.1668	193	0.294378	-1.76426	107	40.1668	193
BMPR1A	BMPR1A	TKL	0.10768	-3.21518	214	39.4464	194	0.10768	-3.21518	214	39.4464	194	0.10768	-3.21518	214	39.4464	194	0.10768	-3.21518	214	39.4464	194
CAMK2D	CAMK2D	CAMK	0.202288	-2.30552	157	39.1032	195	0.202288	-2.30552	157	39.1032	195	0.202288	-2.30552	157	39.1032	195	0.202288	-2.30552	157	39.1032	195
RSK4	RSK4	AGC	0.100986	-3.30777	219	38.9436	196	0.100986	-3.30777	219	38.9436	196	0.100986	-3.30777	219	38.9436	196	0.100986	-3.30777	219	38.9436	196
CDKL1	CDKL1	CMGC	0.451955	-1.14575	62	38.4819	197	0.451955	-1.14575	62	38.4819	197	0.451955	-1.14575	62	38.4819	197	0.451955	-1.14575	62	38.4819	197
COT	COT	STE	0.428089	-1.22402	67	38.4178	198	0.428089	-1.22402	67	38.4178	198	0.428089	-1.22402	67	38.4178	198	0.428089	-1.22402	67	38.4178	198
PKN2	PKN2	AGC	0.115118	-3.11881	206	37.9767	199	0.115118	-3.11881	206	37.9767	199	0.115118	-3.11881	206	37.9767	199	0.115118	-3.11881	206	37.9767	199
DLK	DLK	TKL	0.332782	-1.58735	89	37.6818	200	0.332782	-1.58735	89	37.6818	200	0.332782	-1.58735	89	37.6818	200	0.332782	-1.58735	89	37.6818	200
YANK2	YANK2	AGC	0.156893	-2.67215	181	37.2019	201	0.156893	-2.67215	181	37.2019	201	0.156893	-2.67215	181	37.2019	201	0.156893	-2.67215	181	37.2019	201
HIPK3	HIPK3	CMGC	0.213673	-2.22652	151	36.6097	202	0.213673	-2.22652	151	36.6097	202	0.213673	-2.22652	151	36.6097	202	0.213673	-2.22652	151	36.6097	202
MEK5	MEK5	STE	0.16405	-2.6078	176	36.3172	203	0.16405	-2.6078	176	36.3172	203	0.16405	-2.6078	176	36.3172	203	0.16405	-2.6078	176	36.3172	203
PKCA	PKCA	AGC	0.086725	-3.52741	235	35.9038	204	0.086725	-3.52741	235	35.9038	204	0.086725	-3.52741	235	35.9038	204	0.086725	-3.52741	235	35.9038	204
YSK4	YSK4	STE	0.137278	-2.86483	192	35.7938	205	0.137278	-2.86483	192	35.7938	205	0.137278	-2.86483	192	35.7938	205	0.137278	-2.86483	192	35.7938	205
PKCB	PKCB	AGC	0.0738623	-3.75902	249	35.7068	206	0.0738623	-3.75902	249	35.7068	206	0.0738623	-3.75902	249	35.7068	206	0.0738623	-3.75902	249	35.7068	206
GRK6	GRK6	AGC	0.2763	-1.85569	119	35.6874	207	0.2763	-1.85569	119	35.6874	207	0.2763	-1.85569	119	35.6874	207	0.2763	-1.85569	119	35.6874	207
CDK9	CDK9	CMGC	0.135628	-2.88227	194	35.4336	208	0.135628	-2.88227	194	35.4336	208	0.135628	-2.88227	194	35.4336	208	0.135628	-2.88227	194	35.4336	208
TGFBR1	TGFBR1	TKL	0.277182	-1.8511	118	35.297	209	0.277182	-1.8511	118	35.297	209	0.277182	-1.8511	118	35.297	209	0.277182	-1.8511	118	35.297	209
PKN1	PKN1	AGC	0.0283741	-5.13928	289	35.0867	210	0.0283741	-5.13928	289	35.0867	210	0.0283741	-5.13928	289	35.0867	210	0.0283741	-5.13928	289	35.0867	210
STK33	STK33	CAMK	0.0567185	-4.14004	257	35.0239	211	0.0567185	-4.14004	257	35.0239	211	0.0567185	-4.14004	257	35.0239	211	0.0567185	-4.14004	257	35.0239	211
PKN3	PKN3	AGC	0.196539	-2.34711	159	34.8232	212	0.196539	-2.34711	159	34.8232	212	0.196539	-2.34711	159	34.8232	212	0.196539	-2.34711	159	34.8232	212
CAMK2B	CAMK2B	CAMK	0.13147	-2.9272	197	34.4727	213	0.13147	-2.9272	197	34.4727	213	0.13147	-2.9272	197	34.4727	213	0.13147	-2.9272	197	34.4727	213
PKCE	PKCE	AGC	0.0393445	-4.66769	277	34.3035	214	0.0393445	-4.66769	277	34.3035	214	0.0393445	-4.66769	277	34.3035	214	0.0393445	-4.66769	277	34.3035	214
MLK3	MLK3	TKL	0.104132	-3.26351	216	33.6967	215	0.104132	-3.26351	216	33.6967	215	0.104132	-3.26351	216	33.6967	215	0.104132	-3.26351	216	33.6967	215
PKCT	PKCT	AGC	0.0400183	-4.6432	275	33.646	216	0.0400183	-4.6432	275	33.646	216	0.0400183	-4.6432	275	33.646	216	0.0400183	-4.6432	275	33.646	216
GSK3B	GSK3B	CMGC	0.842054	-0.248015	31	33.5469	217	0.842054	-0.248015	31	33.5469	217	0.842054	-0.248015	31	33.5469	217	0.842054	-0.248015	31	33.5469	217
ALK2	ALK2	TKL	0.148278	-2.75362	185	33.4707	218	0.148278	-2.75362	185	33.4707	218	0.148278	-2.75362	185	33.4707	218	0.148278	-2.75362	185	33.4707	218
RIPK2	RIPK2	TKL	0.0282174	-5.14727	290	33.1335	219	0.0282174	-5.14727	290	33.1335	219	0.0282174	-5.14727	290	33.1335	219	0.0282174	-5.14727	290	33.1335	219
NEK9	NEK9	Other	0.161231	-2.6328	178	33.0827	220	0.161231	-2.6328	178	33.0827	220	0.161231	-2.6328	178	33.0827	220	0.161231	-2.6328	178	33.0827	220
RAF1	RAF1	TKL	0.285786	-1.80699	113	32.6682	221	0.285786	-1.80699	113	32.6682	221	0.285786	-1.80699	113	32.6682	221	0.285786	-1.80699	113	32.6682	221
ULK2	ULK2	Other	0.128611	-2.95891	199	32.5703	222	0.128611	-2.95891	199	32.5703	222	0.128611	-2.95891	199	32.5703	222	0.128611	-2.95891	199	32.5703	222
MEK1	MEK1	STE	0.249544	-2.00264	129	32.4083	223	0.249544	-2.00264	129	32.4083	223	0.249544	-2.00264	129	32.4083	223	0.249544	-2.00264	129	32.4083	223
CAMK2A	CAMK2A	CAMK	0.166623	-2.58534	175	31.9961	224	0.166623	-2.58534	175	31.9961	224	0.166623	-2.58534	175	31.9961	224	0.166623	-2.58534	175	31.9961	224
MAPKAPK2	MAPKAPK2	CAMK	0.0731041	-3.7739	250	30.9712	225	0.0731041	-3.7739	250	30.9712	225	0.0731041	-3.7739	250	30.9712	225	0.0731041	-3.7739	250	30.9712	225
NDR1	NDR1	AGC	0.0987215	-3.34049	222	30.559	226	0.0987215	-3.34049	222	30.559	226	0.0987215	-3.34049	222	30.559	226	0.0987215	-3.34049	222	30.559	226
FAM20C	FAM20C	FAM20	0.0335936	-4.89567	284	30.2883	227	0.0335936	-4.89567	284	30.2883	227	0.0335936	-4.89567	284	30.2883	227	0.0335936	-4.89567	284	30.2883	227
PKCI	PKCI	AGC	0.0372001	-4.74855	281	29.9716	228	0.0372001	-4.74855	281	29.9716	228	0.0372001	-4.74855	281	29.9716	228	0.0372001	-4.74855	281	29.9716	228
CDC7	CDC7	Other	0.261585	-1.93465	122	29.9619	229	0.261585	-1.93465	122	29.9619	229	0.261585	-1.93465	122	29.9619	229	0.261585	-1.93465	122	29.9619	229
GRK5	GRK5	AGC	0.361734	-1.467	85	29.1146	230	0.361734	-1.467	85	29.1146	230	0.361734	-1.467	85	29.1146	230	0.361734	-1.467	85	29.1146	230
CDK19	CDK19	CMGC	0.0743966	-3.74862	247	28.7218	231	0.0743966	-3.74862	247	28.7218	231	0.0743966	-3.74862	247	28.7218	231	0.0743966	-3.74862	247	28.7218	231
CDK8	CDK8	CMGC	0.115211	-3.11765	205	28.416	232	0.115211	-3.11765	205	28.416	232	0.115211	-3.11765	205	28.416	232	0.115211	-3.11765	205	28.416	232
AURA	AURA	Other	0.0425735	-4.5539	273	28.0728	233	0.0425735	-4.5539	273	28.0728	233	0.0425735	-4.5539	273	28.0728	233	0.0425735	-4.5539	273	28.0728	233
CAMK1G	CAMK1G	CAMK	0.0427477	-4.54801	271	27.9833	234	0.0427477	-4.54801	271	27.9833	234	0.0427477	-4.54801	271	27.9833	234	0.0427477	-4.54801	271	27.9833	234
DRAK1	DRAK1	CAMK	0.129363	-2.95051	198	27.9434	235	0.129363	-2.95051	198	27.9434	235	0.129363	-2.95051	198	27.9434	235	0.129363	-2.95051	198	27.9434	235
CLK3	CLK3	CMGC	0.289924	-1.78625	111	27.738	236	0.289924	-1.78625	111	27.738	236	0.289924	-1.78625	111	27.738	236	0.289924	-1.78625	111	27.738	236
PRKD1	PRKD1	CAMK	0.100064	-3.321	220	27.6981	237	0.100064	-3.321	220	27.6981	237	0.100064	-3.321	220	27.6981	237	0.100064	-3.321	220	27.6981	237
BCKDK	BCKDK	PDHK	0.0918551	-3.4445	228	26.8423	238	0.0918551	-3.4445	228	26.8423	238	0.0918551	-3.4445	228	26.8423	238	0.0918551	-3.4445	228	26.8423	238
MEKK1	MEKK1	STE	0.102844	-3.28147	218	26.7891	239	0.102844	-3.28147	218	26.7891	239	0.102844	-3.28147	218	26.7891	239	0.102844	-3.28147	218	26.7891	239
RSK3	RSK3	AGC	0.078821	-3.66528	242	26.5039	240	0.078821	-3.66528	242	26.5039	240	0.078821	-3.66528	242	26.5039	240	0.078821	-3.66528	242	26.5039	240
NDR2	NDR2	AGC	0.0891166	-3.48816	231	26.1159	241	0.0891166	-3.48816	231	26.1159	241	0.0891166	-3.48816	231	26.1159	241	0.0891166	-3.48816	231	26.1159	241
MLK4	MLK4	TKL	0.0518091	-4.27065	262	25.9068	242	0.0518091	-4.27065	262	25.9068	242	0.0518091	-4.27065	262	25.9068	242	0.0518091	-4.27065	262	25.9068	242
MST4	MST4	STE	0.082436	-3.60058	239	24.9955	243	0.082436	-3.60058	239	24.9955	243	0.082436	-3.60058	239	24.9955	243	0.082436	-3.60058	239	24.9955	243
PHKG2	PHKG2	CAMK	0.0113081	-6.4665	301	24.8214	244	0.0113081	-6.4665	301	24.8214	244	0.0113081	-6.4665	301	24.8214	244	0.0113081	-6.4665	301	24.8214	244
CDK13	CDK13	CMGC	0.0954306	-3.3894	224	24.7767	245	0.0954306	-3.3894	224	24.7767	245	0.0954306	-3.3894	224	24.7767	245	0.0954306	-3.3894	224	24.7767	245
PKCG	PKCG	AGC	0.0394546	-4.66366	276	24.0237	246	0.0394546	-4.66366	276	24.0237	246	0.0394546	-4.66366	276	24.0237	246	0.0394546	-4.66366	276	24.0237	246
CLK4	CLK4	CMGC	0.0983896	-3.34535	223	23.7384	247	0.0983896	-3.34535	223	23.7384	247	0.0983896	-3.34535	223	23.7384	247	0.0983896	-3.34535	223	23.7384	247
PERK	PERK	Other	0.0791375	-3.65949	241	23.6623	248	0.0791375	-3.65949	241	23.6623	248	0.0791375	-3.65949	241	23.6623	248	0.0791375	-3.65949	241	23.6623	248
PKCH	PKCH	AGC	0.036979	-4.75715	282	23.4592	249	0.036979	-4.75715	282	23.4592	249	0.036979	-4.75715	282	23.4592	249	0.036979	-4.75715	282	23.4592	249
NEK3	NEK3	Other	0.0248015	-5.33343	293	23.3227	250	0.0248015	-5.33343	293	23.3227	250	0.0248015	-5.33343	293	23.3227	250	0.0248015	-5.33343	293	23.3227	250
CDK12	CDK12	CMGC	0.0690427	-3.85637	255	22.6144	251	0.0690427	-3.85637	255	22.6144	251	0.0690427	-3.85637	255	22.6144	251	0.0690427	-3.85637	255	22.6144	251
P90RSK	P90RSK	AGC	0.108959	-3.19814	213	22.5781	252	0.108959	-3.19814	213	22.5781	252	0.108959	-3.19814	213	22.5781	252	0.108959	-3.19814	213	22.5781	252
PLK3	PLK3	Other	0.0753994	-3.7293	244	22.2312	253	0.0753994	-3.7293	244	22.2312	253	0.0753994	-3.7293	244	22.2312	253	0.0753994	-3.7293	244	22.2312	253
CK1G2	CK1G2	CK1	0.109042	-3.19704	212	22.1829	254	0.109042	-3.19704	212	22.1829	254	0.109042	-3.19704	212	22.1829	254	0.109042	-3.19704	212	22.1829	254
PRKD2	PRKD2	CAMK	0.0445124	-4.48965	269	21.8263	255	0.0445124	-4.48965	269	21.8263	255	0.0445124	-4.48965	269	21.8263	255	0.0445124	-4.48965	269	21.8263	255
CHAK2	CHAK2	Alpha	0.110145	-3.18252	210	21.442	256	0.110145	-3.18252	210	21.442	256	0.110145	-3.18252	210	21.442	256	0.110145	-3.18252	210	21.442	256
TBK1	TBK1	Other	0.122358	-3.03082	201	21.3416	257	0.122358	-3.03082	201	21.3416	257	0.122358	-3.03082	201	21.3416	257	0.122358	-3.03082	201	21.3416	257
ULK1	ULK1	Other	0.0478215	-4.3862	266	21.2425	258	0.0478215	-4.3862	266	21.2425	258	0.0478215	-4.3862	266	21.2425	258	0.0478215	-4.3862	266	21.2425	258
MAPKAPK3	MAPKAPK3	CAMK	0.0552293	-4.17842	260	20.9428	259	0.0552293	-4.17842	260	20.9428	259	0.0552293	-4.17842	260	20.9428	259	0.0552293	-4.17842	260	20.9428	259
NLK	NLK	CMGC	0.306608	-1.70553	103	20.7071	260	0.306608	-1.70553	103	20.7071	260	0.306608	-1.70553	103	20.7071	260	0.306608	-1.70553	103	20.7071	260
SRPK1	SRPK1	CMGC	0.0941024	-3.40962	226	19.9444	261	0.0941024	-3.40962	226	19.9444	261	0.0941024	-3.40962	226	19.9444	261	0.0941024	-3.40962	226	19.9444	261
PHKG1	PHKG1	CAMK	0.0238965	-5.38706	294	19.4537	262	0.0238965	-5.38706	294	19.4537	262	0.0238965	-5.38706	294	19.4537	262	0.0238965	-5.38706	294	19.4537	262
HRI	HRI	Other	0.0724948	-3.78598	252	19.0802	263	0.0724948	-3.78598	252	19.0802	263	0.0724948	-3.78598	252	19.0802	263	0.0724948	-3.78598	252	19.0802	263
CLK2	CLK2	CMGC	0.0564147	-4.14779	258	18.8844	264	0.0564147	-4.14779	258	18.8844	264	0.0564147	-4.14779	258	18.8844	264	0.0564147	-4.14779	258	18.8844	264
MTOR	MTOR	PIKK	0.223531	-2.16145	143	17.9598	265	0.223531	-2.16145	143	17.9598	265	0.223531	-2.16145	143	17.9598	265	0.223531	-2.16145	143	17.9598	265
MSK2	MSK2	AGC	0.0453446	-4.46292	268	17.3663	266	0.0453446	-4.46292	268	17.3663	266	0.0453446	-4.46292	268	17.3663	266	0.0453446	-4.46292	268	17.3663	266
DSTYK	DSTYK	TKL	0.0650435	-3.94245	256	17.3131	267	0.0650435	-3.94245	256	17.3131	267	0.0650435	-3.94245	256	17.3131	267	0.0650435	-3.94245	256	17.3131	267
ATR	ATR	PIKK	0.400405	-1.32047	76	16.6616	268	0.400405	-1.32047	76	16.6616	268	0.400405	-1.32047	76	16.6616	268	0.400405	-1.32047	76	16.6616	268
CAMK2G	CAMK2G	CAMK	0.251669	-1.9904	127	16.4102	269	0.251669	-1.9904	127	16.4102	269	0.251669	-1.9904	127	16.4102	269	0.251669	-1.9904	127	16.4102	269
ZAK	ZAK	TKL	0.0537663	-4.21715	261	16.1093	270	0.0537663	-4.21715	261	16.1093	270	0.0537663	-4.21715	261	16.1093	270	0.0537663	-4.21715	261	16.1093	270
PDHK1	PDHK1	PDHK	0.225404	-2.14942	142	15.7769	271	0.225404	-2.14942	142	15.7769	271	0.225404	-2.14942	142	15.7769	271	0.225404	-2.14942	142	15.7769	271
TTBK1	TTBK1	CK1	0.0148316	-6.07518	298	15.2898	272	0.0148316	-6.07518	298	15.2898	272	0.0148316	-6.07518	298	15.2898	272	0.0148316	-6.07518	298	15.2898	272
SRPK2	SRPK2	CMGC	0.0413252	-4.59683	274	15.1665	273	0.0413252	-4.59683	274	15.1665	273	0.0413252	-4.59683	274	15.1665	273	0.0413252	-4.59683	274	15.1665	273
GRK3	GRK3	AGC	0.137378	-2.86378	191	14.4703	274	0.137378	-2.86378	191	14.4703	274	0.137378	-2.86378	191	14.4703	274	0.137378	-2.86378	191	14.4703	274
PRKD3	PRKD3	CAMK	0.0349506	-4.83854	283	14.4425	275	0.0349506	-4.83854	283	14.4425	275	0.0349506	-4.83854	283	14.4425	275	0.0349506	-4.83854	283	14.4425	275
TTBK2	TTBK2	CK1	0.0468662	-4.41531	267	14.208	276	0.0468662	-4.41531	267	14.208	276	0.0468662	-4.41531	267	14.208	276	0.0468662	-4.41531	267	14.208	276
DNAPK	DNAPK	PIKK	0.0889305	-3.49118	232	13.8188	277	0.0889305	-3.49118	232	13.8188	277	0.0889305	-3.49118	232	13.8188	277	0.0889305	-3.49118	232	13.8188	277
BMPR2	BMPR2	TKL	0.504384	-0.987406	55	12.9462	278	0.504384	-0.987406	55	12.9462	278	0.504384	-0.987406	55	12.9462	278	0.504384	-0.987406	55	12.9462	278
CLK1	CLK1	CMGC	0.029584	-5.07904	288	12.6561	279	0.029584	-5.07904	288	12.6561	279	0.029584	-5.07904	288	12.6561	279	0.029584	-5.07904	288	12.6561	279
CK1G1	CK1G1	CK1	0.0385794	-4.69603	278	12.3285	280	0.0385794	-4.69603	278	12.3285	280	0.0385794	-4.69603	278	12.3285	280	0.0385794	-4.69603	278	12.3285	280
GRK2	GRK2	AGC	0.296835	-1.75227	106	12.2741	281	0.296835	-1.75227	106	12.2741	281	0.296835	-1.75227	106	12.2741	281	0.296835	-1.75227	106	12.2741	281
MLK1	MLK1	TKL	0.0739147	-3.758	248	12.2512	282	0.0739147	-3.758	248	12.2512	282	0.0739147	-3.758	248	12.2512	282	0.0739147	-3.758	248	12.2512	282
CHAK1	CHAK1	Alpha	0.0222467	-5.49026	295	11.7133	283	0.0222467	-5.49026	295	11.7133	283	0.0222467	-5.49026	295	11.7133	283	0.0222467	-5.49026	295	11.7133	283
CK1A	CK1A	CK1	0.0725833	-3.78422	251	11.2359	284	0.0725833	-3.78422	251	11.2359	284	0.0725833	-3.78422	251	11.2359	284	0.0725833	-3.78422	251	11.2359	284
CK1E	CK1E	CK1	0.153285	-2.70571	183	10.8431	285	0.153285	-2.70571	183	10.8431	285	0.153285	-2.70571	183	10.8431	285	0.153285	-2.70571	183	10.8431	285
NEK6	NEK6	Other	0.0425985	-4.55305	272	10.4454	286	0.0425985	-4.55305	272	10.4454	286	0.0425985	-4.55305	272	10.4454	286	0.0425985	-4.55305	272	10.4454	286
ACVR2B	ACVR2B	TKL	0.0749515	-3.7379	246	10.1493	287	0.0749515	-3.7379	246	10.1493	287	0.0749515	-3.7379	246	10.1493	287	0.0749515	-3.7379	246	10.1493	287
IKKE	IKKE	Other	0.0506456	-4.30342	263	8.45954	288	0.0506456	-4.30342	263	8.45954	288	0.0506456	-4.30342	263	8.45954	288	0.0506456	-4.30342	263	8.45954	288
CDK2	CDK2	CMGC	0.0378548	-4.72338	279	8.20934	289	0.0378548	-4.72338	279	8.20934	289	0.0378548	-4.72338	279	8.20934	289	0.0378548	-4.72338	279	8.20934	289
CK1A2	CK1A2	CK1	0.212919	-2.23163	152	7.31855	290	0.212919	-2.23163	152	7.31855	290	0.212919	-2.23163	152	7.31855	290	0.212919	-2.23163	152	7.31855	290
NEK7	NEK7	Other	0.0260652	-5.26173	292	6.17272	291	0.0260652	-5.26173	292	6.17272	291	0.0260652	-5.26173	292	6.17272	291	0.0260652	-5.26173	292	6.17272	291
GRK4	GRK4	AGC	0.030588	-5.03089	286	5.52487	292	0.030588	-5.03089	286	5.52487	292	0.030588	-5.03089	286	5.52487	292	0.030588	-5.03089	286	5.52487	292
PRPK	PRPK	Other	0.485943	-1.04114	56	4.78032	293	0.485943	-1.04114	56	4.78032	293	0.485943	-1.04114	56	4.78032	293	0.485943	-1.04114	56	4.78032	293
GCN2	GCN2	Other	0.0140065	-6.15776	299	4.31861	294	0.0140065	-6.15776	299	4.31861	294	0.0140065	-6.15776	299	4.31861	294	0.0140065	-6.15776	299	4.31861	294
TLK1	TLK1	Other	0.0206586	-5.59712	296	4.29202	295	0.0206586	-5.59712	296	4.29202	295	0.0206586	-5.59712	296	4.29202	295	0.0206586	-5.59712	296	4.29202	295
KIS	KIS	Other	0.00914837	-6.77227	302	4.0394	296	0.00914837	-6.77227	302	4.0394	296	0.00914837	-6.77227	302	4.0394	296	0.00914837	-6.77227	302	4.0394	296
ACVR2A	ACVR2A	TKL	0.0552947	-4.17672	259	4.01281	297	0.0552947	-4.17672	259	4.01281	297	0.0552947	-4.17672	259	4.01281	297	0.0552947	-4.17672	259	4.01281	297
PDHK4	PDHK4	PDHK	0.175122	-2.51357	166	2.82468	298	0.175122	-2.51357	166	2.82468	298	0.175122	-2.51357	166	2.82468	298	0.175122	-2.51357	166	2.82468	298
SRPK3	SRPK3	CMGC	0.0278794	-5.16466	291	2.63854	299	0.0278794	-5.16466	291	2.63854	299	0.0278794	-5.16466	291	2.63854	299	0.0278794	-5.16466	291	2.63854	299
ATM	ATM	PIKK	0.0373291	-4.74356	280	2.14178	300	0.0373291	-4.74356	280	2.14178	300	0.0373291	-4.74356	280	2.14178	300	0.0373291	-4.74356	280	2.14178	300
CK1D	CK1D	CK1	0.306422	-1.70641	104	1.90004	301	0.306422	-1.70641	104	1.90004	301	0.306422	-1.70641	104	1.90004	301	0.306422	-1.70641	104	1.90004	301
MAPKAPK5	MAPKAPK5	CAMK	0.00450109	-7.79551	303	1.75621	302	0.00450109	-7.79551	303	1.75621	302	0.00450109	-7.79551	303	1.75621	302	0.00450109	-7.79551	303	1.75621	302
TGFBR2	TGFBR2	TKL	0.020374	-5.61713	297	1.70665	303	0.020374	-5.61713	297	1.70665	303	0.020374	-5.61713	297	1.70665	303	0.020374	-5.61713	297	1.70665	303

## Sheet: Kinase Library 122
kinase	kinase_group	score_raw	score_log2	score_rank	site_percentile	percentile_rank
P90RSK	AGC	88.2722	6.46389	1	99.8791	1
MAPKAPK2	CAMK	44.958	5.49051	4	99.4706	2
RSK2	AGC	59.6674	5.89887	2	99.4319	3
HUNK	CAMK	4.26857	2.09375	52	99.1479	4
PASK	CAMK	9.6409	3.26917	26	99.0923	5
RSK4	AGC	51.8688	5.69679	3	99.0778	6
RSK3	AGC	31.8782	4.9945	6	99.0476	7
PRKD1	CAMK	21.4689	4.42417	8	99.0355	8
MAPKAPK3	CAMK	18.6379	4.22017	10	99.0137	9
P70S6K	AGC	29.9306	4.90355	7	98.9352	10
LATS2	AGC	10.1958	3.34991	24	98.749	11
PIM3	CAMK	14.9252	3.89968	13	98.6632	12
CRIK	AGC	17.5039	4.12961	11	98.5315	13
PIM2	CAMK	19.4439	4.28125	9	98.2849	14
CHK1	CAMK	7.90056	2.98196	30	98.2051	15
SBK	Other	34.2782	5.09922	5	98.0178	16
PRKD2	CAMK	15.6344	3.96665	12	97.7603	17
MSK2	AGC	12.7983	3.67788	17	97.6237	18
P70S6KB	AGC	13.9184	3.79892	15	97.5403	19
NDR2	AGC	8.646	3.11203	28	97.5258	20
AMPKA2	CAMK	8.9923	3.16869	27	97.3566	21
MARK1	CAMK	5.34285	2.41761	43	97.2914	22
MSK1	AGC	14.7221	3.87991	14	97.2539	23
PIM1	CAMK	13.3112	3.73457	16	97.2418	24
AKT1	AGC	12.4101	3.63344	18	97.1233	25
MRCKA	AGC	8.25358	3.04502	29	96.9735	26
BRSK1	CAMK	5.45668	2.44802	41	96.9215	27
CAMK1A	CAMK	10.3986	3.37832	23	96.6447	28
SIK	CAMK	6.48754	2.69767	34	96.6314	29
AKT3	AGC	10.8585	3.44075	22	96.6254	30
CAMK1G	CAMK	6.05675	2.59854	36	96.5311	31
MELK	CAMK	5.98483	2.58131	37	96.4803	32
NIM1	CAMK	2.79228	1.48144	79	96.4743	33
AKT2	AGC	11.751	3.55471	20	96.4392	34
YANK3	AGC	3.91256	1.96811	58	96.432	35
CAMK1D	CAMK	11.7162	3.55043	21	96.3969	36
PRKD3	CAMK	9.99837	3.32169	25	96.2749	37
CAMK1B	CAMK	6.36692	2.6706	35	96.2241	38
QSK	CAMK	4.71798	2.23817	46	96.2048	39
CAMK4	CAMK	5.02643	2.32953	44	96.1878	40
NDR1	AGC	5.85375	2.54936	38	96.1806	41
NUAK1	CAMK	4.1828	2.06447	56	96.0549	42
SSTK	CAMK	4.00657	2.00237	57	96.0319	43
MASTL	AGC	1.4434	0.529467	110	95.8651	44
SGK1	AGC	12.1584	3.60389	19	95.6596	45
AMPKA1	CAMK	4.8486	2.27757	45	95.6379	46
DAPK2	CAMK	3.89906	1.96312	59	95.5992	47
ROCK2	AGC	3.50091	1.80773	65	95.5533	48
MAPKAPK5	CAMK	4.52967	2.1794	48	95.5218	49
MARK3	CAMK	3.21481	1.68473	71	95.494	50
DMPK1	AGC	2.97583	1.57329	75	95.4215	51
MRCKB	AGC	4.7056	2.23438	47	95.2148	52
BRSK2	CAMK	2.68433	1.42456	82	95.2136	53
DCAMKL1	CAMK	5.803	2.5368	39	95.1109	54
ATR	PIKK	2.21691	1.14855	96	95.0855	55
SNRK	CAMK	1.52237	0.606316	107	94.9163	56
NUAK2	CAMK	4.2053	2.07221	54	94.8015	57
TSSK2	CAMK	3.49165	1.80391	66	94.5912	58
DAPK1	CAMK	3.6809	1.88006	63	94.5573	59
QIK	CAMK	2.5639	1.35834	84	94.3954	60
CHK2	CAMK	5.45098	2.44651	42	94.3313	61
ROCK1	AGC	2.23183	1.15822	95	94.1971	62
CDKL1	CMGC	6.5677	2.71539	33	94.179	63
GRK2	AGC	2.44073	1.28731	87	94.0654	64
GRK6	AGC	4.1896	2.06681	55	94.0606	65
DCAMKL2	CAMK	2.86422	1.51814	76	93.7801	66
IKKB	Other	2.33912	1.22596	90	93.5263	67
smMLCK	CAMK	2.23939	1.16311	94	93.4296	68
SRPK2	CMGC	6.90488	2.78762	32	93.4042	69
TSSK1	CAMK	3.24394	1.69775	70	93.3414	70
MARK4	CAMK	2.31608	1.21168	91	93.3003	71
CAMK2D	CAMK	3.28869	1.71751	69	93.2544	72
CAMK2A	CAMK	5.4842	2.45528	40	93.1371	73
PKN3	AGC	2.83364	1.50265	77	93.1299	74
LATS1	AGC	3.4756	1.79726	67	93.1154	75
PRKX	AGC	4.46985	2.16023	49	93.015	76
PKACA	AGC	3.71633	1.89388	62	92.8229	77
MYLK4	CAMK	3.35834	1.74775	68	92.6923	78
CDC7	Other	2.29847	1.20067	92	92.1847	79
PKACB	AGC	3.75408	1.90846	61	92.1786	80
caMLCK	CAMK	3.10791	1.63594	72	91.9889	81
SGK3	AGC	3.66006	1.87187	64	91.8958	82
PKG2	AGC	2.68477	1.4248	81	91.8221	83
MARK2	CAMK	1.70303	0.768105	100	91.7326	84
PKACG	AGC	3.07246	1.6194	73	91.6384	85
GRK3	AGC	2.5915	1.37378	83	91.5102	86
GRK5	AGC	1.5834	0.663027	103	91.1102	87
CK1A2	CK1	1.9938	0.995517	98	90.8999	88
SRPK3	CMGC	4.36336	2.12544	51	90.8443	89
DAPK3	CAMK	1.52355	0.607433	106	90.8177	90
DLK	TKL	1.2316	0.300537	123	90.64	91
CK1E	CK1	1.63593	0.710111	101	89.9752	92
NIK	STE	1.93378	0.951422	99	89.8616	93
PKG1	AGC	0.987289	-0.018455	133	89.5957	94
PKN1	AGC	1.11659	0.159104	126	89.2464	95
PAK2	STE	1.48414	0.569629	109	88.9152	96
MNK1	CAMK	1.43609	0.522144	111	88.7436	97
MPSK1	Other	1.40823	0.493883	112	88.381	98
skMLCK	CAMK	2.24554	1.16706	93	88.2408	99
DYRK1A	CMGC	7.07101	2.82192	31	88.2166	100
PAK3	STE	1.49185	0.577101	108	88.1102	101
AURB	Other	1.25293	0.325309	122	87.9096	102
CAMK2B	CAMK	2.81355	1.49239	78	87.6582	103
PBK	Other	0.573992	-0.800898	151	87.2073	104
YANK2	AGC	0.934159	-0.0982595	136	86.7916	105
PKN2	AGC	1.26188	0.33557	121	86.5365	106
PAK1	STE	1.33877	0.42091	116	86.0591	107
PHKG2	CAMK	0.575911	-0.796083	150	85.6614	108
CK1G3	CK1	1.05904	0.0827522	128	85.0402	109
IKKA	Other	1.2689	0.343576	120	85.0136	110
CDKL5	CMGC	2.5136	1.32975	86	84.6474	111
HIPK4	CMGC	4.36341	2.12546	50	83.2465	112
CLK4	CMGC	2.52429	1.33588	85	83.0785	113
AURC	Other	0.82237	-0.28214	140	83.0302	114
PRPK	Other	1.16121	0.215627	124	82.479	115
CAMKK2	Other	0.376358	-1.40982	176	81.4903	116
IRE1	Other	0.670329	-0.577059	145	81.4069	117
PKCD	AGC	0.977521	-0.0328007	134	81.2727	118
DYRK3	CMGC	2.79211	1.48135	80	80.921	119
SMG1	PIKK	0.512617	-0.964046	156	80.7506	120
WNK1	Other	1.05717	0.0802037	129	80.5391	121
AURA	Other	0.490296	-1.02828	158	80.0943	122
WNK3	Other	0.708231	-0.497709	142	79.9964	123
DYRK1B	CMGC	4.20956	2.07367	53	79.3389	124
PKCE	AGC	0.472054	-1.08298	159	79.2833	125
PDK1	AGC	0.437815	-1.19161	164	78.6487	126
LKB1	CAMK	0.425496	-1.23278	169	78.6269	127
IRAK1	TKL	0.382973	-1.38469	175	78.5157	128
BUB1	Other	0.455386	-1.13484	160	78.407	129
SRPK1	CMGC	2.03029	1.02169	97	78.3006	130
LRRK2	TKL	0.300526	-1.73444	192	78.1157	131
PAK4	STE	0.250248	-1.99857	203	78.1145	132
TAK1	TKL	0.197565	-2.3396	211	77.1632	133
CK1G1	CK1	0.640505	-0.642718	148	77.1451	134
IRE2	Other	0.504181	-0.987985	157	77.1366	135
DYRK2	CMGC	3.80165	1.92662	60	77.098	136
PAK5	STE	0.270114	-1.88836	199	77.052	137
CK2A2	Other	0.389492	-1.36034	171	76.8973	138
WNK4	Other	0.564543	-0.824844	153	76.5383	139
GRK1	AGC	1.14465	0.194906	125	76.0682	140
ICK	CMGC	2.37133	1.24569	89	75.9691	141
TTBK1	CK1	0.338965	-1.56079	184	75.8168	142
PKCH	AGC	0.436019	-1.19754	166	75.6016	143
CLK1	CMGC	1.35885	0.442388	114	75.5605	144
GAK	Other	0.288825	-1.79173	193	75.4215	145
DYRK4	CMGC	3.07042	1.61843	74	74.88	146
CK2A1	Other	0.269854	-1.88975	200	74.0884	147
PAK6	STE	0.328575	-1.60571	188	73.7064	148
CK1G2	CK1	0.554864	-0.849794	154	72.818	149
MOK	CMGC	1.3148	0.394844	118	72.7806	150
IRAK4	TKL	0.429869	-1.21803	168	72.6391	151
CK1D	CK1	1.07933	0.110131	127	72.5521	152
PKCG	AGC	0.374763	-1.41595	178	71.2975	153
PHKG1	CAMK	0.338769	-1.56163	185	71.1368	154
HIPK1	CMGC	2.42055	1.27534	88	70.8431	155
PKCB	AGC	0.374977	-1.41513	177	70.8189	156
PKCT	AGC	0.284142	-1.81531	195	70.6545	157
ERK5	CMGC	1.59213	0.670957	102	70.6315	158
CLK2	CMGC	1.30694	0.386193	119	70.3753	159
JNK1	CMGC	1.54197	0.624775	105	69.1062	160
PKCA	AGC	0.383547	-1.38253	174	68.9962	161
PKCI	AGC	0.262485	-1.92969	202	68.7254	162
JNK3	CMGC	1.3558	0.439141	115	68.5321	163
VRK1	CK1	0.129319	-2.95099	233	68.1876	164
MAK	CMGC	0.995024	-0.00719692	132	68.1574	165
PLK2	Other	0.332619	-1.58806	187	67.7065	166
RIPK2	TKL	0.113393	-3.1406	246	67.0309	167
TTBK2	CK1	0.452112	-1.14525	161	67.0067	168
CDK10	CMGC	0.702593	-0.509239	143	66.9934	169
NLK	CMGC	1.58076	0.660618	104	66.3238	170
RAF1	TKL	0.67097	-0.57568	144	66.3226	171
HIPK2	CMGC	1.32741	0.408611	117	66.2803	172
MOS	Other	1.0336	0.047679	130	65.9443	173
GRK4	AGC	0.436871	-1.19472	165	65.8295	174
IKKE	Other	0.317909	-1.65331	189	65.6046	175
TGFBR2	TKL	0.368926	-1.4386	179	65.1925	176
JNK2	CMGC	0.912763	-0.131688	138	64.8311	177
PDHK1	PDHK	0.567836	-0.816454	152	64.4056	178
COT	STE	0.959974	-0.0589329	135	64.2376	179
TBK1	Other	0.388709	-1.36324	172	64.0382	180
AlphaK3	Alpha	0.128435	-2.96089	234	63.869	181
CAMK2G	CAMK	0.664711	-0.589202	146	63.6623	182
PKCZ	AGC	0.335817	-1.57425	186	62.983	183
AAK1	Other	0.0546811	-4.19281	276	62.6035	184
CDK7	CMGC	0.655294	-0.609785	147	61.7755	185
CLK3	CMGC	1.365	0.448901	113	60.9404	186
RIPK1	TKL	0.349462	-1.51679	180	60.7699	187
BCKDK	PDHK	0.243713	-2.03674	205	60.0242	188
HIPK3	CMGC	0.915231	-0.127791	137	59.4839	189
NEK8	Other	0.177035	-2.49789	214	59.3509	190
CDK4	CMGC	0.387425	-1.36801	173	59.3183	191
CDK14	CMGC	0.52369	-0.933214	155	59.0645	192
ATM	PIKK	0.401191	-1.31764	170	58.4722	193
P38D	CMGC	0.450675	-1.14984	162	57.7784	194
DRAK1	CAMK	0.311177	-1.68419	190	57.7482	195
CK1A	CK1	0.435082	-1.20064	167	56.8163	196
MEK5	STE	0.245319	-2.02727	204	56.5976	197
GRK7	AGC	0.815988	-0.293381	141	56.2168	198
BIKE	Other	0.057094	-4.13052	274	55.7563	199
PDHK4	PDHK	0.629073	-0.6687	149	55.1605	200
CAMKK1	Other	0.139517	-2.84149	228	54.7785	201
PKR	Other	0.308432	-1.69698	191	54.7447	202
PLK3	Other	0.270601	-1.88576	198	54.1319	203
RIPK3	TKL	0.206085	-2.27869	209	53.0586	204
STK33	CAMK	0.115227	-3.11745	244	52.4337	205
MEKK6	STE	0.127465	-2.97183	236	52.0203	206
CDK19	CMGC	0.229724	-2.12202	208	51.451	207
CDK8	CMGC	0.284944	-1.81125	194	50.8455	208
YSK4	STE	0.197154	-2.34261	212	50.1336	209
MNK2	CAMK	0.128249	-2.96298	235	49.719	210
PINK1	Other	0.3391	-1.56022	183	49.7105	211
GSK3B	CMGC	1.02638	0.0375591	131	46.9463	212
DNAPK	PIKK	0.27363	-1.8697	197	46.9342	213
SLK	STE	0.0796849	-3.64955	260	46.6937	214
LOK	STE	0.0865878	-3.52969	255	46.3782	215
P38A	CMGC	0.340242	-1.55537	182	46.3601	216
CHAK1	Alpha	0.147365	-2.76253	223	45.5527	217
ERK2	CMGC	0.23903	-2.06474	206	43.4641	218
P38G	CMGC	0.192215	-2.37921	213	42.9468	219
MEK1	STE	0.283535	-1.8184	196	41.4601	220
GCK	STE	0.0932389	-3.42292	250	41.4323	221
CDK6	CMGC	0.121969	-3.03541	242	40.9996	222
CDK3	CMGC	0.0760959	-3.71604	265	40.6805	223
CDK9	CMGC	0.170131	-2.55528	216	40.3227	224
GSK3A	CMGC	0.908634	-0.138228	139	40.0786	225
CDK2	CMGC	0.129527	-2.94867	232	39.9504	226
GCN2	Other	0.137219	-2.86545	229	39.7232	227
BRAF	TKL	0.156764	-2.67333	219	39.4488	228
EEF2K	Alpha	0.0636484	-3.97373	272	38.9086	229
MST1	STE	0.0464264	-4.42891	281	38.5979	230
MST4	STE	0.140597	-2.83036	227	37.776	231
ULK2	Other	0.152369	-2.71436	220	37.1898	232
CDK12	CMGC	0.133827	-2.90156	230	37.1342	233
PLK1	Other	0.17235	-2.53659	215	37.0726	234
PERK	Other	0.123621	-3.01601	239	36.513	235
CDK16	CMGC	0.0774931	-3.68979	264	36.0923	236
TLK2	Other	0.16569	-2.59344	217	36.0029	237
STLK3	STE	0.0112221	-6.47752	300	35.8917	238
ALK4	TKL	0.345248	-1.5343	181	35.8917	239
P38B	CMGC	0.149961	-2.73734	221	35.013	240
NEK1	Other	0.0488853	-4.35446	279	35.013	241
TLK1	Other	0.0957072	-3.38523	249	34.7435	242
CDK1	CMGC	0.122715	-3.02662	240	33.9796	243
MLK2	TKL	0.205296	-2.28422	210	33.7632	244
PLK4	Other	0.035876	-4.80084	288	33.6097	245
YSK1	STE	0.0309485	-5.01399	291	33.3233	246
ALK2	TKL	0.147352	-2.76266	224	33.2797	247
ERK7	CMGC	0.0782871	-3.67508	263	33.061	248
NEK9	Other	0.159095	-2.65204	218	32.6899	249
VRK2	CK1	0.268768	-1.89557	201	32.6537	250
CDK17	CMGC	0.078998	-3.66204	262	32.6283	251
CDK5	CMGC	0.122642	-3.02747	241	32.3841	252
NEK4	Other	0.0522846	-4.25747	277	31.6928	253
CDK18	CMGC	0.08668	-3.52816	254	31.677	254
CDK13	CMGC	0.125178	-2.99795	238	31.6275	255
MINK	STE	0.040037	-4.64252	285	31.5767	256
FAM20C	FAM20	0.0356205	-4.81115	289	31.3156	257
KHS2	STE	0.0386782	-4.69234	287	31.2552	258
TAO2	STE	0.0864348	-3.53224	256	30.7077	259
MST3	STE	0.0818301	-3.61122	258	30.1831	260
PRP4	CMGC	0.14779	-2.75838	222	29.9776	261
KHS1	STE	0.0402949	-4.63326	284	29.4978	262
ASK1	STE	0.0204951	-5.60858	295	29.1594	263
NEK2	Other	0.0850353	-3.55579	257	28.4946	264
MEKK3	STE	0.116789	-3.09803	243	28.1598	265
ULK1	Other	0.064358	-3.95774	271	28.1102	266
MAP3K15	STE	0.0501654	-4.31716	278	27.518	267
NEK11	Other	0.0714146	-3.80764	266	26.6272	268
HGK	STE	0.0450245	-4.47314	282	25.9745	269
ERK1	CMGC	0.0888623	-3.49228	252	25.9588	270
HASPIN	Other	0.0221169	-5.49871	293	25.7473	271
ACVR2B	TKL	0.129885	-2.94469	231	25.4475	272
KIS	Other	0.0910051	-3.45791	251	25.207	273
MEKK1	STE	0.0968667	-3.36786	248	24.9495	274
NEK5	Other	0.0790361	-3.66134	261	24.9338	275
BMPR1A	TKL	0.0648744	-3.94621	270	24.6135	276
MLK4	TKL	0.0484476	-4.36743	280	24.4467	277
HPK1	STE	0.0344043	-4.86127	290	23.2658	278
TNIK	STE	0.0389757	-4.68128	286	22.5999	279
ACVR2A	TKL	0.127241	-2.97436	237	22.4742	280
ZAK	TKL	0.0672402	-3.89453	267	22.3533	281
CHAK2	Alpha	0.113828	-3.13507	245	22.2336	282
TTK	Other	0.0129869	-6.2668	298	22.0717	283
MLK1	TKL	0.113329	-3.14141	247	22.033	284
MLK3	TKL	0.0669668	-3.90041	268	21.4976	285
HRI	Other	0.0797699	-3.64801	259	21.3779	286
BMPR1B	TKL	0.141392	-2.82223	226	20.1197	287
TAO1	STE	0.0136212	-6.19801	297	19.9782	288
MYO3B	STE	0.0107622	-6.53788	301	19.9782	289
MTOR	PIKK	0.232327	-2.10577	207	18.9569	290
DSTYK	TKL	0.0611075	-4.03251	273	16.2712	291
MEKK2	STE	0.066261	-3.9157	269	14.8293	292
NEK3	Other	0.0128728	-6.27953	299	14.4219	293
TGFBR1	TKL	0.143809	-2.79778	225	13.9747	294
MEK2	STE	0.0269658	-5.21272	292	13.455	295
NEK7	Other	0.0443947	-4.49347	283	12.453	296
TAO3	STE	0.0555578	-4.16987	275	12.3744	297
MST2	STE	0.0219229	-5.51142	294	10.64	298
MYO3A	STE	0.00493312	-7.66328	303	10.5481	299
ANKRD3	TKL	0.0875043	-3.5145	253	9.28265	300
OSR1	STE	0.00816413	-6.93649	302	9.25848	301
BMPR2	TKL	0.440469	-1.18289	163	5.7376	302
NEK6	Other	0.0203303	-5.62023	296	3.51605	303

## Sheet: KinasePhos 2.0
Summary Result
Protein Name	Predicted Phosphorylated Sites
	Serine(S)	Threonine(T)	Tyrosine(Y)	Histidine(H)
P02489	0	8	0	0
P02489
Locations	Phosphorylated	SVM	Catalytic	Predictive Models
(AA)	Sites	score	Kinases	SVMs	Logo
13	WFKRTLGPF	0.55	GRK	SVM
13	WFKRTLGPF	0.522335	PKB	SVM
43	FLSSTISPY	0.550174	GRK	SVM
43	FLSSTISPY	0.521516	PKB	SVM
43	FLSSTISPY	0.515113	PKC	SVM
43	FLSSTISPY	0.515113	CDK	SVM
55	SLFRTVLDS	0.545918	GRK	SVM
55	SLFRTVLDS	0.521272	PKB	SVM
55	SLFRTVLDS	0.548008	PKC	SVM
55	SLFRTVLDS	0.548008	CDK	SVM
55	SLFRTVLDS	0.587581	PLK1	SVM
55	SLFRTVLDS	0.530468	CK2	SVM
55	SLFRTVLDS	0.530468	PDK	SVM
86	PEDLTVKVQ	0.547468	GRK	SVM
86	PEDLTVKVQ	0.523353	PKB	SVM
140	DGMLTFCGP	0.546306	GRK	SVM
140	DGMLTFCGP	0.522073	PKB	SVM
148	PKIQTGLDA	0.549323	GRK	SVM
148	PKIQTGLDA	0.52226	PKB	SVM
148	PKIQTGLDA	0.58426	PKC	SVM
148	PKIQTGLDA	0.58426	CDK	SVM
148	PKIQTGLDA	0.522052	CK2	SVM
148	PKIQTGLDA	0.522052	PDK	SVM
153	GLDATHAER	0.543972	GRK	SVM
153	GLDATHAER	0.523319	PKB	SVM
153	GLDATHAER	0.590153	PKC	SVM
153	GLDATHAER	0.590153	CDK	SVM
168	EEKPTSAPS	0.544019	GRK	SVM
168	EEKPTSAPS	0.52227	PKB	SVM
168	EEKPTSAPS	0.69572	GSK-3	SVM

## Sheet: KinasePhos 3.0
Input_ID	Position	Code	Peptide	Kinase	Source	Probability
sp|P02489|CRYAA_HUMAN Alpha-crystallin A chain OS=Homo sapiens OX=9606 GN=CRYAA PE=1 SV=2	T4	T	****MDVTIQHPWFK	HT1_ARATH	Pred.	0.524
sp|P02489|CRYAA_HUMAN Alpha-crystallin A chain OS=Homo sapiens OX=9606 GN=CRYAA PE=1 SV=2	T13	T	QHPWFKRTLGPFYPS	HT1_ARATH	Pred.	0.519
sp|P02489|CRYAA_HUMAN Alpha-crystallin A chain OS=Homo sapiens OX=9606 GN=CRYAA PE=1 SV=2	Y18	Y	KRTLGPFYPSRLFDQ	TK_Src	Pred.	0.837
sp|P02489|CRYAA_HUMAN Alpha-crystallin A chain OS=Homo sapiens OX=9606 GN=CRYAA PE=1 SV=2	Y18	Y	KRTLGPFYPSRLFDQ	TK_Abl	Pred.	0.62
sp|P02489|CRYAA_HUMAN Alpha-crystallin A chain OS=Homo sapiens OX=9606 GN=CRYAA PE=1 SV=2	Y18	Y	KRTLGPFYPSRLFDQ	TK	Pred.	0.968
sp|P02489|CRYAA_HUMAN Alpha-crystallin A chain OS=Homo sapiens OX=9606 GN=CRYAA PE=1 SV=2	Y18	Y	KRTLGPFYPSRLFDQ	ABL1_MOUSE	Pred.	0.562
sp|P02489|CRYAA_HUMAN Alpha-crystallin A chain OS=Homo sapiens OX=9606 GN=CRYAA PE=1 SV=2	Y18	Y	KRTLGPFYPSRLFDQ	HT1_ARATH	Pred.	0.522
sp|P02489|CRYAA_HUMAN Alpha-crystallin A chain OS=Homo sapiens OX=9606 GN=CRYAA PE=1 SV=2	Y18	Y	KRTLGPFYPSRLFDQ	SRC_HUMAN	Pred.	0.611
sp|P02489|CRYAA_HUMAN Alpha-crystallin A chain OS=Homo sapiens OX=9606 GN=CRYAA PE=1 SV=2	S20	S	TLGPFYPSRLFDQFF	HT1_ARATH	Pred.	0.508
sp|P02489|CRYAA_HUMAN Alpha-crystallin A chain OS=Homo sapiens OX=9606 GN=CRYAA PE=1 SV=2	Y34	Y	FGEGLFEYDLLPFLS	TK	Pred.	0.617
sp|P02489|CRYAA_HUMAN Alpha-crystallin A chain OS=Homo sapiens OX=9606 GN=CRYAA PE=1 SV=2	S41	S	YDLLPFLSSTISPYY	HT1_ARATH	Pred.	0.507
sp|P02489|CRYAA_HUMAN Alpha-crystallin A chain OS=Homo sapiens OX=9606 GN=CRYAA PE=1 SV=2	S42	S	DLLPFLSSTISPYYR	HT1_ARATH	Pred.	0.521
sp|P02489|CRYAA_HUMAN Alpha-crystallin A chain OS=Homo sapiens OX=9606 GN=CRYAA PE=1 SV=2	T43	T	LLPFLSSTISPYYRQ	HT1_ARATH	Pred.	0.523
sp|P02489|CRYAA_HUMAN Alpha-crystallin A chain OS=Homo sapiens OX=9606 GN=CRYAA PE=1 SV=2	S45	S	PFLSSTISPYYRQSL	CMGC_CDK	Pred.	0.889
sp|P02489|CRYAA_HUMAN Alpha-crystallin A chain OS=Homo sapiens OX=9606 GN=CRYAA PE=1 SV=2	S45	S	PFLSSTISPYYRQSL	CMGC_MAPK	Pred.	0.941
sp|P02489|CRYAA_HUMAN Alpha-crystallin A chain OS=Homo sapiens OX=9606 GN=CRYAA PE=1 SV=2	S45	S	PFLSSTISPYYRQSL	AGC	Pred.	0.646
sp|P02489|CRYAA_HUMAN Alpha-crystallin A chain OS=Homo sapiens OX=9606 GN=CRYAA PE=1 SV=2	S45	S	PFLSSTISPYYRQSL	CMGC	Pred.	0.967
sp|P02489|CRYAA_HUMAN Alpha-crystallin A chain OS=Homo sapiens OX=9606 GN=CRYAA PE=1 SV=2	S45	S	PFLSSTISPYYRQSL	CDK1_HUMAN	Pred.	0.62
sp|P02489|CRYAA_HUMAN Alpha-crystallin A chain OS=Homo sapiens OX=9606 GN=CRYAA PE=1 SV=2	S45	S	PFLSSTISPYYRQSL	CDK2_HUMAN	Pred.	0.609
sp|P02489|CRYAA_HUMAN Alpha-crystallin A chain OS=Homo sapiens OX=9606 GN=CRYAA PE=1 SV=2	S45	S	PFLSSTISPYYRQSL	HT1_ARATH	Pred.	0.531
sp|P02489|CRYAA_HUMAN Alpha-crystallin A chain OS=Homo sapiens OX=9606 GN=CRYAA PE=1 SV=2	S45	S	PFLSSTISPYYRQSL	MK01_HUMAN	Pred.	0.834
sp|P02489|CRYAA_HUMAN Alpha-crystallin A chain OS=Homo sapiens OX=9606 GN=CRYAA PE=1 SV=2	S45	S	PFLSSTISPYYRQSL	MK01_MOUSE	Pred.	0.857
sp|P02489|CRYAA_HUMAN Alpha-crystallin A chain OS=Homo sapiens OX=9606 GN=CRYAA PE=1 SV=2	S45	S	PFLSSTISPYYRQSL	MK01_RAT	Pred.	0.813
sp|P02489|CRYAA_HUMAN Alpha-crystallin A chain OS=Homo sapiens OX=9606 GN=CRYAA PE=1 SV=2	S45	S	PFLSSTISPYYRQSL	MK03_HUMAN	Pred.	0.716
sp|P02489|CRYAA_HUMAN Alpha-crystallin A chain OS=Homo sapiens OX=9606 GN=CRYAA PE=1 SV=2	S45	S	PFLSSTISPYYRQSL	MK03_RAT	Pred.	0.543
sp|P02489|CRYAA_HUMAN Alpha-crystallin A chain OS=Homo sapiens OX=9606 GN=CRYAA PE=1 SV=2	Y47	Y	LSSTISPYYRQSLFR	TK_Src	Pred.	0.85
sp|P02489|CRYAA_HUMAN Alpha-crystallin A chain OS=Homo sapiens OX=9606 GN=CRYAA PE=1 SV=2	Y47	Y	LSSTISPYYRQSLFR	TK_Jak	Pred.	0.884
sp|P02489|CRYAA_HUMAN Alpha-crystallin A chain OS=Homo sapiens OX=9606 GN=CRYAA PE=1 SV=2	Y47	Y	LSSTISPYYRQSLFR	TK	Pred.	0.975
sp|P02489|CRYAA_HUMAN Alpha-crystallin A chain OS=Homo sapiens OX=9606 GN=CRYAA PE=1 SV=2	Y47	Y	LSSTISPYYRQSLFR	ABL1_HUMAN	Pred.	0.514
sp|P02489|CRYAA_HUMAN Alpha-crystallin A chain OS=Homo sapiens OX=9606 GN=CRYAA PE=1 SV=2	Y47	Y	LSSTISPYYRQSLFR	EGFR_HUMAN	Pred.	0.664
sp|P02489|CRYAA_HUMAN Alpha-crystallin A chain OS=Homo sapiens OX=9606 GN=CRYAA PE=1 SV=2	Y47	Y	LSSTISPYYRQSLFR	HCK_HUMAN	Pred.	0.684
sp|P02489|CRYAA_HUMAN Alpha-crystallin A chain OS=Homo sapiens OX=9606 GN=CRYAA PE=1 SV=2	Y47	Y	LSSTISPYYRQSLFR	JAK2_HUMAN	Pred.	0.774
sp|P02489|CRYAA_HUMAN Alpha-crystallin A chain OS=Homo sapiens OX=9606 GN=CRYAA PE=1 SV=2	Y47	Y	LSSTISPYYRQSLFR	JAK2_MOUSE	Pred.	0.674
sp|P02489|CRYAA_HUMAN Alpha-crystallin A chain OS=Homo sapiens OX=9606 GN=CRYAA PE=1 SV=2	Y47	Y	LSSTISPYYRQSLFR	LYN_HUMAN	Pred.	0.613
sp|P02489|CRYAA_HUMAN Alpha-crystallin A chain OS=Homo sapiens OX=9606 GN=CRYAA PE=1 SV=2	Y47	Y	LSSTISPYYRQSLFR	SRC_HUMAN	Pred.	0.523
sp|P02489|CRYAA_HUMAN Alpha-crystallin A chain OS=Homo sapiens OX=9606 GN=CRYAA PE=1 SV=2	Y48	Y	SSTISPYYRQSLFRT	TK_Src	Pred.	0.977
sp|P02489|CRYAA_HUMAN Alpha-crystallin A chain OS=Homo sapiens OX=9606 GN=CRYAA PE=1 SV=2	Y48	Y	SSTISPYYRQSLFRT	TK_Abl	Pred.	0.914
sp|P02489|CRYAA_HUMAN Alpha-crystallin A chain OS=Homo sapiens OX=9606 GN=CRYAA PE=1 SV=2	Y48	Y	SSTISPYYRQSLFRT	TK	Pred.	0.996
sp|P02489|CRYAA_HUMAN Alpha-crystallin A chain OS=Homo sapiens OX=9606 GN=CRYAA PE=1 SV=2	Y48	Y	SSTISPYYRQSLFRT	ABL1_HUMAN	Pred.	0.864
sp|P02489|CRYAA_HUMAN Alpha-crystallin A chain OS=Homo sapiens OX=9606 GN=CRYAA PE=1 SV=2	Y48	Y	SSTISPYYRQSLFRT	ABL1_MOUSE	Pred.	0.782
sp|P02489|CRYAA_HUMAN Alpha-crystallin A chain OS=Homo sapiens OX=9606 GN=CRYAA PE=1 SV=2	Y48	Y	SSTISPYYRQSLFRT	EGFR_HUMAN	Pred.	0.59
sp|P02489|CRYAA_HUMAN Alpha-crystallin A chain OS=Homo sapiens OX=9606 GN=CRYAA PE=1 SV=2	Y48	Y	SSTISPYYRQSLFRT	FYN_HUMAN	Pred.	0.603
sp|P02489|CRYAA_HUMAN Alpha-crystallin A chain OS=Homo sapiens OX=9606 GN=CRYAA PE=1 SV=2	Y48	Y	SSTISPYYRQSLFRT	HT1_ARATH	Pred.	0.524
sp|P02489|CRYAA_HUMAN Alpha-crystallin A chain OS=Homo sapiens OX=9606 GN=CRYAA PE=1 SV=2	Y48	Y	SSTISPYYRQSLFRT	JAK2_HUMAN	Pred.	0.736
sp|P02489|CRYAA_HUMAN Alpha-crystallin A chain OS=Homo sapiens OX=9606 GN=CRYAA PE=1 SV=2	Y48	Y	SSTISPYYRQSLFRT	LYN_HUMAN	Pred.	0.659
sp|P02489|CRYAA_HUMAN Alpha-crystallin A chain OS=Homo sapiens OX=9606 GN=CRYAA PE=1 SV=2	Y48	Y	SSTISPYYRQSLFRT	SRC_HUMAN	Pred.	0.915
sp|P02489|CRYAA_HUMAN Alpha-crystallin A chain OS=Homo sapiens OX=9606 GN=CRYAA PE=1 SV=2	S51	S	ISPYYRQSLFRTVLD	AGC	Pred.	0.686
sp|P02489|CRYAA_HUMAN Alpha-crystallin A chain OS=Homo sapiens OX=9606 GN=CRYAA PE=1 SV=2	S51	S	ISPYYRQSLFRTVLD	HT1_ARATH	Pred.	0.5
sp|P02489|CRYAA_HUMAN Alpha-crystallin A chain OS=Homo sapiens OX=9606 GN=CRYAA PE=1 SV=2	T55	T	YRQSLFRTVLDSGIS	STE_STE20	Pred.	0.608
sp|P02489|CRYAA_HUMAN Alpha-crystallin A chain OS=Homo sapiens OX=9606 GN=CRYAA PE=1 SV=2	T55	T	YRQSLFRTVLDSGIS	AGC	Pred.	0.771
sp|P02489|CRYAA_HUMAN Alpha-crystallin A chain OS=Homo sapiens OX=9606 GN=CRYAA PE=1 SV=2	T55	T	YRQSLFRTVLDSGIS	STE	Pred.	0.535
sp|P02489|CRYAA_HUMAN Alpha-crystallin A chain OS=Homo sapiens OX=9606 GN=CRYAA PE=1 SV=2	T55	T	YRQSLFRTVLDSGIS	HT1_ARATH	Pred.	0.5
sp|P02489|CRYAA_HUMAN Alpha-crystallin A chain OS=Homo sapiens OX=9606 GN=CRYAA PE=1 SV=2	S59	S	LFRTVLDSGISEVRS	AGC	Pred.	0.79
sp|P02489|CRYAA_HUMAN Alpha-crystallin A chain OS=Homo sapiens OX=9606 GN=CRYAA PE=1 SV=2	S59	S	LFRTVLDSGISEVRS	CMGC	Pred.	0.924
sp|P02489|CRYAA_HUMAN Alpha-crystallin A chain OS=Homo sapiens OX=9606 GN=CRYAA PE=1 SV=2	S59	S	LFRTVLDSGISEVRS	Other	Pred.	0.764
sp|P02489|CRYAA_HUMAN Alpha-crystallin A chain OS=Homo sapiens OX=9606 GN=CRYAA PE=1 SV=2	S59	S	LFRTVLDSGISEVRS	HT1_ARATH	Pred.	0.516
sp|P02489|CRYAA_HUMAN Alpha-crystallin A chain OS=Homo sapiens OX=9606 GN=CRYAA PE=1 SV=2	S62	S	TVLDSGISEVRSDRD	CMGC_CDK	Pred.	0.757
sp|P02489|CRYAA_HUMAN Alpha-crystallin A chain OS=Homo sapiens OX=9606 GN=CRYAA PE=1 SV=2	S62	S	TVLDSGISEVRSDRD	CMGC_MAPK	Pred.	0.702
sp|P02489|CRYAA_HUMAN Alpha-crystallin A chain OS=Homo sapiens OX=9606 GN=CRYAA PE=1 SV=2	S62	S	TVLDSGISEVRSDRD	AGC_PKC	Pred.	0.642
sp|P02489|CRYAA_HUMAN Alpha-crystallin A chain OS=Homo sapiens OX=9606 GN=CRYAA PE=1 SV=2	S62	S	TVLDSGISEVRSDRD	CMGC_CK2	Pred.	0.799
sp|P02489|CRYAA_HUMAN Alpha-crystallin A chain OS=Homo sapiens OX=9606 GN=CRYAA PE=1 SV=2	S62	S	TVLDSGISEVRSDRD	Atypical_PIKK	Pred.	0.706
sp|P02489|CRYAA_HUMAN Alpha-crystallin A chain OS=Homo sapiens OX=9606 GN=CRYAA PE=1 SV=2	S62	S	TVLDSGISEVRSDRD	CAMK_CAMKL	Pred.	0.568
sp|P02489|CRYAA_HUMAN Alpha-crystallin A chain OS=Homo sapiens OX=9606 GN=CRYAA PE=1 SV=2	S62	S	TVLDSGISEVRSDRD	CK1_CK1	Pred.	0.5
sp|P02489|CRYAA_HUMAN Alpha-crystallin A chain OS=Homo sapiens OX=9606 GN=CRYAA PE=1 SV=2	S62	S	TVLDSGISEVRSDRD	CAMK_MAPKAPK	Pred.	0.693
sp|P02489|CRYAA_HUMAN Alpha-crystallin A chain OS=Homo sapiens OX=9606 GN=CRYAA PE=1 SV=2	S62	S	TVLDSGISEVRSDRD	AGC	Pred.	0.968
sp|P02489|CRYAA_HUMAN Alpha-crystallin A chain OS=Homo sapiens OX=9606 GN=CRYAA PE=1 SV=2	S62	S	TVLDSGISEVRSDRD	Atypical	Pred.	0.73
sp|P02489|CRYAA_HUMAN Alpha-crystallin A chain OS=Homo sapiens OX=9606 GN=CRYAA PE=1 SV=2	S62	S	TVLDSGISEVRSDRD	CAMK	Pred.	0.899
sp|P02489|CRYAA_HUMAN Alpha-crystallin A chain OS=Homo sapiens OX=9606 GN=CRYAA PE=1 SV=2	S62	S	TVLDSGISEVRSDRD	CMGC	Pred.	0.997
sp|P02489|CRYAA_HUMAN Alpha-crystallin A chain OS=Homo sapiens OX=9606 GN=CRYAA PE=1 SV=2	S62	S	TVLDSGISEVRSDRD	Other	Pred.	0.924
sp|P02489|CRYAA_HUMAN Alpha-crystallin A chain OS=Homo sapiens OX=9606 GN=CRYAA PE=1 SV=2	S62	S	TVLDSGISEVRSDRD	ATR_HUMAN	Pred.	0.644
sp|P02489|CRYAA_HUMAN Alpha-crystallin A chain OS=Homo sapiens OX=9606 GN=CRYAA PE=1 SV=2	S62	S	TVLDSGISEVRSDRD	CDK4_HUMAN	Pred.	0.717
sp|P02489|CRYAA_HUMAN Alpha-crystallin A chain OS=Homo sapiens OX=9606 GN=CRYAA PE=1 SV=2	S62	S	TVLDSGISEVRSDRD	CDK6_HUMAN	Pred.	0.693
sp|P02489|CRYAA_HUMAN Alpha-crystallin A chain OS=Homo sapiens OX=9606 GN=CRYAA PE=1 SV=2	S62	S	TVLDSGISEVRSDRD	CHK1_HUMAN	Pred.	0.546
sp|P02489|CRYAA_HUMAN Alpha-crystallin A chain OS=Homo sapiens OX=9606 GN=CRYAA PE=1 SV=2	S62	S	TVLDSGISEVRSDRD	CSK21_HUMAN	Pred.	0.729
sp|P02489|CRYAA_HUMAN Alpha-crystallin A chain OS=Homo sapiens OX=9606 GN=CRYAA PE=1 SV=2	S62	S	TVLDSGISEVRSDRD	HT1_ARATH	Pred.	0.597
sp|P02489|CRYAA_HUMAN Alpha-crystallin A chain OS=Homo sapiens OX=9606 GN=CRYAA PE=1 SV=2	S62	S	TVLDSGISEVRSDRD	MK01_RAT	Pred.	0.628
sp|P02489|CRYAA_HUMAN Alpha-crystallin A chain OS=Homo sapiens OX=9606 GN=CRYAA PE=1 SV=2	S62	S	TVLDSGISEVRSDRD	MK03_MOUSE	Pred.	0.68
sp|P02489|CRYAA_HUMAN Alpha-crystallin A chain OS=Homo sapiens OX=9606 GN=CRYAA PE=1 SV=2	S62	S	TVLDSGISEVRSDRD	MK14_MOUSE	Pred.	0.656
sp|P02489|CRYAA_HUMAN Alpha-crystallin A chain OS=Homo sapiens OX=9606 GN=CRYAA PE=1 SV=2	S66	S	SGISEVRSDRDKFVI	AGC_PKC	Pred.	0.79
sp|P02489|CRYAA_HUMAN Alpha-crystallin A chain OS=Homo sapiens OX=9606 GN=CRYAA PE=1 SV=2	S66	S	SGISEVRSDRDKFVI	CMGC_CK2	Pred.	0.799
sp|P02489|CRYAA_HUMAN Alpha-crystallin A chain OS=Homo sapiens OX=9606 GN=CRYAA PE=1 SV=2	S66	S	SGISEVRSDRDKFVI	AGC	Pred.	0.977
sp|P02489|CRYAA_HUMAN Alpha-crystallin A chain OS=Homo sapiens OX=9606 GN=CRYAA PE=1 SV=2	S66	S	SGISEVRSDRDKFVI	CAMK	Pred.	0.693
sp|P02489|CRYAA_HUMAN Alpha-crystallin A chain OS=Homo sapiens OX=9606 GN=CRYAA PE=1 SV=2	S66	S	SGISEVRSDRDKFVI	CMGC	Pred.	0.99
sp|P02489|CRYAA_HUMAN Alpha-crystallin A chain OS=Homo sapiens OX=9606 GN=CRYAA PE=1 SV=2	S66	S	SGISEVRSDRDKFVI	CSK21_HUMAN	Pred.	0.607
sp|P02489|CRYAA_HUMAN Alpha-crystallin A chain OS=Homo sapiens OX=9606 GN=CRYAA PE=1 SV=2	S66	S	SGISEVRSDRDKFVI	HT1_ARATH	Pred.	0.5
sp|P02489|CRYAA_HUMAN Alpha-crystallin A chain OS=Homo sapiens OX=9606 GN=CRYAA PE=1 SV=2	S81	S	FLDVKHFSPEDLTVK	CMGC_CDK	Pred.	0.849
sp|P02489|CRYAA_HUMAN Alpha-crystallin A chain OS=Homo sapiens OX=9606 GN=CRYAA PE=1 SV=2	S81	S	FLDVKHFSPEDLTVK	AGC	Pred.	0.715
sp|P02489|CRYAA_HUMAN Alpha-crystallin A chain OS=Homo sapiens OX=9606 GN=CRYAA PE=1 SV=2	S81	S	FLDVKHFSPEDLTVK	CMGC	Pred.	0.981
sp|P02489|CRYAA_HUMAN Alpha-crystallin A chain OS=Homo sapiens OX=9606 GN=CRYAA PE=1 SV=2	S81	S	FLDVKHFSPEDLTVK	HT1_ARATH	Pred.	0.535
sp|P02489|CRYAA_HUMAN Alpha-crystallin A chain OS=Homo sapiens OX=9606 GN=CRYAA PE=1 SV=2	T86	T	HFSPEDLTVKVQDDF	AGC	Pred.	0.711
sp|P02489|CRYAA_HUMAN Alpha-crystallin A chain OS=Homo sapiens OX=9606 GN=CRYAA PE=1 SV=2	T86	T	HFSPEDLTVKVQDDF	HT1_ARATH	Pred.	0.522
sp|P02489|CRYAA_HUMAN Alpha-crystallin A chain OS=Homo sapiens OX=9606 GN=CRYAA PE=1 SV=2	Y109	Y	ERQDDHGYISREFHR	TK_Src	Pred.	0.972
sp|P02489|CRYAA_HUMAN Alpha-crystallin A chain OS=Homo sapiens OX=9606 GN=CRYAA PE=1 SV=2	Y109	Y	ERQDDHGYISREFHR	TK_Abl	Pred.	0.632
sp|P02489|CRYAA_HUMAN Alpha-crystallin A chain OS=Homo sapiens OX=9606 GN=CRYAA PE=1 SV=2	Y109	Y	ERQDDHGYISREFHR	TK_EGFR	Pred.	0.605
sp|P02489|CRYAA_HUMAN Alpha-crystallin A chain OS=Homo sapiens OX=9606 GN=CRYAA PE=1 SV=2	Y109	Y	ERQDDHGYISREFHR	TK_Jak	Pred.	0.814
sp|P02489|CRYAA_HUMAN Alpha-crystallin A chain OS=Homo sapiens OX=9606 GN=CRYAA PE=1 SV=2	Y109	Y	ERQDDHGYISREFHR	TK_Syk	Pred.	0.712
sp|P02489|CRYAA_HUMAN Alpha-crystallin A chain OS=Homo sapiens OX=9606 GN=CRYAA PE=1 SV=2	Y109	Y	ERQDDHGYISREFHR	TK_InsR	Pred.	0.854
sp|P02489|CRYAA_HUMAN Alpha-crystallin A chain OS=Homo sapiens OX=9606 GN=CRYAA PE=1 SV=2	Y109	Y	ERQDDHGYISREFHR	TK_PDGFR	Pred.	0.54
sp|P02489|CRYAA_HUMAN Alpha-crystallin A chain OS=Homo sapiens OX=9606 GN=CRYAA PE=1 SV=2	Y109	Y	ERQDDHGYISREFHR	TK	Pred.	0.995
sp|P02489|CRYAA_HUMAN Alpha-crystallin A chain OS=Homo sapiens OX=9606 GN=CRYAA PE=1 SV=2	Y109	Y	ERQDDHGYISREFHR	ABL1_HUMAN	Pred.	0.53
sp|P02489|CRYAA_HUMAN Alpha-crystallin A chain OS=Homo sapiens OX=9606 GN=CRYAA PE=1 SV=2	Y109	Y	ERQDDHGYISREFHR	EGFR_HUMAN	Pred.	0.653
sp|P02489|CRYAA_HUMAN Alpha-crystallin A chain OS=Homo sapiens OX=9606 GN=CRYAA PE=1 SV=2	Y109	Y	ERQDDHGYISREFHR	FYN_HUMAN	Pred.	0.658
sp|P02489|CRYAA_HUMAN Alpha-crystallin A chain OS=Homo sapiens OX=9606 GN=CRYAA PE=1 SV=2	Y109	Y	ERQDDHGYISREFHR	FYN_MOUSE	Pred.	0.577
sp|P02489|CRYAA_HUMAN Alpha-crystallin A chain OS=Homo sapiens OX=9606 GN=CRYAA PE=1 SV=2	Y109	Y	ERQDDHGYISREFHR	HT1_ARATH	Pred.	0.529
sp|P02489|CRYAA_HUMAN Alpha-crystallin A chain OS=Homo sapiens OX=9606 GN=CRYAA PE=1 SV=2	Y109	Y	ERQDDHGYISREFHR	IGF1R_HUMAN	Pred.	0.632
sp|P02489|CRYAA_HUMAN Alpha-crystallin A chain OS=Homo sapiens OX=9606 GN=CRYAA PE=1 SV=2	Y109	Y	ERQDDHGYISREFHR	INSR_HUMAN	Pred.	0.746
sp|P02489|CRYAA_HUMAN Alpha-crystallin A chain OS=Homo sapiens OX=9606 GN=CRYAA PE=1 SV=2	Y109	Y	ERQDDHGYISREFHR	INSR_MOUSE	Pred.	0.768
sp|P02489|CRYAA_HUMAN Alpha-crystallin A chain OS=Homo sapiens OX=9606 GN=CRYAA PE=1 SV=2	Y109	Y	ERQDDHGYISREFHR	JAK2_HUMAN	Pred.	0.694
sp|P02489|CRYAA_HUMAN Alpha-crystallin A chain OS=Homo sapiens OX=9606 GN=CRYAA PE=1 SV=2	Y109	Y	ERQDDHGYISREFHR	JAK2_MOUSE	Pred.	0.55
sp|P02489|CRYAA_HUMAN Alpha-crystallin A chain OS=Homo sapiens OX=9606 GN=CRYAA PE=1 SV=2	Y109	Y	ERQDDHGYISREFHR	KSYK_HUMAN	Pred.	0.723
sp|P02489|CRYAA_HUMAN Alpha-crystallin A chain OS=Homo sapiens OX=9606 GN=CRYAA PE=1 SV=2	Y109	Y	ERQDDHGYISREFHR	KSYK_MOUSE	Pred.	0.551
sp|P02489|CRYAA_HUMAN Alpha-crystallin A chain OS=Homo sapiens OX=9606 GN=CRYAA PE=1 SV=2	Y109	Y	ERQDDHGYISREFHR	LCK_HUMAN	Pred.	0.733
sp|P02489|CRYAA_HUMAN Alpha-crystallin A chain OS=Homo sapiens OX=9606 GN=CRYAA PE=1 SV=2	Y109	Y	ERQDDHGYISREFHR	LYN_HUMAN	Pred.	0.796
sp|P02489|CRYAA_HUMAN Alpha-crystallin A chain OS=Homo sapiens OX=9606 GN=CRYAA PE=1 SV=2	Y109	Y	ERQDDHGYISREFHR	PGFRB_HUMAN	Pred.	0.631
sp|P02489|CRYAA_HUMAN Alpha-crystallin A chain OS=Homo sapiens OX=9606 GN=CRYAA PE=1 SV=2	Y109	Y	ERQDDHGYISREFHR	SRC_HUMAN	Pred.	0.889
sp|P02489|CRYAA_HUMAN Alpha-crystallin A chain OS=Homo sapiens OX=9606 GN=CRYAA PE=1 SV=2	Y109	Y	ERQDDHGYISREFHR	SRC_MOUSE	Pred.	0.643
sp|P02489|CRYAA_HUMAN Alpha-crystallin A chain OS=Homo sapiens OX=9606 GN=CRYAA PE=1 SV=2	S111	S	QDDHGYISREFHRRY	HT1_ARATH	Pred.	0.513
sp|P02489|CRYAA_HUMAN Alpha-crystallin A chain OS=Homo sapiens OX=9606 GN=CRYAA PE=1 SV=2	Y118	Y	SREFHRRYRLPSNVD	TK_Src	Pred.	0.937
sp|P02489|CRYAA_HUMAN Alpha-crystallin A chain OS=Homo sapiens OX=9606 GN=CRYAA PE=1 SV=2	Y118	Y	SREFHRRYRLPSNVD	TK_Abl	Pred.	0.824
sp|P02489|CRYAA_HUMAN Alpha-crystallin A chain OS=Homo sapiens OX=9606 GN=CRYAA PE=1 SV=2	Y118	Y	SREFHRRYRLPSNVD	TK_Syk	Pred.	0.579
sp|P02489|CRYAA_HUMAN Alpha-crystallin A chain OS=Homo sapiens OX=9606 GN=CRYAA PE=1 SV=2	Y118	Y	SREFHRRYRLPSNVD	TK	Pred.	0.988
sp|P02489|CRYAA_HUMAN Alpha-crystallin A chain OS=Homo sapiens OX=9606 GN=CRYAA PE=1 SV=2	Y118	Y	SREFHRRYRLPSNVD	ABL1_HUMAN	Pred.	0.793
sp|P02489|CRYAA_HUMAN Alpha-crystallin A chain OS=Homo sapiens OX=9606 GN=CRYAA PE=1 SV=2	Y118	Y	SREFHRRYRLPSNVD	EGFR_HUMAN	Pred.	0.516
sp|P02489|CRYAA_HUMAN Alpha-crystallin A chain OS=Homo sapiens OX=9606 GN=CRYAA PE=1 SV=2	Y118	Y	SREFHRRYRLPSNVD	FGFR1_HUMAN	Pred.	0.597
sp|P02489|CRYAA_HUMAN Alpha-crystallin A chain OS=Homo sapiens OX=9606 GN=CRYAA PE=1 SV=2	Y118	Y	SREFHRRYRLPSNVD	FYN_HUMAN	Pred.	0.593
sp|P02489|CRYAA_HUMAN Alpha-crystallin A chain OS=Homo sapiens OX=9606 GN=CRYAA PE=1 SV=2	Y118	Y	SREFHRRYRLPSNVD	HT1_ARATH	Pred.	0.515
sp|P02489|CRYAA_HUMAN Alpha-crystallin A chain OS=Homo sapiens OX=9606 GN=CRYAA PE=1 SV=2	Y118	Y	SREFHRRYRLPSNVD	JAK2_HUMAN	Pred.	0.642
sp|P02489|CRYAA_HUMAN Alpha-crystallin A chain OS=Homo sapiens OX=9606 GN=CRYAA PE=1 SV=2	Y118	Y	SREFHRRYRLPSNVD	LCK_HUMAN	Pred.	0.508
sp|P02489|CRYAA_HUMAN Alpha-crystallin A chain OS=Homo sapiens OX=9606 GN=CRYAA PE=1 SV=2	Y118	Y	SREFHRRYRLPSNVD	LYN_HUMAN	Pred.	0.578
sp|P02489|CRYAA_HUMAN Alpha-crystallin A chain OS=Homo sapiens OX=9606 GN=CRYAA PE=1 SV=2	Y118	Y	SREFHRRYRLPSNVD	SRC_CHICK	Pred.	0.507
sp|P02489|CRYAA_HUMAN Alpha-crystallin A chain OS=Homo sapiens OX=9606 GN=CRYAA PE=1 SV=2	Y118	Y	SREFHRRYRLPSNVD	SRC_HUMAN	Pred.	0.776
sp|P02489|CRYAA_HUMAN Alpha-crystallin A chain OS=Homo sapiens OX=9606 GN=CRYAA PE=1 SV=2	Y118	Y	SREFHRRYRLPSNVD	SRC_MOUSE	Pred.	0.688
sp|P02489|CRYAA_HUMAN Alpha-crystallin A chain OS=Homo sapiens OX=9606 GN=CRYAA PE=1 SV=2	S122	S	HRRYRLPSNVDQSAL	AGC_PKA	Pred.	0.602
sp|P02489|CRYAA_HUMAN Alpha-crystallin A chain OS=Homo sapiens OX=9606 GN=CRYAA PE=1 SV=2	S122	S	HRRYRLPSNVDQSAL	AGC_PKC	Pred.	0.6
sp|P02489|CRYAA_HUMAN Alpha-crystallin A chain OS=Homo sapiens OX=9606 GN=CRYAA PE=1 SV=2	S122	S	HRRYRLPSNVDQSAL	CMGC_CK2	Pred.	0.5
sp|P02489|CRYAA_HUMAN Alpha-crystallin A chain OS=Homo sapiens OX=9606 GN=CRYAA PE=1 SV=2	S122	S	HRRYRLPSNVDQSAL	AGC_Akt	Pred.	0.575
sp|P02489|CRYAA_HUMAN Alpha-crystallin A chain OS=Homo sapiens OX=9606 GN=CRYAA PE=1 SV=2	S122	S	HRRYRLPSNVDQSAL	AGC	Pred.	0.988
sp|P02489|CRYAA_HUMAN Alpha-crystallin A chain OS=Homo sapiens OX=9606 GN=CRYAA PE=1 SV=2	S122	S	HRRYRLPSNVDQSAL	CAMK	Pred.	0.846
sp|P02489|CRYAA_HUMAN Alpha-crystallin A chain OS=Homo sapiens OX=9606 GN=CRYAA PE=1 SV=2	S122	S	HRRYRLPSNVDQSAL	CMGC	Pred.	0.964
sp|P02489|CRYAA_HUMAN Alpha-crystallin A chain OS=Homo sapiens OX=9606 GN=CRYAA PE=1 SV=2	S122	S	HRRYRLPSNVDQSAL	Other	Pred.	0.548
sp|P02489|CRYAA_HUMAN Alpha-crystallin A chain OS=Homo sapiens OX=9606 GN=CRYAA PE=1 SV=2	S122	S	HRRYRLPSNVDQSAL	HT1_ARATH	Pred.	0.527
sp|P02489|CRYAA_HUMAN Alpha-crystallin A chain OS=Homo sapiens OX=9606 GN=CRYAA PE=1 SV=2	S127	S	LPSNVDQSALSCSLS	CMGC_CDK	Pred.	0.549
sp|P02489|CRYAA_HUMAN Alpha-crystallin A chain OS=Homo sapiens OX=9606 GN=CRYAA PE=1 SV=2	S127	S	LPSNVDQSALSCSLS	AGC_PKC	Pred.	0.5
sp|P02489|CRYAA_HUMAN Alpha-crystallin A chain OS=Homo sapiens OX=9606 GN=CRYAA PE=1 SV=2	S127	S	LPSNVDQSALSCSLS	Other_PLK	Pred.	0.791
sp|P02489|CRYAA_HUMAN Alpha-crystallin A chain OS=Homo sapiens OX=9606 GN=CRYAA PE=1 SV=2	S127	S	LPSNVDQSALSCSLS	AGC	Pred.	0.939
sp|P02489|CRYAA_HUMAN Alpha-crystallin A chain OS=Homo sapiens OX=9606 GN=CRYAA PE=1 SV=2	S127	S	LPSNVDQSALSCSLS	CMGC	Pred.	0.969
sp|P02489|CRYAA_HUMAN Alpha-crystallin A chain OS=Homo sapiens OX=9606 GN=CRYAA PE=1 SV=2	S127	S	LPSNVDQSALSCSLS	Other	Pred.	0.959
sp|P02489|CRYAA_HUMAN Alpha-crystallin A chain OS=Homo sapiens OX=9606 GN=CRYAA PE=1 SV=2	S127	S	LPSNVDQSALSCSLS	HT1_ARATH	Pred.	0.5
sp|P02489|CRYAA_HUMAN Alpha-crystallin A chain OS=Homo sapiens OX=9606 GN=CRYAA PE=1 SV=2	S127	S	LPSNVDQSALSCSLS	PLK1_HUMAN	Pred.	0.846
sp|P02489|CRYAA_HUMAN Alpha-crystallin A chain OS=Homo sapiens OX=9606 GN=CRYAA PE=1 SV=2	S130	S	NVDQSALSCSLSADG	AGC_PKA	Pred.	0.703
sp|P02489|CRYAA_HUMAN Alpha-crystallin A chain OS=Homo sapiens OX=9606 GN=CRYAA PE=1 SV=2	S130	S	NVDQSALSCSLSADG	CMGC_MAPK	Pred.	0.656
sp|P02489|CRYAA_HUMAN Alpha-crystallin A chain OS=Homo sapiens OX=9606 GN=CRYAA PE=1 SV=2	S130	S	NVDQSALSCSLSADG	Other_PLK	Pred.	0.527
sp|P02489|CRYAA_HUMAN Alpha-crystallin A chain OS=Homo sapiens OX=9606 GN=CRYAA PE=1 SV=2	S130	S	NVDQSALSCSLSADG	CK1_CK1	Pred.	0.684
sp|P02489|CRYAA_HUMAN Alpha-crystallin A chain OS=Homo sapiens OX=9606 GN=CRYAA PE=1 SV=2	S130	S	NVDQSALSCSLSADG	Other_IKK	Pred.	0.679
sp|P02489|CRYAA_HUMAN Alpha-crystallin A chain OS=Homo sapiens OX=9606 GN=CRYAA PE=1 SV=2	S130	S	NVDQSALSCSLSADG	AGC	Pred.	0.985
sp|P02489|CRYAA_HUMAN Alpha-crystallin A chain OS=Homo sapiens OX=9606 GN=CRYAA PE=1 SV=2	S130	S	NVDQSALSCSLSADG	CAMK	Pred.	0.841
sp|P02489|CRYAA_HUMAN Alpha-crystallin A chain OS=Homo sapiens OX=9606 GN=CRYAA PE=1 SV=2	S130	S	NVDQSALSCSLSADG	CK1	Pred.	0.624
sp|P02489|CRYAA_HUMAN Alpha-crystallin A chain OS=Homo sapiens OX=9606 GN=CRYAA PE=1 SV=2	S130	S	NVDQSALSCSLSADG	CMGC	Pred.	0.963
sp|P02489|CRYAA_HUMAN Alpha-crystallin A chain OS=Homo sapiens OX=9606 GN=CRYAA PE=1 SV=2	S130	S	NVDQSALSCSLSADG	Other	Pred.	0.952
sp|P02489|CRYAA_HUMAN Alpha-crystallin A chain OS=Homo sapiens OX=9606 GN=CRYAA PE=1 SV=2	S130	S	NVDQSALSCSLSADG	TKL	Pred.	0.541
sp|P02489|CRYAA_HUMAN Alpha-crystallin A chain OS=Homo sapiens OX=9606 GN=CRYAA PE=1 SV=2	S130	S	NVDQSALSCSLSADG	GSK3B_MOUSE	Pred.	0.528
sp|P02489|CRYAA_HUMAN Alpha-crystallin A chain OS=Homo sapiens OX=9606 GN=CRYAA PE=1 SV=2	S130	S	NVDQSALSCSLSADG	HT1_ARATH	Pred.	0.563
sp|P02489|CRYAA_HUMAN Alpha-crystallin A chain OS=Homo sapiens OX=9606 GN=CRYAA PE=1 SV=2	S130	S	NVDQSALSCSLSADG	KAPCA_HUMAN	Pred.	0.679
sp|P02489|CRYAA_HUMAN Alpha-crystallin A chain OS=Homo sapiens OX=9606 GN=CRYAA PE=1 SV=2	S130	S	NVDQSALSCSLSADG	MK01_RAT	Pred.	0.596
sp|P02489|CRYAA_HUMAN Alpha-crystallin A chain OS=Homo sapiens OX=9606 GN=CRYAA PE=1 SV=2	S130	S	NVDQSALSCSLSADG	TBK1_HUMAN	Pred.	0.5
sp|P02489|CRYAA_HUMAN Alpha-crystallin A chain OS=Homo sapiens OX=9606 GN=CRYAA PE=1 SV=2	S132	S	DQSALSCSLSADGML	AGC_PKA	Pred.	0.602
sp|P02489|CRYAA_HUMAN Alpha-crystallin A chain OS=Homo sapiens OX=9606 GN=CRYAA PE=1 SV=2	S132	S	DQSALSCSLSADGML	AGC_PKC	Pred.	0.668
sp|P02489|CRYAA_HUMAN Alpha-crystallin A chain OS=Homo sapiens OX=9606 GN=CRYAA PE=1 SV=2	S132	S	DQSALSCSLSADGML	Other_PLK	Pred.	0.816
sp|P02489|CRYAA_HUMAN Alpha-crystallin A chain OS=Homo sapiens OX=9606 GN=CRYAA PE=1 SV=2	S132	S	DQSALSCSLSADGML	Other_NEK	Pred.	0.685
sp|P02489|CRYAA_HUMAN Alpha-crystallin A chain OS=Homo sapiens OX=9606 GN=CRYAA PE=1 SV=2	S132	S	DQSALSCSLSADGML	Other_ULK	Pred.	0.599
sp|P02489|CRYAA_HUMAN Alpha-crystallin A chain OS=Homo sapiens OX=9606 GN=CRYAA PE=1 SV=2	S132	S	DQSALSCSLSADGML	AGC	Pred.	0.99
sp|P02489|CRYAA_HUMAN Alpha-crystallin A chain OS=Homo sapiens OX=9606 GN=CRYAA PE=1 SV=2	S132	S	DQSALSCSLSADGML	CAMK	Pred.	0.683
sp|P02489|CRYAA_HUMAN Alpha-crystallin A chain OS=Homo sapiens OX=9606 GN=CRYAA PE=1 SV=2	S132	S	DQSALSCSLSADGML	CMGC	Pred.	0.958
sp|P02489|CRYAA_HUMAN Alpha-crystallin A chain OS=Homo sapiens OX=9606 GN=CRYAA PE=1 SV=2	S132	S	DQSALSCSLSADGML	Other	Pred.	0.959
sp|P02489|CRYAA_HUMAN Alpha-crystallin A chain OS=Homo sapiens OX=9606 GN=CRYAA PE=1 SV=2	S132	S	DQSALSCSLSADGML	TKL	Pred.	0.569
sp|P02489|CRYAA_HUMAN Alpha-crystallin A chain OS=Homo sapiens OX=9606 GN=CRYAA PE=1 SV=2	S132	S	DQSALSCSLSADGML	HT1_ARATH	Pred.	0.534
sp|P02489|CRYAA_HUMAN Alpha-crystallin A chain OS=Homo sapiens OX=9606 GN=CRYAA PE=1 SV=2	S132	S	DQSALSCSLSADGML	NEK6_HUMAN	Pred.	0.647
sp|P02489|CRYAA_HUMAN Alpha-crystallin A chain OS=Homo sapiens OX=9606 GN=CRYAA PE=1 SV=2	S132	S	DQSALSCSLSADGML	PLK1_HUMAN	Pred.	0.546
sp|P02489|CRYAA_HUMAN Alpha-crystallin A chain OS=Homo sapiens OX=9606 GN=CRYAA PE=1 SV=2	S132	S	DQSALSCSLSADGML	ULK1_HUMAN	Pred.	0.603
sp|P02489|CRYAA_HUMAN Alpha-crystallin A chain OS=Homo sapiens OX=9606 GN=CRYAA PE=1 SV=2	S134	S	SALSCSLSADGMLTF	CAMK_CAMKL	Pred.	0.731
sp|P02489|CRYAA_HUMAN Alpha-crystallin A chain OS=Homo sapiens OX=9606 GN=CRYAA PE=1 SV=2	S134	S	SALSCSLSADGMLTF	AGC	Pred.	0.885
sp|P02489|CRYAA_HUMAN Alpha-crystallin A chain OS=Homo sapiens OX=9606 GN=CRYAA PE=1 SV=2	S134	S	SALSCSLSADGMLTF	CAMK	Pred.	0.855
sp|P02489|CRYAA_HUMAN Alpha-crystallin A chain OS=Homo sapiens OX=9606 GN=CRYAA PE=1 SV=2	S134	S	SALSCSLSADGMLTF	CMGC	Pred.	0.935
sp|P02489|CRYAA_HUMAN Alpha-crystallin A chain OS=Homo sapiens OX=9606 GN=CRYAA PE=1 SV=2	S134	S	SALSCSLSADGMLTF	Other	Pred.	0.806
sp|P02489|CRYAA_HUMAN Alpha-crystallin A chain OS=Homo sapiens OX=9606 GN=CRYAA PE=1 SV=2	S134	S	SALSCSLSADGMLTF	AAKB1_HUMAN	Pred.	0.511
sp|P02489|CRYAA_HUMAN Alpha-crystallin A chain OS=Homo sapiens OX=9606 GN=CRYAA PE=1 SV=2	S134	S	SALSCSLSADGMLTF	AAPK1_HUMAN	Pred.	0.617
sp|P02489|CRYAA_HUMAN Alpha-crystallin A chain OS=Homo sapiens OX=9606 GN=CRYAA PE=1 SV=2	S134	S	SALSCSLSADGMLTF	AAPK1_MOUSE	Pred.	0.606
sp|P02489|CRYAA_HUMAN Alpha-crystallin A chain OS=Homo sapiens OX=9606 GN=CRYAA PE=1 SV=2	S134	S	SALSCSLSADGMLTF	AAPK1_RAT	Pred.	0.579
sp|P02489|CRYAA_HUMAN Alpha-crystallin A chain OS=Homo sapiens OX=9606 GN=CRYAA PE=1 SV=2	S134	S	SALSCSLSADGMLTF	HT1_ARATH	Pred.	0.542
sp|P02489|CRYAA_HUMAN Alpha-crystallin A chain OS=Homo sapiens OX=9606 GN=CRYAA PE=1 SV=2	S134	S	SALSCSLSADGMLTF	KPCD1_HUMAN	Pred.	0.617
sp|P02489|CRYAA_HUMAN Alpha-crystallin A chain OS=Homo sapiens OX=9606 GN=CRYAA PE=1 SV=2	T148	T	FCGPKIQTGLDATHA	CMGC	Pred.	0.635
sp|P02489|CRYAA_HUMAN Alpha-crystallin A chain OS=Homo sapiens OX=9606 GN=CRYAA PE=1 SV=2	T148	T	FCGPKIQTGLDATHA	HT1_ARATH	Pred.	0.519
sp|P02489|CRYAA_HUMAN Alpha-crystallin A chain OS=Homo sapiens OX=9606 GN=CRYAA PE=1 SV=2	T153	T	IQTGLDATHAERAIP	TKL_LRRK	Pred.	0.576
sp|P02489|CRYAA_HUMAN Alpha-crystallin A chain OS=Homo sapiens OX=9606 GN=CRYAA PE=1 SV=2	T153	T	IQTGLDATHAERAIP	AGC	Pred.	0.85
sp|P02489|CRYAA_HUMAN Alpha-crystallin A chain OS=Homo sapiens OX=9606 GN=CRYAA PE=1 SV=2	T153	T	IQTGLDATHAERAIP	CMGC	Pred.	0.963
sp|P02489|CRYAA_HUMAN Alpha-crystallin A chain OS=Homo sapiens OX=9606 GN=CRYAA PE=1 SV=2	T153	T	IQTGLDATHAERAIP	Other	Pred.	0.83
sp|P02489|CRYAA_HUMAN Alpha-crystallin A chain OS=Homo sapiens OX=9606 GN=CRYAA PE=1 SV=2	T153	T	IQTGLDATHAERAIP	TKL	Pred.	0.521
sp|P02489|CRYAA_HUMAN Alpha-crystallin A chain OS=Homo sapiens OX=9606 GN=CRYAA PE=1 SV=2	T153	T	IQTGLDATHAERAIP	HT1_ARATH	Pred.	0.545
sp|P02489|CRYAA_HUMAN Alpha-crystallin A chain OS=Homo sapiens OX=9606 GN=CRYAA PE=1 SV=2	S162	S	AERAIPVSREEKPTS	CMGC_CDK	Pred.	0.997
sp|P02489|CRYAA_HUMAN Alpha-crystallin A chain OS=Homo sapiens OX=9606 GN=CRYAA PE=1 SV=2	S162	S	AERAIPVSREEKPTS	AGC_PKA	Pred.	0.624
sp|P02489|CRYAA_HUMAN Alpha-crystallin A chain OS=Homo sapiens OX=9606 GN=CRYAA PE=1 SV=2	S162	S	AERAIPVSREEKPTS	CMGC_MAPK	Pred.	0.991
sp|P02489|CRYAA_HUMAN Alpha-crystallin A chain OS=Homo sapiens OX=9606 GN=CRYAA PE=1 SV=2	S162	S	AERAIPVSREEKPTS	AGC_PKC	Pred.	0.985
sp|P02489|CRYAA_HUMAN Alpha-crystallin A chain OS=Homo sapiens OX=9606 GN=CRYAA PE=1 SV=2	S162	S	AERAIPVSREEKPTS	CMGC_CK2	Pred.	0.995
sp|P02489|CRYAA_HUMAN Alpha-crystallin A chain OS=Homo sapiens OX=9606 GN=CRYAA PE=1 SV=2	S162	S	AERAIPVSREEKPTS	Atypical_PIKK	Pred.	0.989
sp|P02489|CRYAA_HUMAN Alpha-crystallin A chain OS=Homo sapiens OX=9606 GN=CRYAA PE=1 SV=2	S162	S	AERAIPVSREEKPTS	CMGC_GSK	Pred.	0.965
sp|P02489|CRYAA_HUMAN Alpha-crystallin A chain OS=Homo sapiens OX=9606 GN=CRYAA PE=1 SV=2	S162	S	AERAIPVSREEKPTS	Other_PLK	Pred.	0.506
sp|P02489|CRYAA_HUMAN Alpha-crystallin A chain OS=Homo sapiens OX=9606 GN=CRYAA PE=1 SV=2	S162	S	AERAIPVSREEKPTS	CK1_CK1	Pred.	0.54
sp|P02489|CRYAA_HUMAN Alpha-crystallin A chain OS=Homo sapiens OX=9606 GN=CRYAA PE=1 SV=2	S162	S	AERAIPVSREEKPTS	Other_IKK	Pred.	0.609
sp|P02489|CRYAA_HUMAN Alpha-crystallin A chain OS=Homo sapiens OX=9606 GN=CRYAA PE=1 SV=2	S162	S	AERAIPVSREEKPTS	CMGC_DYRK	Pred.	0.57
sp|P02489|CRYAA_HUMAN Alpha-crystallin A chain OS=Homo sapiens OX=9606 GN=CRYAA PE=1 SV=2	S162	S	AERAIPVSREEKPTS	PKL_FJ	Pred.	0.963
sp|P02489|CRYAA_HUMAN Alpha-crystallin A chain OS=Homo sapiens OX=9606 GN=CRYAA PE=1 SV=2	S162	S	AERAIPVSREEKPTS	AGC_PKG	Pred.	0.519
sp|P02489|CRYAA_HUMAN Alpha-crystallin A chain OS=Homo sapiens OX=9606 GN=CRYAA PE=1 SV=2	S162	S	AERAIPVSREEKPTS	Other_ULK	Pred.	0.791
sp|P02489|CRYAA_HUMAN Alpha-crystallin A chain OS=Homo sapiens OX=9606 GN=CRYAA PE=1 SV=2	S162	S	AERAIPVSREEKPTS	TKL_STKR	Pred.	0.507
sp|P02489|CRYAA_HUMAN Alpha-crystallin A chain OS=Homo sapiens OX=9606 GN=CRYAA PE=1 SV=2	S162	S	AERAIPVSREEKPTS	AGC	Pred.	1
sp|P02489|CRYAA_HUMAN Alpha-crystallin A chain OS=Homo sapiens OX=9606 GN=CRYAA PE=1 SV=2	S162	S	AERAIPVSREEKPTS	Atypical	Pred.	0.995
sp|P02489|CRYAA_HUMAN Alpha-crystallin A chain OS=Homo sapiens OX=9606 GN=CRYAA PE=1 SV=2	S162	S	AERAIPVSREEKPTS	CAMK	Pred.	0.952
sp|P02489|CRYAA_HUMAN Alpha-crystallin A chain OS=Homo sapiens OX=9606 GN=CRYAA PE=1 SV=2	S162	S	AERAIPVSREEKPTS	CK1	Pred.	0.591
sp|P02489|CRYAA_HUMAN Alpha-crystallin A chain OS=Homo sapiens OX=9606 GN=CRYAA PE=1 SV=2	S162	S	AERAIPVSREEKPTS	CMGC	Pred.	1
sp|P02489|CRYAA_HUMAN Alpha-crystallin A chain OS=Homo sapiens OX=9606 GN=CRYAA PE=1 SV=2	S162	S	AERAIPVSREEKPTS	Other	Pred.	0.993
sp|P02489|CRYAA_HUMAN Alpha-crystallin A chain OS=Homo sapiens OX=9606 GN=CRYAA PE=1 SV=2	S162	S	AERAIPVSREEKPTS	PKL	Pred.	0.964
sp|P02489|CRYAA_HUMAN Alpha-crystallin A chain OS=Homo sapiens OX=9606 GN=CRYAA PE=1 SV=2	S162	S	AERAIPVSREEKPTS	TKL	Pred.	0.551
sp|P02489|CRYAA_HUMAN Alpha-crystallin A chain OS=Homo sapiens OX=9606 GN=CRYAA PE=1 SV=2	S162	S	AERAIPVSREEKPTS	ATM_HUMAN	Pred.	0.941
sp|P02489|CRYAA_HUMAN Alpha-crystallin A chain OS=Homo sapiens OX=9606 GN=CRYAA PE=1 SV=2	S162	S	AERAIPVSREEKPTS	ATM_MOUSE	Pred.	0.676
sp|P02489|CRYAA_HUMAN Alpha-crystallin A chain OS=Homo sapiens OX=9606 GN=CRYAA PE=1 SV=2	S162	S	AERAIPVSREEKPTS	ATR_HUMAN	Pred.	0.97
sp|P02489|CRYAA_HUMAN Alpha-crystallin A chain OS=Homo sapiens OX=9606 GN=CRYAA PE=1 SV=2	S162	S	AERAIPVSREEKPTS	CDK1_HUMAN	Pred.	0.976
sp|P02489|CRYAA_HUMAN Alpha-crystallin A chain OS=Homo sapiens OX=9606 GN=CRYAA PE=1 SV=2	S162	S	AERAIPVSREEKPTS	CDK1_RAT	Pred.	0.569
sp|P02489|CRYAA_HUMAN Alpha-crystallin A chain OS=Homo sapiens OX=9606 GN=CRYAA PE=1 SV=2	S162	S	AERAIPVSREEKPTS	CDK1_SCHPO	Pred.	0.558
sp|P02489|CRYAA_HUMAN Alpha-crystallin A chain OS=Homo sapiens OX=9606 GN=CRYAA PE=1 SV=2	S162	S	AERAIPVSREEKPTS	CDK1_YEAST	Pred.	0.806
sp|P02489|CRYAA_HUMAN Alpha-crystallin A chain OS=Homo sapiens OX=9606 GN=CRYAA PE=1 SV=2	S162	S	AERAIPVSREEKPTS	CDK2_HUMAN	Pred.	0.872
sp|P02489|CRYAA_HUMAN Alpha-crystallin A chain OS=Homo sapiens OX=9606 GN=CRYAA PE=1 SV=2	S162	S	AERAIPVSREEKPTS	CDK2_MOUSE	Pred.	0.608
sp|P02489|CRYAA_HUMAN Alpha-crystallin A chain OS=Homo sapiens OX=9606 GN=CRYAA PE=1 SV=2	S162	S	AERAIPVSREEKPTS	CDK5_HUMAN	Pred.	0.888
sp|P02489|CRYAA_HUMAN Alpha-crystallin A chain OS=Homo sapiens OX=9606 GN=CRYAA PE=1 SV=2	S162	S	AERAIPVSREEKPTS	CDK5_MOUSE	Pred.	0.614
sp|P02489|CRYAA_HUMAN Alpha-crystallin A chain OS=Homo sapiens OX=9606 GN=CRYAA PE=1 SV=2	S162	S	AERAIPVSREEKPTS	CDK5_RAT	Pred.	0.526
sp|P02489|CRYAA_HUMAN Alpha-crystallin A chain OS=Homo sapiens OX=9606 GN=CRYAA PE=1 SV=2	S162	S	AERAIPVSREEKPTS	CSK21_HUMAN	Pred.	0.98
sp|P02489|CRYAA_HUMAN Alpha-crystallin A chain OS=Homo sapiens OX=9606 GN=CRYAA PE=1 SV=2	S162	S	AERAIPVSREEKPTS	CSK21_RAT	Pred.	0.583
sp|P02489|CRYAA_HUMAN Alpha-crystallin A chain OS=Homo sapiens OX=9606 GN=CRYAA PE=1 SV=2	S162	S	AERAIPVSREEKPTS	FA20C_HUMAN	Pred.	0.952
sp|P02489|CRYAA_HUMAN Alpha-crystallin A chain OS=Homo sapiens OX=9606 GN=CRYAA PE=1 SV=2	S162	S	AERAIPVSREEKPTS	GSK3A_HUMAN	Pred.	0.748
sp|P02489|CRYAA_HUMAN Alpha-crystallin A chain OS=Homo sapiens OX=9606 GN=CRYAA PE=1 SV=2	S162	S	AERAIPVSREEKPTS	GSK3B_HUMAN	Pred.	0.964
sp|P02489|CRYAA_HUMAN Alpha-crystallin A chain OS=Homo sapiens OX=9606 GN=CRYAA PE=1 SV=2	S162	S	AERAIPVSREEKPTS	GSK3B_MOUSE	Pred.	0.609
sp|P02489|CRYAA_HUMAN Alpha-crystallin A chain OS=Homo sapiens OX=9606 GN=CRYAA PE=1 SV=2	S162	S	AERAIPVSREEKPTS	GSK3B_RAT	Pred.	0.558
sp|P02489|CRYAA_HUMAN Alpha-crystallin A chain OS=Homo sapiens OX=9606 GN=CRYAA PE=1 SV=2	S162	S	AERAIPVSREEKPTS	HT1_ARATH	Pred.	0.597
sp|P02489|CRYAA_HUMAN Alpha-crystallin A chain OS=Homo sapiens OX=9606 GN=CRYAA PE=1 SV=2	S162	S	AERAIPVSREEKPTS	KGP1_BOVIN	Pred.	0.664
sp|P02489|CRYAA_HUMAN Alpha-crystallin A chain OS=Homo sapiens OX=9606 GN=CRYAA PE=1 SV=2	S162	S	AERAIPVSREEKPTS	KPCA_HUMAN	Pred.	0.739
sp|P02489|CRYAA_HUMAN Alpha-crystallin A chain OS=Homo sapiens OX=9606 GN=CRYAA PE=1 SV=2	S162	S	AERAIPVSREEKPTS	KPCA_MOUSE	Pred.	0.646
sp|P02489|CRYAA_HUMAN Alpha-crystallin A chain OS=Homo sapiens OX=9606 GN=CRYAA PE=1 SV=2	S162	S	AERAIPVSREEKPTS	KPCA_RAT	Pred.	0.603
sp|P02489|CRYAA_HUMAN Alpha-crystallin A chain OS=Homo sapiens OX=9606 GN=CRYAA PE=1 SV=2	S162	S	AERAIPVSREEKPTS	KPCD_HUMAN	Pred.	0.902
sp|P02489|CRYAA_HUMAN Alpha-crystallin A chain OS=Homo sapiens OX=9606 GN=CRYAA PE=1 SV=2	S162	S	AERAIPVSREEKPTS	MK01_HUMAN	Pred.	0.896
sp|P02489|CRYAA_HUMAN Alpha-crystallin A chain OS=Homo sapiens OX=9606 GN=CRYAA PE=1 SV=2	S162	S	AERAIPVSREEKPTS	MK01_MOUSE	Pred.	0.982
sp|P02489|CRYAA_HUMAN Alpha-crystallin A chain OS=Homo sapiens OX=9606 GN=CRYAA PE=1 SV=2	S162	S	AERAIPVSREEKPTS	MK01_RAT	Pred.	0.856
sp|P02489|CRYAA_HUMAN Alpha-crystallin A chain OS=Homo sapiens OX=9606 GN=CRYAA PE=1 SV=2	S162	S	AERAIPVSREEKPTS	MK03_HUMAN	Pred.	0.933
sp|P02489|CRYAA_HUMAN Alpha-crystallin A chain OS=Homo sapiens OX=9606 GN=CRYAA PE=1 SV=2	S162	S	AERAIPVSREEKPTS	MK03_MOUSE	Pred.	0.98
sp|P02489|CRYAA_HUMAN Alpha-crystallin A chain OS=Homo sapiens OX=9606 GN=CRYAA PE=1 SV=2	S162	S	AERAIPVSREEKPTS	MK08_HUMAN	Pred.	0.772
sp|P02489|CRYAA_HUMAN Alpha-crystallin A chain OS=Homo sapiens OX=9606 GN=CRYAA PE=1 SV=2	S162	S	AERAIPVSREEKPTS	MK11_HUMAN	Pred.	0.601
sp|P02489|CRYAA_HUMAN Alpha-crystallin A chain OS=Homo sapiens OX=9606 GN=CRYAA PE=1 SV=2	S162	S	AERAIPVSREEKPTS	MK13_HUMAN	Pred.	0.815
sp|P02489|CRYAA_HUMAN Alpha-crystallin A chain OS=Homo sapiens OX=9606 GN=CRYAA PE=1 SV=2	S162	S	AERAIPVSREEKPTS	MK14_HUMAN	Pred.	0.676
sp|P02489|CRYAA_HUMAN Alpha-crystallin A chain OS=Homo sapiens OX=9606 GN=CRYAA PE=1 SV=2	S162	S	AERAIPVSREEKPTS	MK14_MOUSE	Pred.	0.801
sp|P02489|CRYAA_HUMAN Alpha-crystallin A chain OS=Homo sapiens OX=9606 GN=CRYAA PE=1 SV=2	S162	S	AERAIPVSREEKPTS	MTOR_HUMAN	Pred.	0.5
sp|P02489|CRYAA_HUMAN Alpha-crystallin A chain OS=Homo sapiens OX=9606 GN=CRYAA PE=1 SV=2	S162	S	AERAIPVSREEKPTS	MTOR_MOUSE	Pred.	0.633
sp|P02489|CRYAA_HUMAN Alpha-crystallin A chain OS=Homo sapiens OX=9606 GN=CRYAA PE=1 SV=2	S162	S	AERAIPVSREEKPTS	PRKDC_HUMAN	Pred.	0.671
sp|P02489|CRYAA_HUMAN Alpha-crystallin A chain OS=Homo sapiens OX=9606 GN=CRYAA PE=1 SV=2	S162	S	AERAIPVSREEKPTS	ULK1_HUMAN	Pred.	0.806
sp|P02489|CRYAA_HUMAN Alpha-crystallin A chain OS=Homo sapiens OX=9606 GN=CRYAA PE=1 SV=2	T168	T	VSREEKPTSAPSS**	CMGC_CDK	Pred.	1
sp|P02489|CRYAA_HUMAN Alpha-crystallin A chain OS=Homo sapiens OX=9606 GN=CRYAA PE=1 SV=2	T168	T	VSREEKPTSAPSS**	AGC_PKA	Pred.	1
sp|P02489|CRYAA_HUMAN Alpha-crystallin A chain OS=Homo sapiens OX=9606 GN=CRYAA PE=1 SV=2	T168	T	VSREEKPTSAPSS**	CMGC_MAPK	Pred.	1
sp|P02489|CRYAA_HUMAN Alpha-crystallin A chain OS=Homo sapiens OX=9606 GN=CRYAA PE=1 SV=2	T168	T	VSREEKPTSAPSS**	AGC_PKC	Pred.	1
sp|P02489|CRYAA_HUMAN Alpha-crystallin A chain OS=Homo sapiens OX=9606 GN=CRYAA PE=1 SV=2	T168	T	VSREEKPTSAPSS**	CMGC_CK2	Pred.	0.994
sp|P02489|CRYAA_HUMAN Alpha-crystallin A chain OS=Homo sapiens OX=9606 GN=CRYAA PE=1 SV=2	T168	T	VSREEKPTSAPSS**	Atypical_PIKK	Pred.	0.979
sp|P02489|CRYAA_HUMAN Alpha-crystallin A chain OS=Homo sapiens OX=9606 GN=CRYAA PE=1 SV=2	T168	T	VSREEKPTSAPSS**	CAMK_CAMKL	Pred.	0.924
sp|P02489|CRYAA_HUMAN Alpha-crystallin A chain OS=Homo sapiens OX=9606 GN=CRYAA PE=1 SV=2	T168	T	VSREEKPTSAPSS**	CMGC_GSK	Pred.	0.991
sp|P02489|CRYAA_HUMAN Alpha-crystallin A chain OS=Homo sapiens OX=9606 GN=CRYAA PE=1 SV=2	T168	T	VSREEKPTSAPSS**	AGC_Akt	Pred.	1
sp|P02489|CRYAA_HUMAN Alpha-crystallin A chain OS=Homo sapiens OX=9606 GN=CRYAA PE=1 SV=2	T168	T	VSREEKPTSAPSS**	Other_PLK	Pred.	0.864
sp|P02489|CRYAA_HUMAN Alpha-crystallin A chain OS=Homo sapiens OX=9606 GN=CRYAA PE=1 SV=2	T168	T	VSREEKPTSAPSS**	CAMK_CAMK2	Pred.	0.955
sp|P02489|CRYAA_HUMAN Alpha-crystallin A chain OS=Homo sapiens OX=9606 GN=CRYAA PE=1 SV=2	T168	T	VSREEKPTSAPSS**	CK1_CK1	Pred.	0.996
sp|P02489|CRYAA_HUMAN Alpha-crystallin A chain OS=Homo sapiens OX=9606 GN=CRYAA PE=1 SV=2	T168	T	VSREEKPTSAPSS**	STE_STE20	Pred.	0.966
sp|P02489|CRYAA_HUMAN Alpha-crystallin A chain OS=Homo sapiens OX=9606 GN=CRYAA PE=1 SV=2	T168	T	VSREEKPTSAPSS**	Other_Aur	Pred.	0.988
sp|P02489|CRYAA_HUMAN Alpha-crystallin A chain OS=Homo sapiens OX=9606 GN=CRYAA PE=1 SV=2	T168	T	VSREEKPTSAPSS**	Other_IKK	Pred.	0.769
sp|P02489|CRYAA_HUMAN Alpha-crystallin A chain OS=Homo sapiens OX=9606 GN=CRYAA PE=1 SV=2	T168	T	VSREEKPTSAPSS**	AGC_RSK	Pred.	0.991
sp|P02489|CRYAA_HUMAN Alpha-crystallin A chain OS=Homo sapiens OX=9606 GN=CRYAA PE=1 SV=2	T168	T	VSREEKPTSAPSS**	AGC_GRK	Pred.	0.96
sp|P02489|CRYAA_HUMAN Alpha-crystallin A chain OS=Homo sapiens OX=9606 GN=CRYAA PE=1 SV=2	T168	T	VSREEKPTSAPSS**	CMGC_DYRK	Pred.	0.955
sp|P02489|CRYAA_HUMAN Alpha-crystallin A chain OS=Homo sapiens OX=9606 GN=CRYAA PE=1 SV=2	T168	T	VSREEKPTSAPSS**	PKL_FJ	Pred.	0.658
sp|P02489|CRYAA_HUMAN Alpha-crystallin A chain OS=Homo sapiens OX=9606 GN=CRYAA PE=1 SV=2	T168	T	VSREEKPTSAPSS**	AGC_PKG	Pred.	0.997
sp|P02489|CRYAA_HUMAN Alpha-crystallin A chain OS=Homo sapiens OX=9606 GN=CRYAA PE=1 SV=2	T168	T	VSREEKPTSAPSS**	CAMK_MAPKAPK	Pred.	0.643
sp|P02489|CRYAA_HUMAN Alpha-crystallin A chain OS=Homo sapiens OX=9606 GN=CRYAA PE=1 SV=2	T168	T	VSREEKPTSAPSS**	TK_FAK	Pred.	1
sp|P02489|CRYAA_HUMAN Alpha-crystallin A chain OS=Homo sapiens OX=9606 GN=CRYAA PE=1 SV=2	T168	T	VSREEKPTSAPSS**	AGC_DMPK	Pred.	0.95
sp|P02489|CRYAA_HUMAN Alpha-crystallin A chain OS=Homo sapiens OX=9606 GN=CRYAA PE=1 SV=2	T168	T	VSREEKPTSAPSS**	AGC_SGK	Pred.	0.865
sp|P02489|CRYAA_HUMAN Alpha-crystallin A chain OS=Homo sapiens OX=9606 GN=CRYAA PE=1 SV=2	T168	T	VSREEKPTSAPSS**	CAMK_PIM	Pred.	0.893
sp|P02489|CRYAA_HUMAN Alpha-crystallin A chain OS=Homo sapiens OX=9606 GN=CRYAA PE=1 SV=2	T168	T	VSREEKPTSAPSS**	CAMK_DAPK	Pred.	0.898
sp|P02489|CRYAA_HUMAN Alpha-crystallin A chain OS=Homo sapiens OX=9606 GN=CRYAA PE=1 SV=2	T168	T	VSREEKPTSAPSS**	CMGC_CLK	Pred.	0.632
sp|P02489|CRYAA_HUMAN Alpha-crystallin A chain OS=Homo sapiens OX=9606 GN=CRYAA PE=1 SV=2	T168	T	VSREEKPTSAPSS**	AGC	Pred.	1
sp|P02489|CRYAA_HUMAN Alpha-crystallin A chain OS=Homo sapiens OX=9606 GN=CRYAA PE=1 SV=2	T168	T	VSREEKPTSAPSS**	Atypical	Pred.	0.994
sp|P02489|CRYAA_HUMAN Alpha-crystallin A chain OS=Homo sapiens OX=9606 GN=CRYAA PE=1 SV=2	T168	T	VSREEKPTSAPSS**	CAMK	Pred.	1
sp|P02489|CRYAA_HUMAN Alpha-crystallin A chain OS=Homo sapiens OX=9606 GN=CRYAA PE=1 SV=2	T168	T	VSREEKPTSAPSS**	CK1	Pred.	0.99
sp|P02489|CRYAA_HUMAN Alpha-crystallin A chain OS=Homo sapiens OX=9606 GN=CRYAA PE=1 SV=2	T168	T	VSREEKPTSAPSS**	CMGC	Pred.	1
sp|P02489|CRYAA_HUMAN Alpha-crystallin A chain OS=Homo sapiens OX=9606 GN=CRYAA PE=1 SV=2	T168	T	VSREEKPTSAPSS**	Other	Pred.	1
sp|P02489|CRYAA_HUMAN Alpha-crystallin A chain OS=Homo sapiens OX=9606 GN=CRYAA PE=1 SV=2	T168	T	VSREEKPTSAPSS**	PKL	Pred.	0.727
sp|P02489|CRYAA_HUMAN Alpha-crystallin A chain OS=Homo sapiens OX=9606 GN=CRYAA PE=1 SV=2	T168	T	VSREEKPTSAPSS**	STE	Pred.	0.973
sp|P02489|CRYAA_HUMAN Alpha-crystallin A chain OS=Homo sapiens OX=9606 GN=CRYAA PE=1 SV=2	T168	T	VSREEKPTSAPSS**	TKL	Pred.	0.882
sp|P02489|CRYAA_HUMAN Alpha-crystallin A chain OS=Homo sapiens OX=9606 GN=CRYAA PE=1 SV=2	T168	T	VSREEKPTSAPSS**	AAPK2_RAT	Pred.	0.548
sp|P02489|CRYAA_HUMAN Alpha-crystallin A chain OS=Homo sapiens OX=9606 GN=CRYAA PE=1 SV=2	T168	T	VSREEKPTSAPSS**	AKT1_HUMAN	Pred.	1
sp|P02489|CRYAA_HUMAN Alpha-crystallin A chain OS=Homo sapiens OX=9606 GN=CRYAA PE=1 SV=2	T168	T	VSREEKPTSAPSS**	AKT1_MOUSE	Pred.	0.956
sp|P02489|CRYAA_HUMAN Alpha-crystallin A chain OS=Homo sapiens OX=9606 GN=CRYAA PE=1 SV=2	T168	T	VSREEKPTSAPSS**	AKT1_RAT	Pred.	0.936
sp|P02489|CRYAA_HUMAN Alpha-crystallin A chain OS=Homo sapiens OX=9606 GN=CRYAA PE=1 SV=2	T168	T	VSREEKPTSAPSS**	AKT2_HUMAN	Pred.	0.954
sp|P02489|CRYAA_HUMAN Alpha-crystallin A chain OS=Homo sapiens OX=9606 GN=CRYAA PE=1 SV=2	T168	T	VSREEKPTSAPSS**	ARBK1_HUMAN	Pred.	1
sp|P02489|CRYAA_HUMAN Alpha-crystallin A chain OS=Homo sapiens OX=9606 GN=CRYAA PE=1 SV=2	T168	T	VSREEKPTSAPSS**	ARBK2_HUMAN	Pred.	0.948
sp|P02489|CRYAA_HUMAN Alpha-crystallin A chain OS=Homo sapiens OX=9606 GN=CRYAA PE=1 SV=2	T168	T	VSREEKPTSAPSS**	ATM_HUMAN	Pred.	0.835
sp|P02489|CRYAA_HUMAN Alpha-crystallin A chain OS=Homo sapiens OX=9606 GN=CRYAA PE=1 SV=2	T168	T	VSREEKPTSAPSS**	ATM_MOUSE	Pred.	0.522
sp|P02489|CRYAA_HUMAN Alpha-crystallin A chain OS=Homo sapiens OX=9606 GN=CRYAA PE=1 SV=2	T168	T	VSREEKPTSAPSS**	ATR_HUMAN	Pred.	0.647
sp|P02489|CRYAA_HUMAN Alpha-crystallin A chain OS=Homo sapiens OX=9606 GN=CRYAA PE=1 SV=2	T168	T	VSREEKPTSAPSS**	AURKA_HUMAN	Pred.	0.955
sp|P02489|CRYAA_HUMAN Alpha-crystallin A chain OS=Homo sapiens OX=9606 GN=CRYAA PE=1 SV=2	T168	T	VSREEKPTSAPSS**	AURKB_HUMAN	Pred.	0.769
sp|P02489|CRYAA_HUMAN Alpha-crystallin A chain OS=Homo sapiens OX=9606 GN=CRYAA PE=1 SV=2	T168	T	VSREEKPTSAPSS**	CDK1_BOVIN	Pred.	0.645
sp|P02489|CRYAA_HUMAN Alpha-crystallin A chain OS=Homo sapiens OX=9606 GN=CRYAA PE=1 SV=2	T168	T	VSREEKPTSAPSS**	CDK1_HUMAN	Pred.	0.962
sp|P02489|CRYAA_HUMAN Alpha-crystallin A chain OS=Homo sapiens OX=9606 GN=CRYAA PE=1 SV=2	T168	T	VSREEKPTSAPSS**	CDK1_MOUSE	Pred.	0.629
sp|P02489|CRYAA_HUMAN Alpha-crystallin A chain OS=Homo sapiens OX=9606 GN=CRYAA PE=1 SV=2	T168	T	VSREEKPTSAPSS**	CDK1_RAT	Pred.	0.691
sp|P02489|CRYAA_HUMAN Alpha-crystallin A chain OS=Homo sapiens OX=9606 GN=CRYAA PE=1 SV=2	T168	T	VSREEKPTSAPSS**	CDK2_HUMAN	Pred.	0.803
sp|P02489|CRYAA_HUMAN Alpha-crystallin A chain OS=Homo sapiens OX=9606 GN=CRYAA PE=1 SV=2	T168	T	VSREEKPTSAPSS**	CDK2_MOUSE	Pred.	0.776
sp|P02489|CRYAA_HUMAN Alpha-crystallin A chain OS=Homo sapiens OX=9606 GN=CRYAA PE=1 SV=2	T168	T	VSREEKPTSAPSS**	CDK4_HUMAN	Pred.	0.802
sp|P02489|CRYAA_HUMAN Alpha-crystallin A chain OS=Homo sapiens OX=9606 GN=CRYAA PE=1 SV=2	T168	T	VSREEKPTSAPSS**	CDK5_HUMAN	Pred.	0.876
sp|P02489|CRYAA_HUMAN Alpha-crystallin A chain OS=Homo sapiens OX=9606 GN=CRYAA PE=1 SV=2	T168	T	VSREEKPTSAPSS**	CDK5_MOUSE	Pred.	0.621
sp|P02489|CRYAA_HUMAN Alpha-crystallin A chain OS=Homo sapiens OX=9606 GN=CRYAA PE=1 SV=2	T168	T	VSREEKPTSAPSS**	CDK5_RAT	Pred.	0.593
sp|P02489|CRYAA_HUMAN Alpha-crystallin A chain OS=Homo sapiens OX=9606 GN=CRYAA PE=1 SV=2	T168	T	VSREEKPTSAPSS**	CDK6_HUMAN	Pred.	0.984
sp|P02489|CRYAA_HUMAN Alpha-crystallin A chain OS=Homo sapiens OX=9606 GN=CRYAA PE=1 SV=2	T168	T	VSREEKPTSAPSS**	CDK9_HUMAN	Pred.	0.716
sp|P02489|CRYAA_HUMAN Alpha-crystallin A chain OS=Homo sapiens OX=9606 GN=CRYAA PE=1 SV=2	T168	T	VSREEKPTSAPSS**	CHK1_HUMAN	Pred.	0.793
sp|P02489|CRYAA_HUMAN Alpha-crystallin A chain OS=Homo sapiens OX=9606 GN=CRYAA PE=1 SV=2	T168	T	VSREEKPTSAPSS**	CSK21_HUMAN	Pred.	0.983
sp|P02489|CRYAA_HUMAN Alpha-crystallin A chain OS=Homo sapiens OX=9606 GN=CRYAA PE=1 SV=2	T168	T	VSREEKPTSAPSS**	CSK21_MOUSE	Pred.	0.595
sp|P02489|CRYAA_HUMAN Alpha-crystallin A chain OS=Homo sapiens OX=9606 GN=CRYAA PE=1 SV=2	T168	T	VSREEKPTSAPSS**	CSK21_RAT	Pred.	0.806
sp|P02489|CRYAA_HUMAN Alpha-crystallin A chain OS=Homo sapiens OX=9606 GN=CRYAA PE=1 SV=2	T168	T	VSREEKPTSAPSS**	DYRK2_HUMAN	Pred.	0.85
sp|P02489|CRYAA_HUMAN Alpha-crystallin A chain OS=Homo sapiens OX=9606 GN=CRYAA PE=1 SV=2	T168	T	VSREEKPTSAPSS**	FA20C_HUMAN	Pred.	0.587
sp|P02489|CRYAA_HUMAN Alpha-crystallin A chain OS=Homo sapiens OX=9606 GN=CRYAA PE=1 SV=2	T168	T	VSREEKPTSAPSS**	GSK3A_HUMAN	Pred.	0.987
sp|P02489|CRYAA_HUMAN Alpha-crystallin A chain OS=Homo sapiens OX=9606 GN=CRYAA PE=1 SV=2	T168	T	VSREEKPTSAPSS**	GSK3B_HUMAN	Pred.	0.986
sp|P02489|CRYAA_HUMAN Alpha-crystallin A chain OS=Homo sapiens OX=9606 GN=CRYAA PE=1 SV=2	T168	T	VSREEKPTSAPSS**	GSK3B_MOUSE	Pred.	0.715
sp|P02489|CRYAA_HUMAN Alpha-crystallin A chain OS=Homo sapiens OX=9606 GN=CRYAA PE=1 SV=2	T168	T	VSREEKPTSAPSS**	HIPK2_HUMAN	Pred.	0.978
sp|P02489|CRYAA_HUMAN Alpha-crystallin A chain OS=Homo sapiens OX=9606 GN=CRYAA PE=1 SV=2	T168	T	VSREEKPTSAPSS**	HT1_ARATH	Pred.	0.628
sp|P02489|CRYAA_HUMAN Alpha-crystallin A chain OS=Homo sapiens OX=9606 GN=CRYAA PE=1 SV=2	T168	T	VSREEKPTSAPSS**	KAPCA_BOVIN	Pred.	0.976
sp|P02489|CRYAA_HUMAN Alpha-crystallin A chain OS=Homo sapiens OX=9606 GN=CRYAA PE=1 SV=2	T168	T	VSREEKPTSAPSS**	KAPCA_HUMAN	Pred.	1
sp|P02489|CRYAA_HUMAN Alpha-crystallin A chain OS=Homo sapiens OX=9606 GN=CRYAA PE=1 SV=2	T168	T	VSREEKPTSAPSS**	KAPCA_MOUSE	Pred.	0.994
sp|P02489|CRYAA_HUMAN Alpha-crystallin A chain OS=Homo sapiens OX=9606 GN=CRYAA PE=1 SV=2	T168	T	VSREEKPTSAPSS**	KAPCA_RAT	Pred.	0.958
sp|P02489|CRYAA_HUMAN Alpha-crystallin A chain OS=Homo sapiens OX=9606 GN=CRYAA PE=1 SV=2	T168	T	VSREEKPTSAPSS**	KC1A_HUMAN	Pred.	0.927
sp|P02489|CRYAA_HUMAN Alpha-crystallin A chain OS=Homo sapiens OX=9606 GN=CRYAA PE=1 SV=2	T168	T	VSREEKPTSAPSS**	KC1D_HUMAN	Pred.	0.742
sp|P02489|CRYAA_HUMAN Alpha-crystallin A chain OS=Homo sapiens OX=9606 GN=CRYAA PE=1 SV=2	T168	T	VSREEKPTSAPSS**	KC1D_MOUSE	Pred.	0.867
sp|P02489|CRYAA_HUMAN Alpha-crystallin A chain OS=Homo sapiens OX=9606 GN=CRYAA PE=1 SV=2	T168	T	VSREEKPTSAPSS**	KCC2A_HUMAN	Pred.	0.898
sp|P02489|CRYAA_HUMAN Alpha-crystallin A chain OS=Homo sapiens OX=9606 GN=CRYAA PE=1 SV=2	T168	T	VSREEKPTSAPSS**	KCC2A_MOUSE	Pred.	0.522
sp|P02489|CRYAA_HUMAN Alpha-crystallin A chain OS=Homo sapiens OX=9606 GN=CRYAA PE=1 SV=2	T168	T	VSREEKPTSAPSS**	KCC2A_RAT	Pred.	0.808
sp|P02489|CRYAA_HUMAN Alpha-crystallin A chain OS=Homo sapiens OX=9606 GN=CRYAA PE=1 SV=2	T168	T	VSREEKPTSAPSS**	KGP1_BOVIN	Pred.	0.954
sp|P02489|CRYAA_HUMAN Alpha-crystallin A chain OS=Homo sapiens OX=9606 GN=CRYAA PE=1 SV=2	T168	T	VSREEKPTSAPSS**	KGP1_HUMAN	Pred.	0.993
sp|P02489|CRYAA_HUMAN Alpha-crystallin A chain OS=Homo sapiens OX=9606 GN=CRYAA PE=1 SV=2	T168	T	VSREEKPTSAPSS**	KGP2_HUMAN	Pred.	0.988
sp|P02489|CRYAA_HUMAN Alpha-crystallin A chain OS=Homo sapiens OX=9606 GN=CRYAA PE=1 SV=2	T168	T	VSREEKPTSAPSS**	KPCA_BOVIN	Pred.	0.815
sp|P02489|CRYAA_HUMAN Alpha-crystallin A chain OS=Homo sapiens OX=9606 GN=CRYAA PE=1 SV=2	T168	T	VSREEKPTSAPSS**	KPCA_HUMAN	Pred.	0.993
sp|P02489|CRYAA_HUMAN Alpha-crystallin A chain OS=Homo sapiens OX=9606 GN=CRYAA PE=1 SV=2	T168	T	VSREEKPTSAPSS**	KPCA_MOUSE	Pred.	0.703
sp|P02489|CRYAA_HUMAN Alpha-crystallin A chain OS=Homo sapiens OX=9606 GN=CRYAA PE=1 SV=2	T168	T	VSREEKPTSAPSS**	KPCA_RAT	Pred.	0.841
sp|P02489|CRYAA_HUMAN Alpha-crystallin A chain OS=Homo sapiens OX=9606 GN=CRYAA PE=1 SV=2	T168	T	VSREEKPTSAPSS**	KPCB_HUMAN	Pred.	0.621
sp|P02489|CRYAA_HUMAN Alpha-crystallin A chain OS=Homo sapiens OX=9606 GN=CRYAA PE=1 SV=2	T168	T	VSREEKPTSAPSS**	KPCB_RAT	Pred.	0.589
sp|P02489|CRYAA_HUMAN Alpha-crystallin A chain OS=Homo sapiens OX=9606 GN=CRYAA PE=1 SV=2	T168	T	VSREEKPTSAPSS**	KPCD_HUMAN	Pred.	0.907
sp|P02489|CRYAA_HUMAN Alpha-crystallin A chain OS=Homo sapiens OX=9606 GN=CRYAA PE=1 SV=2	T168	T	VSREEKPTSAPSS**	KPCE_HUMAN	Pred.	0.79
sp|P02489|CRYAA_HUMAN Alpha-crystallin A chain OS=Homo sapiens OX=9606 GN=CRYAA PE=1 SV=2	T168	T	VSREEKPTSAPSS**	KS6A1_HUMAN	Pred.	0.996
sp|P02489|CRYAA_HUMAN Alpha-crystallin A chain OS=Homo sapiens OX=9606 GN=CRYAA PE=1 SV=2	T168	T	VSREEKPTSAPSS**	KS6A1_MOUSE	Pred.	0.987
sp|P02489|CRYAA_HUMAN Alpha-crystallin A chain OS=Homo sapiens OX=9606 GN=CRYAA PE=1 SV=2	T168	T	VSREEKPTSAPSS**	KS6A3_HUMAN	Pred.	0.989
sp|P02489|CRYAA_HUMAN Alpha-crystallin A chain OS=Homo sapiens OX=9606 GN=CRYAA PE=1 SV=2	T168	T	VSREEKPTSAPSS**	KS6A3_MOUSE	Pred.	0.947
sp|P02489|CRYAA_HUMAN Alpha-crystallin A chain OS=Homo sapiens OX=9606 GN=CRYAA PE=1 SV=2	T168	T	VSREEKPTSAPSS**	KS6B1_HUMAN	Pred.	0.984
sp|P02489|CRYAA_HUMAN Alpha-crystallin A chain OS=Homo sapiens OX=9606 GN=CRYAA PE=1 SV=2	T168	T	VSREEKPTSAPSS**	KS6B1_MOUSE	Pred.	0.935
sp|P02489|CRYAA_HUMAN Alpha-crystallin A chain OS=Homo sapiens OX=9606 GN=CRYAA PE=1 SV=2	T168	T	VSREEKPTSAPSS**	KS6B1_RAT	Pred.	0.759
sp|P02489|CRYAA_HUMAN Alpha-crystallin A chain OS=Homo sapiens OX=9606 GN=CRYAA PE=1 SV=2	T168	T	VSREEKPTSAPSS**	MK01_HUMAN	Pred.	0.95
sp|P02489|CRYAA_HUMAN Alpha-crystallin A chain OS=Homo sapiens OX=9606 GN=CRYAA PE=1 SV=2	T168	T	VSREEKPTSAPSS**	MK01_MOUSE	Pred.	0.659
sp|P02489|CRYAA_HUMAN Alpha-crystallin A chain OS=Homo sapiens OX=9606 GN=CRYAA PE=1 SV=2	T168	T	VSREEKPTSAPSS**	MK01_RAT	Pred.	0.678
sp|P02489|CRYAA_HUMAN Alpha-crystallin A chain OS=Homo sapiens OX=9606 GN=CRYAA PE=1 SV=2	T168	T	VSREEKPTSAPSS**	MK03_HUMAN	Pred.	0.976
sp|P02489|CRYAA_HUMAN Alpha-crystallin A chain OS=Homo sapiens OX=9606 GN=CRYAA PE=1 SV=2	T168	T	VSREEKPTSAPSS**	MK03_MOUSE	Pred.	0.659
sp|P02489|CRYAA_HUMAN Alpha-crystallin A chain OS=Homo sapiens OX=9606 GN=CRYAA PE=1 SV=2	T168	T	VSREEKPTSAPSS**	MK08_HUMAN	Pred.	0.674
sp|P02489|CRYAA_HUMAN Alpha-crystallin A chain OS=Homo sapiens OX=9606 GN=CRYAA PE=1 SV=2	T168	T	VSREEKPTSAPSS**	MK12_HUMAN	Pred.	0.923
sp|P02489|CRYAA_HUMAN Alpha-crystallin A chain OS=Homo sapiens OX=9606 GN=CRYAA PE=1 SV=2	T168	T	VSREEKPTSAPSS**	MK13_HUMAN	Pred.	0.569
sp|P02489|CRYAA_HUMAN Alpha-crystallin A chain OS=Homo sapiens OX=9606 GN=CRYAA PE=1 SV=2	T168	T	VSREEKPTSAPSS**	MK14_HUMAN	Pred.	0.911
sp|P02489|CRYAA_HUMAN Alpha-crystallin A chain OS=Homo sapiens OX=9606 GN=CRYAA PE=1 SV=2	T168	T	VSREEKPTSAPSS**	MK14_MOUSE	Pred.	0.54
sp|P02489|CRYAA_HUMAN Alpha-crystallin A chain OS=Homo sapiens OX=9606 GN=CRYAA PE=1 SV=2	T168	T	VSREEKPTSAPSS**	PAK1_HUMAN	Pred.	0.539
sp|P02489|CRYAA_HUMAN Alpha-crystallin A chain OS=Homo sapiens OX=9606 GN=CRYAA PE=1 SV=2	T168	T	VSREEKPTSAPSS**	PIM1_HUMAN	Pred.	0.968
sp|P02489|CRYAA_HUMAN Alpha-crystallin A chain OS=Homo sapiens OX=9606 GN=CRYAA PE=1 SV=2	T168	T	VSREEKPTSAPSS**	PLK1_HUMAN	Pred.	0.596
sp|P02489|CRYAA_HUMAN Alpha-crystallin A chain OS=Homo sapiens OX=9606 GN=CRYAA PE=1 SV=2	T168	T	VSREEKPTSAPSS**	PRKDC_HUMAN	Pred.	0.812
sp|P02489|CRYAA_HUMAN Alpha-crystallin A chain OS=Homo sapiens OX=9606 GN=CRYAA PE=1 SV=2	T168	T	VSREEKPTSAPSS**	ROCK1_HUMAN	Pred.	0.968
sp|P02489|CRYAA_HUMAN Alpha-crystallin A chain OS=Homo sapiens OX=9606 GN=CRYAA PE=1 SV=2	T168	T	VSREEKPTSAPSS**	SGK1_HUMAN	Pred.	0.883
sp|P02489|CRYAA_HUMAN Alpha-crystallin A chain OS=Homo sapiens OX=9606 GN=CRYAA PE=1 SV=2	T168	T	VSREEKPTSAPSS**	SGK1_MOUSE	Pred.	0.8
sp|P02489|CRYAA_HUMAN Alpha-crystallin A chain OS=Homo sapiens OX=9606 GN=CRYAA PE=1 SV=2	T168	T	VSREEKPTSAPSS**	TBK1_HUMAN	Pred.	0.5
sp|P02489|CRYAA_HUMAN Alpha-crystallin A chain OS=Homo sapiens OX=9606 GN=CRYAA PE=1 SV=2	S169	S	SREEKPTSAPSS***	CMGC_CDK	Pred.	1
sp|P02489|CRYAA_HUMAN Alpha-crystallin A chain OS=Homo sapiens OX=9606 GN=CRYAA PE=1 SV=2	S169	S	SREEKPTSAPSS***	AGC_PKA	Pred.	1
sp|P02489|CRYAA_HUMAN Alpha-crystallin A chain OS=Homo sapiens OX=9606 GN=CRYAA PE=1 SV=2	S169	S	SREEKPTSAPSS***	CMGC_MAPK	Pred.	1
sp|P02489|CRYAA_HUMAN Alpha-crystallin A chain OS=Homo sapiens OX=9606 GN=CRYAA PE=1 SV=2	S169	S	SREEKPTSAPSS***	AGC_PKC	Pred.	1
sp|P02489|CRYAA_HUMAN Alpha-crystallin A chain OS=Homo sapiens OX=9606 GN=CRYAA PE=1 SV=2	S169	S	SREEKPTSAPSS***	CMGC_CK2	Pred.	1
sp|P02489|CRYAA_HUMAN Alpha-crystallin A chain OS=Homo sapiens OX=9606 GN=CRYAA PE=1 SV=2	S169	S	SREEKPTSAPSS***	Atypical_PIKK	Pred.	1
sp|P02489|CRYAA_HUMAN Alpha-crystallin A chain OS=Homo sapiens OX=9606 GN=CRYAA PE=1 SV=2	S169	S	SREEKPTSAPSS***	CAMK_CAMKL	Pred.	1
sp|P02489|CRYAA_HUMAN Alpha-crystallin A chain OS=Homo sapiens OX=9606 GN=CRYAA PE=1 SV=2	S169	S	SREEKPTSAPSS***	CMGC_GSK	Pred.	1
sp|P02489|CRYAA_HUMAN Alpha-crystallin A chain OS=Homo sapiens OX=9606 GN=CRYAA PE=1 SV=2	S169	S	SREEKPTSAPSS***	AGC_Akt	Pred.	1
sp|P02489|CRYAA_HUMAN Alpha-crystallin A chain OS=Homo sapiens OX=9606 GN=CRYAA PE=1 SV=2	S169	S	SREEKPTSAPSS***	Other_PLK	Pred.	0.989
sp|P02489|CRYAA_HUMAN Alpha-crystallin A chain OS=Homo sapiens OX=9606 GN=CRYAA PE=1 SV=2	S169	S	SREEKPTSAPSS***	CAMK_CAMK2	Pred.	1
sp|P02489|CRYAA_HUMAN Alpha-crystallin A chain OS=Homo sapiens OX=9606 GN=CRYAA PE=1 SV=2	S169	S	SREEKPTSAPSS***	CK1_CK1	Pred.	1
sp|P02489|CRYAA_HUMAN Alpha-crystallin A chain OS=Homo sapiens OX=9606 GN=CRYAA PE=1 SV=2	S169	S	SREEKPTSAPSS***	STE_STE20	Pred.	1
sp|P02489|CRYAA_HUMAN Alpha-crystallin A chain OS=Homo sapiens OX=9606 GN=CRYAA PE=1 SV=2	S169	S	SREEKPTSAPSS***	Other_Aur	Pred.	0.995
sp|P02489|CRYAA_HUMAN Alpha-crystallin A chain OS=Homo sapiens OX=9606 GN=CRYAA PE=1 SV=2	S169	S	SREEKPTSAPSS***	Other_IKK	Pred.	1
sp|P02489|CRYAA_HUMAN Alpha-crystallin A chain OS=Homo sapiens OX=9606 GN=CRYAA PE=1 SV=2	S169	S	SREEKPTSAPSS***	AGC_RSK	Pred.	1
sp|P02489|CRYAA_HUMAN Alpha-crystallin A chain OS=Homo sapiens OX=9606 GN=CRYAA PE=1 SV=2	S169	S	SREEKPTSAPSS***	AGC_GRK	Pred.	0.997
sp|P02489|CRYAA_HUMAN Alpha-crystallin A chain OS=Homo sapiens OX=9606 GN=CRYAA PE=1 SV=2	S169	S	SREEKPTSAPSS***	CMGC_DYRK	Pred.	1
sp|P02489|CRYAA_HUMAN Alpha-crystallin A chain OS=Homo sapiens OX=9606 GN=CRYAA PE=1 SV=2	S169	S	SREEKPTSAPSS***	PKL_FJ	Pred.	0.997
sp|P02489|CRYAA_HUMAN Alpha-crystallin A chain OS=Homo sapiens OX=9606 GN=CRYAA PE=1 SV=2	S169	S	SREEKPTSAPSS***	AGC_PKG	Pred.	1
sp|P02489|CRYAA_HUMAN Alpha-crystallin A chain OS=Homo sapiens OX=9606 GN=CRYAA PE=1 SV=2	S169	S	SREEKPTSAPSS***	CAMK_MAPKAPK	Pred.	0.946
sp|P02489|CRYAA_HUMAN Alpha-crystallin A chain OS=Homo sapiens OX=9606 GN=CRYAA PE=1 SV=2	S169	S	SREEKPTSAPSS***	TK_FAK	Pred.	1
sp|P02489|CRYAA_HUMAN Alpha-crystallin A chain OS=Homo sapiens OX=9606 GN=CRYAA PE=1 SV=2	S169	S	SREEKPTSAPSS***	AGC_DMPK	Pred.	0.989
sp|P02489|CRYAA_HUMAN Alpha-crystallin A chain OS=Homo sapiens OX=9606 GN=CRYAA PE=1 SV=2	S169	S	SREEKPTSAPSS***	CAMK_PKD	Pred.	0.904
sp|P02489|CRYAA_HUMAN Alpha-crystallin A chain OS=Homo sapiens OX=9606 GN=CRYAA PE=1 SV=2	S169	S	SREEKPTSAPSS***	CAMK_RAD53	Pred.	0.804
sp|P02489|CRYAA_HUMAN Alpha-crystallin A chain OS=Homo sapiens OX=9606 GN=CRYAA PE=1 SV=2	S169	S	SREEKPTSAPSS***	AGC_SGK	Pred.	1
sp|P02489|CRYAA_HUMAN Alpha-crystallin A chain OS=Homo sapiens OX=9606 GN=CRYAA PE=1 SV=2	S169	S	SREEKPTSAPSS***	AGC_PDK1	Pred.	0.923
sp|P02489|CRYAA_HUMAN Alpha-crystallin A chain OS=Homo sapiens OX=9606 GN=CRYAA PE=1 SV=2	S169	S	SREEKPTSAPSS***	Other_ULK	Pred.	0.777
sp|P02489|CRYAA_HUMAN Alpha-crystallin A chain OS=Homo sapiens OX=9606 GN=CRYAA PE=1 SV=2	S169	S	SREEKPTSAPSS***	TKL_MLK	Pred.	0.827
sp|P02489|CRYAA_HUMAN Alpha-crystallin A chain OS=Homo sapiens OX=9606 GN=CRYAA PE=1 SV=2	S169	S	SREEKPTSAPSS***	Atypical_Alpha	Pred.	0.656
sp|P02489|CRYAA_HUMAN Alpha-crystallin A chain OS=Homo sapiens OX=9606 GN=CRYAA PE=1 SV=2	S169	S	SREEKPTSAPSS***	CAMK_CAMK1	Pred.	0.795
sp|P02489|CRYAA_HUMAN Alpha-crystallin A chain OS=Homo sapiens OX=9606 GN=CRYAA PE=1 SV=2	S169	S	SREEKPTSAPSS***	Other_TTK	Pred.	0.598
sp|P02489|CRYAA_HUMAN Alpha-crystallin A chain OS=Homo sapiens OX=9606 GN=CRYAA PE=1 SV=2	S169	S	SREEKPTSAPSS***	CAMK_PIM	Pred.	0.958
sp|P02489|CRYAA_HUMAN Alpha-crystallin A chain OS=Homo sapiens OX=9606 GN=CRYAA PE=1 SV=2	S169	S	SREEKPTSAPSS***	STE_STE11	Pred.	0.689
sp|P02489|CRYAA_HUMAN Alpha-crystallin A chain OS=Homo sapiens OX=9606 GN=CRYAA PE=1 SV=2	S169	S	SREEKPTSAPSS***	CAMK_DAPK	Pred.	0.995
sp|P02489|CRYAA_HUMAN Alpha-crystallin A chain OS=Homo sapiens OX=9606 GN=CRYAA PE=1 SV=2	S169	S	SREEKPTSAPSS***	Other_CDC7	Pred.	0.706
sp|P02489|CRYAA_HUMAN Alpha-crystallin A chain OS=Homo sapiens OX=9606 GN=CRYAA PE=1 SV=2	S169	S	SREEKPTSAPSS***	AGC_NDR	Pred.	0.948
sp|P02489|CRYAA_HUMAN Alpha-crystallin A chain OS=Homo sapiens OX=9606 GN=CRYAA PE=1 SV=2	S169	S	SREEKPTSAPSS***	TKL_STKR	Pred.	0.809
sp|P02489|CRYAA_HUMAN Alpha-crystallin A chain OS=Homo sapiens OX=9606 GN=CRYAA PE=1 SV=2	S169	S	SREEKPTSAPSS***	TKL_RAF	Pred.	0.529
sp|P02489|CRYAA_HUMAN Alpha-crystallin A chain OS=Homo sapiens OX=9606 GN=CRYAA PE=1 SV=2	S169	S	SREEKPTSAPSS***	CMGC_CLK	Pred.	0.992
sp|P02489|CRYAA_HUMAN Alpha-crystallin A chain OS=Homo sapiens OX=9606 GN=CRYAA PE=1 SV=2	S169	S	SREEKPTSAPSS***	AGC	Pred.	1
sp|P02489|CRYAA_HUMAN Alpha-crystallin A chain OS=Homo sapiens OX=9606 GN=CRYAA PE=1 SV=2	S169	S	SREEKPTSAPSS***	Atypical	Pred.	1
sp|P02489|CRYAA_HUMAN Alpha-crystallin A chain OS=Homo sapiens OX=9606 GN=CRYAA PE=1 SV=2	S169	S	SREEKPTSAPSS***	CAMK	Pred.	1
sp|P02489|CRYAA_HUMAN Alpha-crystallin A chain OS=Homo sapiens OX=9606 GN=CRYAA PE=1 SV=2	S169	S	SREEKPTSAPSS***	CK1	Pred.	1
sp|P02489|CRYAA_HUMAN Alpha-crystallin A chain OS=Homo sapiens OX=9606 GN=CRYAA PE=1 SV=2	S169	S	SREEKPTSAPSS***	CMGC	Pred.	1
sp|P02489|CRYAA_HUMAN Alpha-crystallin A chain OS=Homo sapiens OX=9606 GN=CRYAA PE=1 SV=2	S169	S	SREEKPTSAPSS***	Other	Pred.	1
sp|P02489|CRYAA_HUMAN Alpha-crystallin A chain OS=Homo sapiens OX=9606 GN=CRYAA PE=1 SV=2	S169	S	SREEKPTSAPSS***	PKL	Pred.	1
sp|P02489|CRYAA_HUMAN Alpha-crystallin A chain OS=Homo sapiens OX=9606 GN=CRYAA PE=1 SV=2	S169	S	SREEKPTSAPSS***	STE	Pred.	1
sp|P02489|CRYAA_HUMAN Alpha-crystallin A chain OS=Homo sapiens OX=9606 GN=CRYAA PE=1 SV=2	S169	S	SREEKPTSAPSS***	TK	Pred.	0.885
sp|P02489|CRYAA_HUMAN Alpha-crystallin A chain OS=Homo sapiens OX=9606 GN=CRYAA PE=1 SV=2	S169	S	SREEKPTSAPSS***	TKL	Pred.	0.996
sp|P02489|CRYAA_HUMAN Alpha-crystallin A chain OS=Homo sapiens OX=9606 GN=CRYAA PE=1 SV=2	S169	S	SREEKPTSAPSS***	AAPK1_HUMAN	Pred.	0.974
sp|P02489|CRYAA_HUMAN Alpha-crystallin A chain OS=Homo sapiens OX=9606 GN=CRYAA PE=1 SV=2	S169	S	SREEKPTSAPSS***	AAPK1_MOUSE	Pred.	0.845
sp|P02489|CRYAA_HUMAN Alpha-crystallin A chain OS=Homo sapiens OX=9606 GN=CRYAA PE=1 SV=2	S169	S	SREEKPTSAPSS***	AAPK2_RAT	Pred.	0.691
sp|P02489|CRYAA_HUMAN Alpha-crystallin A chain OS=Homo sapiens OX=9606 GN=CRYAA PE=1 SV=2	S169	S	SREEKPTSAPSS***	AKT1_BOVIN	Pred.	0.563
sp|P02489|CRYAA_HUMAN Alpha-crystallin A chain OS=Homo sapiens OX=9606 GN=CRYAA PE=1 SV=2	S169	S	SREEKPTSAPSS***	AKT1_HUMAN	Pred.	1
sp|P02489|CRYAA_HUMAN Alpha-crystallin A chain OS=Homo sapiens OX=9606 GN=CRYAA PE=1 SV=2	S169	S	SREEKPTSAPSS***	AKT1_MOUSE	Pred.	1
sp|P02489|CRYAA_HUMAN Alpha-crystallin A chain OS=Homo sapiens OX=9606 GN=CRYAA PE=1 SV=2	S169	S	SREEKPTSAPSS***	AKT1_RAT	Pred.	1
sp|P02489|CRYAA_HUMAN Alpha-crystallin A chain OS=Homo sapiens OX=9606 GN=CRYAA PE=1 SV=2	S169	S	SREEKPTSAPSS***	AKT2_HUMAN	Pred.	0.987
sp|P02489|CRYAA_HUMAN Alpha-crystallin A chain OS=Homo sapiens OX=9606 GN=CRYAA PE=1 SV=2	S169	S	SREEKPTSAPSS***	ARBK1_HUMAN	Pred.	1
sp|P02489|CRYAA_HUMAN Alpha-crystallin A chain OS=Homo sapiens OX=9606 GN=CRYAA PE=1 SV=2	S169	S	SREEKPTSAPSS***	ARBK2_HUMAN	Pred.	0.944
sp|P02489|CRYAA_HUMAN Alpha-crystallin A chain OS=Homo sapiens OX=9606 GN=CRYAA PE=1 SV=2	S169	S	SREEKPTSAPSS***	ATM_HUMAN	Pred.	0.989
sp|P02489|CRYAA_HUMAN Alpha-crystallin A chain OS=Homo sapiens OX=9606 GN=CRYAA PE=1 SV=2	S169	S	SREEKPTSAPSS***	ATM_MOUSE	Pred.	0.94
sp|P02489|CRYAA_HUMAN Alpha-crystallin A chain OS=Homo sapiens OX=9606 GN=CRYAA PE=1 SV=2	S169	S	SREEKPTSAPSS***	ATR_HUMAN	Pred.	0.886
sp|P02489|CRYAA_HUMAN Alpha-crystallin A chain OS=Homo sapiens OX=9606 GN=CRYAA PE=1 SV=2	S169	S	SREEKPTSAPSS***	AURKA_HUMAN	Pred.	0.957
sp|P02489|CRYAA_HUMAN Alpha-crystallin A chain OS=Homo sapiens OX=9606 GN=CRYAA PE=1 SV=2	S169	S	SREEKPTSAPSS***	AURKB_HUMAN	Pred.	0.954
sp|P02489|CRYAA_HUMAN Alpha-crystallin A chain OS=Homo sapiens OX=9606 GN=CRYAA PE=1 SV=2	S169	S	SREEKPTSAPSS***	CDC7_HUMAN	Pred.	0.634
sp|P02489|CRYAA_HUMAN Alpha-crystallin A chain OS=Homo sapiens OX=9606 GN=CRYAA PE=1 SV=2	S169	S	SREEKPTSAPSS***	CDK1_BOVIN	Pred.	0.583
sp|P02489|CRYAA_HUMAN Alpha-crystallin A chain OS=Homo sapiens OX=9606 GN=CRYAA PE=1 SV=2	S169	S	SREEKPTSAPSS***	CDK1_HUMAN	Pred.	1
sp|P02489|CRYAA_HUMAN Alpha-crystallin A chain OS=Homo sapiens OX=9606 GN=CRYAA PE=1 SV=2	S169	S	SREEKPTSAPSS***	CDK1_MOUSE	Pred.	0.995
sp|P02489|CRYAA_HUMAN Alpha-crystallin A chain OS=Homo sapiens OX=9606 GN=CRYAA PE=1 SV=2	S169	S	SREEKPTSAPSS***	CDK1_RAT	Pred.	0.98
sp|P02489|CRYAA_HUMAN Alpha-crystallin A chain OS=Homo sapiens OX=9606 GN=CRYAA PE=1 SV=2	S169	S	SREEKPTSAPSS***	CDK1_SCHPO	Pred.	0.557
sp|P02489|CRYAA_HUMAN Alpha-crystallin A chain OS=Homo sapiens OX=9606 GN=CRYAA PE=1 SV=2	S169	S	SREEKPTSAPSS***	CDK1_YEAST	Pred.	0.746
sp|P02489|CRYAA_HUMAN Alpha-crystallin A chain OS=Homo sapiens OX=9606 GN=CRYAA PE=1 SV=2	S169	S	SREEKPTSAPSS***	CDK2_HUMAN	Pred.	1
sp|P02489|CRYAA_HUMAN Alpha-crystallin A chain OS=Homo sapiens OX=9606 GN=CRYAA PE=1 SV=2	S169	S	SREEKPTSAPSS***	CDK2_MOUSE	Pred.	0.961
sp|P02489|CRYAA_HUMAN Alpha-crystallin A chain OS=Homo sapiens OX=9606 GN=CRYAA PE=1 SV=2	S169	S	SREEKPTSAPSS***	CDK4_HUMAN	Pred.	0.864
sp|P02489|CRYAA_HUMAN Alpha-crystallin A chain OS=Homo sapiens OX=9606 GN=CRYAA PE=1 SV=2	S169	S	SREEKPTSAPSS***	CDK5_HUMAN	Pred.	1
sp|P02489|CRYAA_HUMAN Alpha-crystallin A chain OS=Homo sapiens OX=9606 GN=CRYAA PE=1 SV=2	S169	S	SREEKPTSAPSS***	CDK5_MOUSE	Pred.	0.939
sp|P02489|CRYAA_HUMAN Alpha-crystallin A chain OS=Homo sapiens OX=9606 GN=CRYAA PE=1 SV=2	S169	S	SREEKPTSAPSS***	CDK5_RAT	Pred.	0.943
sp|P02489|CRYAA_HUMAN Alpha-crystallin A chain OS=Homo sapiens OX=9606 GN=CRYAA PE=1 SV=2	S169	S	SREEKPTSAPSS***	CDK6_HUMAN	Pred.	0.91
sp|P02489|CRYAA_HUMAN Alpha-crystallin A chain OS=Homo sapiens OX=9606 GN=CRYAA PE=1 SV=2	S169	S	SREEKPTSAPSS***	CDK7_HUMAN	Pred.	0.934
sp|P02489|CRYAA_HUMAN Alpha-crystallin A chain OS=Homo sapiens OX=9606 GN=CRYAA PE=1 SV=2	S169	S	SREEKPTSAPSS***	CDK9_HUMAN	Pred.	0.966
sp|P02489|CRYAA_HUMAN Alpha-crystallin A chain OS=Homo sapiens OX=9606 GN=CRYAA PE=1 SV=2	S169	S	SREEKPTSAPSS***	CHK1_HUMAN	Pred.	0.969
sp|P02489|CRYAA_HUMAN Alpha-crystallin A chain OS=Homo sapiens OX=9606 GN=CRYAA PE=1 SV=2	S169	S	SREEKPTSAPSS***	CHK2_HUMAN	Pred.	0.907
sp|P02489|CRYAA_HUMAN Alpha-crystallin A chain OS=Homo sapiens OX=9606 GN=CRYAA PE=1 SV=2	S169	S	SREEKPTSAPSS***	CSK21_HUMAN	Pred.	1
sp|P02489|CRYAA_HUMAN Alpha-crystallin A chain OS=Homo sapiens OX=9606 GN=CRYAA PE=1 SV=2	S169	S	SREEKPTSAPSS***	CSK21_MOUSE	Pred.	0.893
sp|P02489|CRYAA_HUMAN Alpha-crystallin A chain OS=Homo sapiens OX=9606 GN=CRYAA PE=1 SV=2	S169	S	SREEKPTSAPSS***	CSK21_RAT	Pred.	0.986
sp|P02489|CRYAA_HUMAN Alpha-crystallin A chain OS=Homo sapiens OX=9606 GN=CRYAA PE=1 SV=2	S169	S	SREEKPTSAPSS***	DYR1A_HUMAN	Pred.	0.995
sp|P02489|CRYAA_HUMAN Alpha-crystallin A chain OS=Homo sapiens OX=9606 GN=CRYAA PE=1 SV=2	S169	S	SREEKPTSAPSS***	DYRK2_HUMAN	Pred.	0.938
sp|P02489|CRYAA_HUMAN Alpha-crystallin A chain OS=Homo sapiens OX=9606 GN=CRYAA PE=1 SV=2	S169	S	SREEKPTSAPSS***	FA20C_HUMAN	Pred.	0.994
sp|P02489|CRYAA_HUMAN Alpha-crystallin A chain OS=Homo sapiens OX=9606 GN=CRYAA PE=1 SV=2	S169	S	SREEKPTSAPSS***	G3N1T2_BOVIN	Pred.	0.742
sp|P02489|CRYAA_HUMAN Alpha-crystallin A chain OS=Homo sapiens OX=9606 GN=CRYAA PE=1 SV=2	S169	S	SREEKPTSAPSS***	GSK3A_HUMAN	Pred.	1
sp|P02489|CRYAA_HUMAN Alpha-crystallin A chain OS=Homo sapiens OX=9606 GN=CRYAA PE=1 SV=2	S169	S	SREEKPTSAPSS***	GSK3A_RAT	Pred.	0.555
sp|P02489|CRYAA_HUMAN Alpha-crystallin A chain OS=Homo sapiens OX=9606 GN=CRYAA PE=1 SV=2	S169	S	SREEKPTSAPSS***	GSK3B_HUMAN	Pred.	1
sp|P02489|CRYAA_HUMAN Alpha-crystallin A chain OS=Homo sapiens OX=9606 GN=CRYAA PE=1 SV=2	S169	S	SREEKPTSAPSS***	GSK3B_MOUSE	Pred.	1
sp|P02489|CRYAA_HUMAN Alpha-crystallin A chain OS=Homo sapiens OX=9606 GN=CRYAA PE=1 SV=2	S169	S	SREEKPTSAPSS***	GSK3B_RAT	Pred.	0.858
sp|P02489|CRYAA_HUMAN Alpha-crystallin A chain OS=Homo sapiens OX=9606 GN=CRYAA PE=1 SV=2	S169	S	SREEKPTSAPSS***	HIPK2_HUMAN	Pred.	0.995
sp|P02489|CRYAA_HUMAN Alpha-crystallin A chain OS=Homo sapiens OX=9606 GN=CRYAA PE=1 SV=2	S169	S	SREEKPTSAPSS***	HT1_ARATH	Pred.	0.65
sp|P02489|CRYAA_HUMAN Alpha-crystallin A chain OS=Homo sapiens OX=9606 GN=CRYAA PE=1 SV=2	S169	S	SREEKPTSAPSS***	IKKB_HUMAN	Pred.	0.805
sp|P02489|CRYAA_HUMAN Alpha-crystallin A chain OS=Homo sapiens OX=9606 GN=CRYAA PE=1 SV=2	S169	S	SREEKPTSAPSS***	KAPCA_BOVIN	Pred.	1
sp|P02489|CRYAA_HUMAN Alpha-crystallin A chain OS=Homo sapiens OX=9606 GN=CRYAA PE=1 SV=2	S169	S	SREEKPTSAPSS***	KAPCA_HUMAN	Pred.	1
sp|P02489|CRYAA_HUMAN Alpha-crystallin A chain OS=Homo sapiens OX=9606 GN=CRYAA PE=1 SV=2	S169	S	SREEKPTSAPSS***	KAPCA_MOUSE	Pred.	1
sp|P02489|CRYAA_HUMAN Alpha-crystallin A chain OS=Homo sapiens OX=9606 GN=CRYAA PE=1 SV=2	S169	S	SREEKPTSAPSS***	KAPCA_PIG	Pred.	0.794
sp|P02489|CRYAA_HUMAN Alpha-crystallin A chain OS=Homo sapiens OX=9606 GN=CRYAA PE=1 SV=2	S169	S	SREEKPTSAPSS***	KAPCA_RAT	Pred.	0.987
sp|P02489|CRYAA_HUMAN Alpha-crystallin A chain OS=Homo sapiens OX=9606 GN=CRYAA PE=1 SV=2	S169	S	SREEKPTSAPSS***	KC1A_HUMAN	Pred.	1
sp|P02489|CRYAA_HUMAN Alpha-crystallin A chain OS=Homo sapiens OX=9606 GN=CRYAA PE=1 SV=2	S169	S	SREEKPTSAPSS***	KC1D_HUMAN	Pred.	0.986
sp|P02489|CRYAA_HUMAN Alpha-crystallin A chain OS=Homo sapiens OX=9606 GN=CRYAA PE=1 SV=2	S169	S	SREEKPTSAPSS***	KC1D_MOUSE	Pred.	0.965
sp|P02489|CRYAA_HUMAN Alpha-crystallin A chain OS=Homo sapiens OX=9606 GN=CRYAA PE=1 SV=2	S169	S	SREEKPTSAPSS***	KC1E_HUMAN	Pred.	0.9
sp|P02489|CRYAA_HUMAN Alpha-crystallin A chain OS=Homo sapiens OX=9606 GN=CRYAA PE=1 SV=2	S169	S	SREEKPTSAPSS***	KCC2A_HUMAN	Pred.	1
sp|P02489|CRYAA_HUMAN Alpha-crystallin A chain OS=Homo sapiens OX=9606 GN=CRYAA PE=1 SV=2	S169	S	SREEKPTSAPSS***	KCC2A_MOUSE	Pred.	0.79
sp|P02489|CRYAA_HUMAN Alpha-crystallin A chain OS=Homo sapiens OX=9606 GN=CRYAA PE=1 SV=2	S169	S	SREEKPTSAPSS***	KCC2A_RAT	Pred.	0.926
sp|P02489|CRYAA_HUMAN Alpha-crystallin A chain OS=Homo sapiens OX=9606 GN=CRYAA PE=1 SV=2	S169	S	SREEKPTSAPSS***	KCC2B_RAT	Pred.	0.691
sp|P02489|CRYAA_HUMAN Alpha-crystallin A chain OS=Homo sapiens OX=9606 GN=CRYAA PE=1 SV=2	S169	S	SREEKPTSAPSS***	KGP1_BOVIN	Pred.	0.936
sp|P02489|CRYAA_HUMAN Alpha-crystallin A chain OS=Homo sapiens OX=9606 GN=CRYAA PE=1 SV=2	S169	S	SREEKPTSAPSS***	KGP1_HUMAN	Pred.	1
sp|P02489|CRYAA_HUMAN Alpha-crystallin A chain OS=Homo sapiens OX=9606 GN=CRYAA PE=1 SV=2	S169	S	SREEKPTSAPSS***	KGP2_HUMAN	Pred.	0.944
sp|P02489|CRYAA_HUMAN Alpha-crystallin A chain OS=Homo sapiens OX=9606 GN=CRYAA PE=1 SV=2	S169	S	SREEKPTSAPSS***	KPCA_BOVIN	Pred.	0.993
sp|P02489|CRYAA_HUMAN Alpha-crystallin A chain OS=Homo sapiens OX=9606 GN=CRYAA PE=1 SV=2	S169	S	SREEKPTSAPSS***	KPCA_HUMAN	Pred.	1
sp|P02489|CRYAA_HUMAN Alpha-crystallin A chain OS=Homo sapiens OX=9606 GN=CRYAA PE=1 SV=2	S169	S	SREEKPTSAPSS***	KPCA_MOUSE	Pred.	0.995
sp|P02489|CRYAA_HUMAN Alpha-crystallin A chain OS=Homo sapiens OX=9606 GN=CRYAA PE=1 SV=2	S169	S	SREEKPTSAPSS***	KPCA_RAT	Pred.	0.994
sp|P02489|CRYAA_HUMAN Alpha-crystallin A chain OS=Homo sapiens OX=9606 GN=CRYAA PE=1 SV=2	S169	S	SREEKPTSAPSS***	KPCB_HUMAN	Pred.	0.946
sp|P02489|CRYAA_HUMAN Alpha-crystallin A chain OS=Homo sapiens OX=9606 GN=CRYAA PE=1 SV=2	S169	S	SREEKPTSAPSS***	KPCB_RAT	Pred.	0.744
sp|P02489|CRYAA_HUMAN Alpha-crystallin A chain OS=Homo sapiens OX=9606 GN=CRYAA PE=1 SV=2	S169	S	SREEKPTSAPSS***	KPCD_HUMAN	Pred.	1
sp|P02489|CRYAA_HUMAN Alpha-crystallin A chain OS=Homo sapiens OX=9606 GN=CRYAA PE=1 SV=2	S169	S	SREEKPTSAPSS***	KPCD1_HUMAN	Pred.	0.869
sp|P02489|CRYAA_HUMAN Alpha-crystallin A chain OS=Homo sapiens OX=9606 GN=CRYAA PE=1 SV=2	S169	S	SREEKPTSAPSS***	KPCE_HUMAN	Pred.	0.984
sp|P02489|CRYAA_HUMAN Alpha-crystallin A chain OS=Homo sapiens OX=9606 GN=CRYAA PE=1 SV=2	S169	S	SREEKPTSAPSS***	KPCZ_HUMAN	Pred.	0.759
sp|P02489|CRYAA_HUMAN Alpha-crystallin A chain OS=Homo sapiens OX=9606 GN=CRYAA PE=1 SV=2	S169	S	SREEKPTSAPSS***	KS6A1_HUMAN	Pred.	1
sp|P02489|CRYAA_HUMAN Alpha-crystallin A chain OS=Homo sapiens OX=9606 GN=CRYAA PE=1 SV=2	S169	S	SREEKPTSAPSS***	KS6A1_MOUSE	Pred.	1
sp|P02489|CRYAA_HUMAN Alpha-crystallin A chain OS=Homo sapiens OX=9606 GN=CRYAA PE=1 SV=2	S169	S	SREEKPTSAPSS***	KS6A3_HUMAN	Pred.	1
sp|P02489|CRYAA_HUMAN Alpha-crystallin A chain OS=Homo sapiens OX=9606 GN=CRYAA PE=1 SV=2	S169	S	SREEKPTSAPSS***	KS6A3_MOUSE	Pred.	1
sp|P02489|CRYAA_HUMAN Alpha-crystallin A chain OS=Homo sapiens OX=9606 GN=CRYAA PE=1 SV=2	S169	S	SREEKPTSAPSS***	KS6B1_HUMAN	Pred.	1
sp|P02489|CRYAA_HUMAN Alpha-crystallin A chain OS=Homo sapiens OX=9606 GN=CRYAA PE=1 SV=2	S169	S	SREEKPTSAPSS***	KS6B1_MOUSE	Pred.	1
sp|P02489|CRYAA_HUMAN Alpha-crystallin A chain OS=Homo sapiens OX=9606 GN=CRYAA PE=1 SV=2	S169	S	SREEKPTSAPSS***	KS6B1_RAT	Pred.	0.856
sp|P02489|CRYAA_HUMAN Alpha-crystallin A chain OS=Homo sapiens OX=9606 GN=CRYAA PE=1 SV=2	S169	S	SREEKPTSAPSS***	LATS1_HUMAN	Pred.	0.682
sp|P02489|CRYAA_HUMAN Alpha-crystallin A chain OS=Homo sapiens OX=9606 GN=CRYAA PE=1 SV=2	S169	S	SREEKPTSAPSS***	MAPK2_HUMAN	Pred.	0.743
sp|P02489|CRYAA_HUMAN Alpha-crystallin A chain OS=Homo sapiens OX=9606 GN=CRYAA PE=1 SV=2	S169	S	SREEKPTSAPSS***	MAPK2_MOUSE	Pred.	0.72
sp|P02489|CRYAA_HUMAN Alpha-crystallin A chain OS=Homo sapiens OX=9606 GN=CRYAA PE=1 SV=2	S169	S	SREEKPTSAPSS***	MK01_HUMAN	Pred.	1
sp|P02489|CRYAA_HUMAN Alpha-crystallin A chain OS=Homo sapiens OX=9606 GN=CRYAA PE=1 SV=2	S169	S	SREEKPTSAPSS***	MK01_MOUSE	Pred.	1
sp|P02489|CRYAA_HUMAN Alpha-crystallin A chain OS=Homo sapiens OX=9606 GN=CRYAA PE=1 SV=2	S169	S	SREEKPTSAPSS***	MK01_RAT	Pred.	0.99
sp|P02489|CRYAA_HUMAN Alpha-crystallin A chain OS=Homo sapiens OX=9606 GN=CRYAA PE=1 SV=2	S169	S	SREEKPTSAPSS***	MK03_HUMAN	Pred.	1
sp|P02489|CRYAA_HUMAN Alpha-crystallin A chain OS=Homo sapiens OX=9606 GN=CRYAA PE=1 SV=2	S169	S	SREEKPTSAPSS***	MK03_MOUSE	Pred.	1
sp|P02489|CRYAA_HUMAN Alpha-crystallin A chain OS=Homo sapiens OX=9606 GN=CRYAA PE=1 SV=2	S169	S	SREEKPTSAPSS***	MK03_RAT	Pred.	0.975
sp|P02489|CRYAA_HUMAN Alpha-crystallin A chain OS=Homo sapiens OX=9606 GN=CRYAA PE=1 SV=2	S169	S	SREEKPTSAPSS***	MK08_HUMAN	Pred.	1
sp|P02489|CRYAA_HUMAN Alpha-crystallin A chain OS=Homo sapiens OX=9606 GN=CRYAA PE=1 SV=2	S169	S	SREEKPTSAPSS***	MK08_MOUSE	Pred.	0.881
sp|P02489|CRYAA_HUMAN Alpha-crystallin A chain OS=Homo sapiens OX=9606 GN=CRYAA PE=1 SV=2	S169	S	SREEKPTSAPSS***	MK08_RAT	Pred.	0.782
sp|P02489|CRYAA_HUMAN Alpha-crystallin A chain OS=Homo sapiens OX=9606 GN=CRYAA PE=1 SV=2	S169	S	SREEKPTSAPSS***	MK09_HUMAN	Pred.	0.694
sp|P02489|CRYAA_HUMAN Alpha-crystallin A chain OS=Homo sapiens OX=9606 GN=CRYAA PE=1 SV=2	S169	S	SREEKPTSAPSS***	MK11_HUMAN	Pred.	0.989
sp|P02489|CRYAA_HUMAN Alpha-crystallin A chain OS=Homo sapiens OX=9606 GN=CRYAA PE=1 SV=2	S169	S	SREEKPTSAPSS***	MK12_HUMAN	Pred.	1
sp|P02489|CRYAA_HUMAN Alpha-crystallin A chain OS=Homo sapiens OX=9606 GN=CRYAA PE=1 SV=2	S169	S	SREEKPTSAPSS***	MK13_HUMAN	Pred.	0.995
sp|P02489|CRYAA_HUMAN Alpha-crystallin A chain OS=Homo sapiens OX=9606 GN=CRYAA PE=1 SV=2	S169	S	SREEKPTSAPSS***	MK14_HUMAN	Pred.	1
sp|P02489|CRYAA_HUMAN Alpha-crystallin A chain OS=Homo sapiens OX=9606 GN=CRYAA PE=1 SV=2	S169	S	SREEKPTSAPSS***	MK14_MOUSE	Pred.	0.992
sp|P02489|CRYAA_HUMAN Alpha-crystallin A chain OS=Homo sapiens OX=9606 GN=CRYAA PE=1 SV=2	S169	S	SREEKPTSAPSS***	MK14_RAT	Pred.	0.667
sp|P02489|CRYAA_HUMAN Alpha-crystallin A chain OS=Homo sapiens OX=9606 GN=CRYAA PE=1 SV=2	S169	S	SREEKPTSAPSS***	MTOR_HUMAN	Pred.	1
sp|P02489|CRYAA_HUMAN Alpha-crystallin A chain OS=Homo sapiens OX=9606 GN=CRYAA PE=1 SV=2	S169	S	SREEKPTSAPSS***	MTOR_MOUSE	Pred.	1
sp|P02489|CRYAA_HUMAN Alpha-crystallin A chain OS=Homo sapiens OX=9606 GN=CRYAA PE=1 SV=2	S169	S	SREEKPTSAPSS***	PAK1_HUMAN	Pred.	0.974
sp|P02489|CRYAA_HUMAN Alpha-crystallin A chain OS=Homo sapiens OX=9606 GN=CRYAA PE=1 SV=2	S169	S	SREEKPTSAPSS***	PDPK1_HUMAN	Pred.	0.677
sp|P02489|CRYAA_HUMAN Alpha-crystallin A chain OS=Homo sapiens OX=9606 GN=CRYAA PE=1 SV=2	S169	S	SREEKPTSAPSS***	PIM1_HUMAN	Pred.	0.985
sp|P02489|CRYAA_HUMAN Alpha-crystallin A chain OS=Homo sapiens OX=9606 GN=CRYAA PE=1 SV=2	S169	S	SREEKPTSAPSS***	PLK1_HUMAN	Pred.	0.907
sp|P02489|CRYAA_HUMAN Alpha-crystallin A chain OS=Homo sapiens OX=9606 GN=CRYAA PE=1 SV=2	S169	S	SREEKPTSAPSS***	PRKDC_HUMAN	Pred.	0.954
sp|P02489|CRYAA_HUMAN Alpha-crystallin A chain OS=Homo sapiens OX=9606 GN=CRYAA PE=1 SV=2	S169	S	SREEKPTSAPSS***	ROCK1_HUMAN	Pred.	0.992
sp|P02489|CRYAA_HUMAN Alpha-crystallin A chain OS=Homo sapiens OX=9606 GN=CRYAA PE=1 SV=2	S169	S	SREEKPTSAPSS***	ROCK2_HUMAN	Pred.	0.525
sp|P02489|CRYAA_HUMAN Alpha-crystallin A chain OS=Homo sapiens OX=9606 GN=CRYAA PE=1 SV=2	S169	S	SREEKPTSAPSS***	SGK1_HUMAN	Pred.	1
sp|P02489|CRYAA_HUMAN Alpha-crystallin A chain OS=Homo sapiens OX=9606 GN=CRYAA PE=1 SV=2	S169	S	SREEKPTSAPSS***	SGK1_MOUSE	Pred.	0.944
sp|P02489|CRYAA_HUMAN Alpha-crystallin A chain OS=Homo sapiens OX=9606 GN=CRYAA PE=1 SV=2	S169	S	SREEKPTSAPSS***	TBK1_HUMAN	Pred.	0.949
sp|P02489|CRYAA_HUMAN Alpha-crystallin A chain OS=Homo sapiens OX=9606 GN=CRYAA PE=1 SV=2	S169	S	SREEKPTSAPSS***	ULK1_HUMAN	Pred.	0.681
sp|P02489|CRYAA_HUMAN Alpha-crystallin A chain OS=Homo sapiens OX=9606 GN=CRYAA PE=1 SV=2	S172	S	EKPTSAPSS******	CMGC_CDK	Pred.	1
sp|P02489|CRYAA_HUMAN Alpha-crystallin A chain OS=Homo sapiens OX=9606 GN=CRYAA PE=1 SV=2	S172	S	EKPTSAPSS******	AGC_PKA	Pred.	1
sp|P02489|CRYAA_HUMAN Alpha-crystallin A chain OS=Homo sapiens OX=9606 GN=CRYAA PE=1 SV=2	S172	S	EKPTSAPSS******	CMGC_MAPK	Pred.	1
sp|P02489|CRYAA_HUMAN Alpha-crystallin A chain OS=Homo sapiens OX=9606 GN=CRYAA PE=1 SV=2	S172	S	EKPTSAPSS******	AGC_PKC	Pred.	1
sp|P02489|CRYAA_HUMAN Alpha-crystallin A chain OS=Homo sapiens OX=9606 GN=CRYAA PE=1 SV=2	S172	S	EKPTSAPSS******	CMGC_CK2	Pred.	1
sp|P02489|CRYAA_HUMAN Alpha-crystallin A chain OS=Homo sapiens OX=9606 GN=CRYAA PE=1 SV=2	S172	S	EKPTSAPSS******	Atypical_PIKK	Pred.	1
sp|P02489|CRYAA_HUMAN Alpha-crystallin A chain OS=Homo sapiens OX=9606 GN=CRYAA PE=1 SV=2	S172	S	EKPTSAPSS******	CAMK_CAMKL	Pred.	1
sp|P02489|CRYAA_HUMAN Alpha-crystallin A chain OS=Homo sapiens OX=9606 GN=CRYAA PE=1 SV=2	S172	S	EKPTSAPSS******	CMGC_GSK	Pred.	1
sp|P02489|CRYAA_HUMAN Alpha-crystallin A chain OS=Homo sapiens OX=9606 GN=CRYAA PE=1 SV=2	S172	S	EKPTSAPSS******	AGC_Akt	Pred.	0.976
sp|P02489|CRYAA_HUMAN Alpha-crystallin A chain OS=Homo sapiens OX=9606 GN=CRYAA PE=1 SV=2	S172	S	EKPTSAPSS******	Other_PLK	Pred.	0.988
sp|P02489|CRYAA_HUMAN Alpha-crystallin A chain OS=Homo sapiens OX=9606 GN=CRYAA PE=1 SV=2	S172	S	EKPTSAPSS******	CAMK_CAMK2	Pred.	0.989
sp|P02489|CRYAA_HUMAN Alpha-crystallin A chain OS=Homo sapiens OX=9606 GN=CRYAA PE=1 SV=2	S172	S	EKPTSAPSS******	CK1_CK1	Pred.	1
sp|P02489|CRYAA_HUMAN Alpha-crystallin A chain OS=Homo sapiens OX=9606 GN=CRYAA PE=1 SV=2	S172	S	EKPTSAPSS******	STE_STE20	Pred.	0.997
sp|P02489|CRYAA_HUMAN Alpha-crystallin A chain OS=Homo sapiens OX=9606 GN=CRYAA PE=1 SV=2	S172	S	EKPTSAPSS******	Other_Aur	Pred.	0.959
sp|P02489|CRYAA_HUMAN Alpha-crystallin A chain OS=Homo sapiens OX=9606 GN=CRYAA PE=1 SV=2	S172	S	EKPTSAPSS******	Other_IKK	Pred.	1
sp|P02489|CRYAA_HUMAN Alpha-crystallin A chain OS=Homo sapiens OX=9606 GN=CRYAA PE=1 SV=2	S172	S	EKPTSAPSS******	AGC_RSK	Pred.	0.991
sp|P02489|CRYAA_HUMAN Alpha-crystallin A chain OS=Homo sapiens OX=9606 GN=CRYAA PE=1 SV=2	S172	S	EKPTSAPSS******	AGC_GRK	Pred.	0.997
sp|P02489|CRYAA_HUMAN Alpha-crystallin A chain OS=Homo sapiens OX=9606 GN=CRYAA PE=1 SV=2	S172	S	EKPTSAPSS******	CMGC_DYRK	Pred.	0.988
sp|P02489|CRYAA_HUMAN Alpha-crystallin A chain OS=Homo sapiens OX=9606 GN=CRYAA PE=1 SV=2	S172	S	EKPTSAPSS******	PKL_FJ	Pred.	1
sp|P02489|CRYAA_HUMAN Alpha-crystallin A chain OS=Homo sapiens OX=9606 GN=CRYAA PE=1 SV=2	S172	S	EKPTSAPSS******	AGC_PKG	Pred.	0.954
sp|P02489|CRYAA_HUMAN Alpha-crystallin A chain OS=Homo sapiens OX=9606 GN=CRYAA PE=1 SV=2	S172	S	EKPTSAPSS******	CAMK_MAPKAPK	Pred.	0.813
sp|P02489|CRYAA_HUMAN Alpha-crystallin A chain OS=Homo sapiens OX=9606 GN=CRYAA PE=1 SV=2	S172	S	EKPTSAPSS******	AGC_DMPK	Pred.	0.933
sp|P02489|CRYAA_HUMAN Alpha-crystallin A chain OS=Homo sapiens OX=9606 GN=CRYAA PE=1 SV=2	S172	S	EKPTSAPSS******	CAMK_PKD	Pred.	0.868
sp|P02489|CRYAA_HUMAN Alpha-crystallin A chain OS=Homo sapiens OX=9606 GN=CRYAA PE=1 SV=2	S172	S	EKPTSAPSS******	CAMK_RAD53	Pred.	0.722
sp|P02489|CRYAA_HUMAN Alpha-crystallin A chain OS=Homo sapiens OX=9606 GN=CRYAA PE=1 SV=2	S172	S	EKPTSAPSS******	AGC_SGK	Pred.	0.615
sp|P02489|CRYAA_HUMAN Alpha-crystallin A chain OS=Homo sapiens OX=9606 GN=CRYAA PE=1 SV=2	S172	S	EKPTSAPSS******	AGC_PDK1	Pred.	0.551
sp|P02489|CRYAA_HUMAN Alpha-crystallin A chain OS=Homo sapiens OX=9606 GN=CRYAA PE=1 SV=2	S172	S	EKPTSAPSS******	Other_ULK	Pred.	0.698
sp|P02489|CRYAA_HUMAN Alpha-crystallin A chain OS=Homo sapiens OX=9606 GN=CRYAA PE=1 SV=2	S172	S	EKPTSAPSS******	Atypical_Alpha	Pred.	0.84
sp|P02489|CRYAA_HUMAN Alpha-crystallin A chain OS=Homo sapiens OX=9606 GN=CRYAA PE=1 SV=2	S172	S	EKPTSAPSS******	CAMK_CAMK1	Pred.	0.973
sp|P02489|CRYAA_HUMAN Alpha-crystallin A chain OS=Homo sapiens OX=9606 GN=CRYAA PE=1 SV=2	S172	S	EKPTSAPSS******	CAMK_PIM	Pred.	0.899
sp|P02489|CRYAA_HUMAN Alpha-crystallin A chain OS=Homo sapiens OX=9606 GN=CRYAA PE=1 SV=2	S172	S	EKPTSAPSS******	STE_STE11	Pred.	0.522
sp|P02489|CRYAA_HUMAN Alpha-crystallin A chain OS=Homo sapiens OX=9606 GN=CRYAA PE=1 SV=2	S172	S	EKPTSAPSS******	CAMK_DAPK	Pred.	0.961
sp|P02489|CRYAA_HUMAN Alpha-crystallin A chain OS=Homo sapiens OX=9606 GN=CRYAA PE=1 SV=2	S172	S	EKPTSAPSS******	Other_CDC7	Pred.	0.794
sp|P02489|CRYAA_HUMAN Alpha-crystallin A chain OS=Homo sapiens OX=9606 GN=CRYAA PE=1 SV=2	S172	S	EKPTSAPSS******	TKL_STKR	Pred.	1
sp|P02489|CRYAA_HUMAN Alpha-crystallin A chain OS=Homo sapiens OX=9606 GN=CRYAA PE=1 SV=2	S172	S	EKPTSAPSS******	CMGC_CLK	Pred.	0.856
sp|P02489|CRYAA_HUMAN Alpha-crystallin A chain OS=Homo sapiens OX=9606 GN=CRYAA PE=1 SV=2	S172	S	EKPTSAPSS******	Other_BUB	Pred.	0.743
sp|P02489|CRYAA_HUMAN Alpha-crystallin A chain OS=Homo sapiens OX=9606 GN=CRYAA PE=1 SV=2	S172	S	EKPTSAPSS******	AGC	Pred.	1
sp|P02489|CRYAA_HUMAN Alpha-crystallin A chain OS=Homo sapiens OX=9606 GN=CRYAA PE=1 SV=2	S172	S	EKPTSAPSS******	Atypical	Pred.	1
sp|P02489|CRYAA_HUMAN Alpha-crystallin A chain OS=Homo sapiens OX=9606 GN=CRYAA PE=1 SV=2	S172	S	EKPTSAPSS******	CAMK	Pred.	1
sp|P02489|CRYAA_HUMAN Alpha-crystallin A chain OS=Homo sapiens OX=9606 GN=CRYAA PE=1 SV=2	S172	S	EKPTSAPSS******	CK1	Pred.	1
sp|P02489|CRYAA_HUMAN Alpha-crystallin A chain OS=Homo sapiens OX=9606 GN=CRYAA PE=1 SV=2	S172	S	EKPTSAPSS******	CMGC	Pred.	1
sp|P02489|CRYAA_HUMAN Alpha-crystallin A chain OS=Homo sapiens OX=9606 GN=CRYAA PE=1 SV=2	S172	S	EKPTSAPSS******	Other	Pred.	1
sp|P02489|CRYAA_HUMAN Alpha-crystallin A chain OS=Homo sapiens OX=9606 GN=CRYAA PE=1 SV=2	S172	S	EKPTSAPSS******	PKL	Pred.	1
sp|P02489|CRYAA_HUMAN Alpha-crystallin A chain OS=Homo sapiens OX=9606 GN=CRYAA PE=1 SV=2	S172	S	EKPTSAPSS******	STE	Pred.	1
sp|P02489|CRYAA_HUMAN Alpha-crystallin A chain OS=Homo sapiens OX=9606 GN=CRYAA PE=1 SV=2	S172	S	EKPTSAPSS******	TKL	Pred.	0.995
sp|P02489|CRYAA_HUMAN Alpha-crystallin A chain OS=Homo sapiens OX=9606 GN=CRYAA PE=1 SV=2	S172	S	EKPTSAPSS******	AAKB1_HUMAN	Pred.	0.888
sp|P02489|CRYAA_HUMAN Alpha-crystallin A chain OS=Homo sapiens OX=9606 GN=CRYAA PE=1 SV=2	S172	S	EKPTSAPSS******	AAPK1_HUMAN	Pred.	0.962
sp|P02489|CRYAA_HUMAN Alpha-crystallin A chain OS=Homo sapiens OX=9606 GN=CRYAA PE=1 SV=2	S172	S	EKPTSAPSS******	AAPK1_RAT	Pred.	0.63
sp|P02489|CRYAA_HUMAN Alpha-crystallin A chain OS=Homo sapiens OX=9606 GN=CRYAA PE=1 SV=2	S172	S	EKPTSAPSS******	AAPK2_RAT	Pred.	0.925
sp|P02489|CRYAA_HUMAN Alpha-crystallin A chain OS=Homo sapiens OX=9606 GN=CRYAA PE=1 SV=2	S172	S	EKPTSAPSS******	AKT1_HUMAN	Pred.	0.915
sp|P02489|CRYAA_HUMAN Alpha-crystallin A chain OS=Homo sapiens OX=9606 GN=CRYAA PE=1 SV=2	S172	S	EKPTSAPSS******	AKT1_MOUSE	Pred.	0.686
sp|P02489|CRYAA_HUMAN Alpha-crystallin A chain OS=Homo sapiens OX=9606 GN=CRYAA PE=1 SV=2	S172	S	EKPTSAPSS******	AKT2_HUMAN	Pred.	0.857
sp|P02489|CRYAA_HUMAN Alpha-crystallin A chain OS=Homo sapiens OX=9606 GN=CRYAA PE=1 SV=2	S172	S	EKPTSAPSS******	ARBK1_HUMAN	Pred.	1
sp|P02489|CRYAA_HUMAN Alpha-crystallin A chain OS=Homo sapiens OX=9606 GN=CRYAA PE=1 SV=2	S172	S	EKPTSAPSS******	ARBK2_HUMAN	Pred.	0.979
sp|P02489|CRYAA_HUMAN Alpha-crystallin A chain OS=Homo sapiens OX=9606 GN=CRYAA PE=1 SV=2	S172	S	EKPTSAPSS******	ATM_HUMAN	Pred.	0.996
sp|P02489|CRYAA_HUMAN Alpha-crystallin A chain OS=Homo sapiens OX=9606 GN=CRYAA PE=1 SV=2	S172	S	EKPTSAPSS******	ATM_MOUSE	Pred.	0.742
sp|P02489|CRYAA_HUMAN Alpha-crystallin A chain OS=Homo sapiens OX=9606 GN=CRYAA PE=1 SV=2	S172	S	EKPTSAPSS******	ATR_HUMAN	Pred.	0.976
sp|P02489|CRYAA_HUMAN Alpha-crystallin A chain OS=Homo sapiens OX=9606 GN=CRYAA PE=1 SV=2	S172	S	EKPTSAPSS******	AURKA_HUMAN	Pred.	0.629
sp|P02489|CRYAA_HUMAN Alpha-crystallin A chain OS=Homo sapiens OX=9606 GN=CRYAA PE=1 SV=2	S172	S	EKPTSAPSS******	AURKB_HUMAN	Pred.	0.758
sp|P02489|CRYAA_HUMAN Alpha-crystallin A chain OS=Homo sapiens OX=9606 GN=CRYAA PE=1 SV=2	S172	S	EKPTSAPSS******	CDC7_HUMAN	Pred.	0.738
sp|P02489|CRYAA_HUMAN Alpha-crystallin A chain OS=Homo sapiens OX=9606 GN=CRYAA PE=1 SV=2	S172	S	EKPTSAPSS******	CDK1_BOVIN	Pred.	0.5
sp|P02489|CRYAA_HUMAN Alpha-crystallin A chain OS=Homo sapiens OX=9606 GN=CRYAA PE=1 SV=2	S172	S	EKPTSAPSS******	CDK1_HUMAN	Pred.	1
sp|P02489|CRYAA_HUMAN Alpha-crystallin A chain OS=Homo sapiens OX=9606 GN=CRYAA PE=1 SV=2	S172	S	EKPTSAPSS******	CDK1_MOUSE	Pred.	0.981
sp|P02489|CRYAA_HUMAN Alpha-crystallin A chain OS=Homo sapiens OX=9606 GN=CRYAA PE=1 SV=2	S172	S	EKPTSAPSS******	CDK1_RAT	Pred.	0.909
sp|P02489|CRYAA_HUMAN Alpha-crystallin A chain OS=Homo sapiens OX=9606 GN=CRYAA PE=1 SV=2	S172	S	EKPTSAPSS******	CDK1_SCHPO	Pred.	0.61
sp|P02489|CRYAA_HUMAN Alpha-crystallin A chain OS=Homo sapiens OX=9606 GN=CRYAA PE=1 SV=2	S172	S	EKPTSAPSS******	CDK1_YEAST	Pred.	0.791
sp|P02489|CRYAA_HUMAN Alpha-crystallin A chain OS=Homo sapiens OX=9606 GN=CRYAA PE=1 SV=2	S172	S	EKPTSAPSS******	CDK2_HUMAN	Pred.	0.996
sp|P02489|CRYAA_HUMAN Alpha-crystallin A chain OS=Homo sapiens OX=9606 GN=CRYAA PE=1 SV=2	S172	S	EKPTSAPSS******	CDK2_MOUSE	Pred.	0.923
sp|P02489|CRYAA_HUMAN Alpha-crystallin A chain OS=Homo sapiens OX=9606 GN=CRYAA PE=1 SV=2	S172	S	EKPTSAPSS******	CDK5_HUMAN	Pred.	1
sp|P02489|CRYAA_HUMAN Alpha-crystallin A chain OS=Homo sapiens OX=9606 GN=CRYAA PE=1 SV=2	S172	S	EKPTSAPSS******	CDK5_MOUSE	Pred.	0.849
sp|P02489|CRYAA_HUMAN Alpha-crystallin A chain OS=Homo sapiens OX=9606 GN=CRYAA PE=1 SV=2	S172	S	EKPTSAPSS******	CDK5_RAT	Pred.	0.961
sp|P02489|CRYAA_HUMAN Alpha-crystallin A chain OS=Homo sapiens OX=9606 GN=CRYAA PE=1 SV=2	S172	S	EKPTSAPSS******	CDK6_HUMAN	Pred.	0.966
sp|P02489|CRYAA_HUMAN Alpha-crystallin A chain OS=Homo sapiens OX=9606 GN=CRYAA PE=1 SV=2	S172	S	EKPTSAPSS******	CDK7_HUMAN	Pred.	0.964
sp|P02489|CRYAA_HUMAN Alpha-crystallin A chain OS=Homo sapiens OX=9606 GN=CRYAA PE=1 SV=2	S172	S	EKPTSAPSS******	CDK9_HUMAN	Pred.	0.933
sp|P02489|CRYAA_HUMAN Alpha-crystallin A chain OS=Homo sapiens OX=9606 GN=CRYAA PE=1 SV=2	S172	S	EKPTSAPSS******	CHK1_HUMAN	Pred.	0.86
sp|P02489|CRYAA_HUMAN Alpha-crystallin A chain OS=Homo sapiens OX=9606 GN=CRYAA PE=1 SV=2	S172	S	EKPTSAPSS******	CHK2_HUMAN	Pred.	0.793
sp|P02489|CRYAA_HUMAN Alpha-crystallin A chain OS=Homo sapiens OX=9606 GN=CRYAA PE=1 SV=2	S172	S	EKPTSAPSS******	CSK21_HUMAN	Pred.	1
sp|P02489|CRYAA_HUMAN Alpha-crystallin A chain OS=Homo sapiens OX=9606 GN=CRYAA PE=1 SV=2	S172	S	EKPTSAPSS******	CSK21_MOUSE	Pred.	0.955
sp|P02489|CRYAA_HUMAN Alpha-crystallin A chain OS=Homo sapiens OX=9606 GN=CRYAA PE=1 SV=2	S172	S	EKPTSAPSS******	CSK21_RAT	Pred.	0.968
sp|P02489|CRYAA_HUMAN Alpha-crystallin A chain OS=Homo sapiens OX=9606 GN=CRYAA PE=1 SV=2	S172	S	EKPTSAPSS******	CSK2B_HUMAN	Pred.	0.633
sp|P02489|CRYAA_HUMAN Alpha-crystallin A chain OS=Homo sapiens OX=9606 GN=CRYAA PE=1 SV=2	S172	S	EKPTSAPSS******	DYR1A_HUMAN	Pred.	0.981
sp|P02489|CRYAA_HUMAN Alpha-crystallin A chain OS=Homo sapiens OX=9606 GN=CRYAA PE=1 SV=2	S172	S	EKPTSAPSS******	E2AK2_HUMAN	Pred.	0.519
sp|P02489|CRYAA_HUMAN Alpha-crystallin A chain OS=Homo sapiens OX=9606 GN=CRYAA PE=1 SV=2	S172	S	EKPTSAPSS******	FA20C_HUMAN	Pred.	0.997
sp|P02489|CRYAA_HUMAN Alpha-crystallin A chain OS=Homo sapiens OX=9606 GN=CRYAA PE=1 SV=2	S172	S	EKPTSAPSS******	GSK3A_HUMAN	Pred.	0.993
sp|P02489|CRYAA_HUMAN Alpha-crystallin A chain OS=Homo sapiens OX=9606 GN=CRYAA PE=1 SV=2	S172	S	EKPTSAPSS******	GSK3B_HUMAN	Pred.	1
sp|P02489|CRYAA_HUMAN Alpha-crystallin A chain OS=Homo sapiens OX=9606 GN=CRYAA PE=1 SV=2	S172	S	EKPTSAPSS******	GSK3B_MOUSE	Pred.	0.96
sp|P02489|CRYAA_HUMAN Alpha-crystallin A chain OS=Homo sapiens OX=9606 GN=CRYAA PE=1 SV=2	S172	S	EKPTSAPSS******	GSK3B_RAT	Pred.	0.538
sp|P02489|CRYAA_HUMAN Alpha-crystallin A chain OS=Homo sapiens OX=9606 GN=CRYAA PE=1 SV=2	S172	S	EKPTSAPSS******	HIPK2_HUMAN	Pred.	0.994
sp|P02489|CRYAA_HUMAN Alpha-crystallin A chain OS=Homo sapiens OX=9606 GN=CRYAA PE=1 SV=2	S172	S	EKPTSAPSS******	HT1_ARATH	Pred.	0.668
sp|P02489|CRYAA_HUMAN Alpha-crystallin A chain OS=Homo sapiens OX=9606 GN=CRYAA PE=1 SV=2	S172	S	EKPTSAPSS******	IKKA_HUMAN	Pred.	0.854
sp|P02489|CRYAA_HUMAN Alpha-crystallin A chain OS=Homo sapiens OX=9606 GN=CRYAA PE=1 SV=2	S172	S	EKPTSAPSS******	IKKB_HUMAN	Pred.	0.991
sp|P02489|CRYAA_HUMAN Alpha-crystallin A chain OS=Homo sapiens OX=9606 GN=CRYAA PE=1 SV=2	S172	S	EKPTSAPSS******	KAPCA_BOVIN	Pred.	0.993
sp|P02489|CRYAA_HUMAN Alpha-crystallin A chain OS=Homo sapiens OX=9606 GN=CRYAA PE=1 SV=2	S172	S	EKPTSAPSS******	KAPCA_HUMAN	Pred.	1
sp|P02489|CRYAA_HUMAN Alpha-crystallin A chain OS=Homo sapiens OX=9606 GN=CRYAA PE=1 SV=2	S172	S	EKPTSAPSS******	KAPCA_MOUSE	Pred.	0.987
sp|P02489|CRYAA_HUMAN Alpha-crystallin A chain OS=Homo sapiens OX=9606 GN=CRYAA PE=1 SV=2	S172	S	EKPTSAPSS******	KAPCA_RAT	Pred.	0.987
sp|P02489|CRYAA_HUMAN Alpha-crystallin A chain OS=Homo sapiens OX=9606 GN=CRYAA PE=1 SV=2	S172	S	EKPTSAPSS******	KC1A_HUMAN	Pred.	1
sp|P02489|CRYAA_HUMAN Alpha-crystallin A chain OS=Homo sapiens OX=9606 GN=CRYAA PE=1 SV=2	S172	S	EKPTSAPSS******	KC1D_HUMAN	Pred.	0.988
sp|P02489|CRYAA_HUMAN Alpha-crystallin A chain OS=Homo sapiens OX=9606 GN=CRYAA PE=1 SV=2	S172	S	EKPTSAPSS******	KC1D_MOUSE	Pred.	0.956
sp|P02489|CRYAA_HUMAN Alpha-crystallin A chain OS=Homo sapiens OX=9606 GN=CRYAA PE=1 SV=2	S172	S	EKPTSAPSS******	KC1E_HUMAN	Pred.	0.937
sp|P02489|CRYAA_HUMAN Alpha-crystallin A chain OS=Homo sapiens OX=9606 GN=CRYAA PE=1 SV=2	S172	S	EKPTSAPSS******	KCC1A_HUMAN	Pred.	0.832
sp|P02489|CRYAA_HUMAN Alpha-crystallin A chain OS=Homo sapiens OX=9606 GN=CRYAA PE=1 SV=2	S172	S	EKPTSAPSS******	KCC2A_HUMAN	Pred.	0.935
sp|P02489|CRYAA_HUMAN Alpha-crystallin A chain OS=Homo sapiens OX=9606 GN=CRYAA PE=1 SV=2	S172	S	EKPTSAPSS******	KCC2A_MOUSE	Pred.	0.758
sp|P02489|CRYAA_HUMAN Alpha-crystallin A chain OS=Homo sapiens OX=9606 GN=CRYAA PE=1 SV=2	S172	S	EKPTSAPSS******	KGP1_BOVIN	Pred.	0.715
sp|P02489|CRYAA_HUMAN Alpha-crystallin A chain OS=Homo sapiens OX=9606 GN=CRYAA PE=1 SV=2	S172	S	EKPTSAPSS******	KGP1_HUMAN	Pred.	0.972
sp|P02489|CRYAA_HUMAN Alpha-crystallin A chain OS=Homo sapiens OX=9606 GN=CRYAA PE=1 SV=2	S172	S	EKPTSAPSS******	KPCA_BOVIN	Pred.	1
sp|P02489|CRYAA_HUMAN Alpha-crystallin A chain OS=Homo sapiens OX=9606 GN=CRYAA PE=1 SV=2	S172	S	EKPTSAPSS******	KPCA_HUMAN	Pred.	1
sp|P02489|CRYAA_HUMAN Alpha-crystallin A chain OS=Homo sapiens OX=9606 GN=CRYAA PE=1 SV=2	S172	S	EKPTSAPSS******	KPCA_MOUSE	Pred.	1
sp|P02489|CRYAA_HUMAN Alpha-crystallin A chain OS=Homo sapiens OX=9606 GN=CRYAA PE=1 SV=2	S172	S	EKPTSAPSS******	KPCA_RAT	Pred.	0.974
sp|P02489|CRYAA_HUMAN Alpha-crystallin A chain OS=Homo sapiens OX=9606 GN=CRYAA PE=1 SV=2	S172	S	EKPTSAPSS******	KPCB_HUMAN	Pred.	0.806
sp|P02489|CRYAA_HUMAN Alpha-crystallin A chain OS=Homo sapiens OX=9606 GN=CRYAA PE=1 SV=2	S172	S	EKPTSAPSS******	KPCD_HUMAN	Pred.	0.995
sp|P02489|CRYAA_HUMAN Alpha-crystallin A chain OS=Homo sapiens OX=9606 GN=CRYAA PE=1 SV=2	S172	S	EKPTSAPSS******	KPCD1_HUMAN	Pred.	0.808
sp|P02489|CRYAA_HUMAN Alpha-crystallin A chain OS=Homo sapiens OX=9606 GN=CRYAA PE=1 SV=2	S172	S	EKPTSAPSS******	KPCE_HUMAN	Pred.	0.954
sp|P02489|CRYAA_HUMAN Alpha-crystallin A chain OS=Homo sapiens OX=9606 GN=CRYAA PE=1 SV=2	S172	S	EKPTSAPSS******	KPCG_HUMAN	Pred.	0.641
sp|P02489|CRYAA_HUMAN Alpha-crystallin A chain OS=Homo sapiens OX=9606 GN=CRYAA PE=1 SV=2	S172	S	EKPTSAPSS******	KPCZ_HUMAN	Pred.	0.581
sp|P02489|CRYAA_HUMAN Alpha-crystallin A chain OS=Homo sapiens OX=9606 GN=CRYAA PE=1 SV=2	S172	S	EKPTSAPSS******	KS6A1_HUMAN	Pred.	0.979
sp|P02489|CRYAA_HUMAN Alpha-crystallin A chain OS=Homo sapiens OX=9606 GN=CRYAA PE=1 SV=2	S172	S	EKPTSAPSS******	KS6A1_MOUSE	Pred.	0.971
sp|P02489|CRYAA_HUMAN Alpha-crystallin A chain OS=Homo sapiens OX=9606 GN=CRYAA PE=1 SV=2	S172	S	EKPTSAPSS******	KS6A3_HUMAN	Pred.	0.99
sp|P02489|CRYAA_HUMAN Alpha-crystallin A chain OS=Homo sapiens OX=9606 GN=CRYAA PE=1 SV=2	S172	S	EKPTSAPSS******	KS6A3_MOUSE	Pred.	0.981
sp|P02489|CRYAA_HUMAN Alpha-crystallin A chain OS=Homo sapiens OX=9606 GN=CRYAA PE=1 SV=2	S172	S	EKPTSAPSS******	KS6B1_HUMAN	Pred.	0.984
sp|P02489|CRYAA_HUMAN Alpha-crystallin A chain OS=Homo sapiens OX=9606 GN=CRYAA PE=1 SV=2	S172	S	EKPTSAPSS******	KS6B1_MOUSE	Pred.	0.861
sp|P02489|CRYAA_HUMAN Alpha-crystallin A chain OS=Homo sapiens OX=9606 GN=CRYAA PE=1 SV=2	S172	S	EKPTSAPSS******	KS6B1_RAT	Pred.	0.548
sp|P02489|CRYAA_HUMAN Alpha-crystallin A chain OS=Homo sapiens OX=9606 GN=CRYAA PE=1 SV=2	S172	S	EKPTSAPSS******	MK01_HUMAN	Pred.	1
sp|P02489|CRYAA_HUMAN Alpha-crystallin A chain OS=Homo sapiens OX=9606 GN=CRYAA PE=1 SV=2	S172	S	EKPTSAPSS******	MK01_MOUSE	Pred.	0.997
sp|P02489|CRYAA_HUMAN Alpha-crystallin A chain OS=Homo sapiens OX=9606 GN=CRYAA PE=1 SV=2	S172	S	EKPTSAPSS******	MK01_RAT	Pred.	0.996
sp|P02489|CRYAA_HUMAN Alpha-crystallin A chain OS=Homo sapiens OX=9606 GN=CRYAA PE=1 SV=2	S172	S	EKPTSAPSS******	MK03_HUMAN	Pred.	1
sp|P02489|CRYAA_HUMAN Alpha-crystallin A chain OS=Homo sapiens OX=9606 GN=CRYAA PE=1 SV=2	S172	S	EKPTSAPSS******	MK03_MOUSE	Pred.	0.934
sp|P02489|CRYAA_HUMAN Alpha-crystallin A chain OS=Homo sapiens OX=9606 GN=CRYAA PE=1 SV=2	S172	S	EKPTSAPSS******	MK03_RAT	Pred.	0.894
sp|P02489|CRYAA_HUMAN Alpha-crystallin A chain OS=Homo sapiens OX=9606 GN=CRYAA PE=1 SV=2	S172	S	EKPTSAPSS******	MK08_HUMAN	Pred.	1
sp|P02489|CRYAA_HUMAN Alpha-crystallin A chain OS=Homo sapiens OX=9606 GN=CRYAA PE=1 SV=2	S172	S	EKPTSAPSS******	MK08_MOUSE	Pred.	0.98
sp|P02489|CRYAA_HUMAN Alpha-crystallin A chain OS=Homo sapiens OX=9606 GN=CRYAA PE=1 SV=2	S172	S	EKPTSAPSS******	MK08_RAT	Pred.	0.672
sp|P02489|CRYAA_HUMAN Alpha-crystallin A chain OS=Homo sapiens OX=9606 GN=CRYAA PE=1 SV=2	S172	S	EKPTSAPSS******	MK09_HUMAN	Pred.	0.655
sp|P02489|CRYAA_HUMAN Alpha-crystallin A chain OS=Homo sapiens OX=9606 GN=CRYAA PE=1 SV=2	S172	S	EKPTSAPSS******	MK11_HUMAN	Pred.	0.829
sp|P02489|CRYAA_HUMAN Alpha-crystallin A chain OS=Homo sapiens OX=9606 GN=CRYAA PE=1 SV=2	S172	S	EKPTSAPSS******	MK12_HUMAN	Pred.	0.969
sp|P02489|CRYAA_HUMAN Alpha-crystallin A chain OS=Homo sapiens OX=9606 GN=CRYAA PE=1 SV=2	S172	S	EKPTSAPSS******	MK13_HUMAN	Pred.	0.887
sp|P02489|CRYAA_HUMAN Alpha-crystallin A chain OS=Homo sapiens OX=9606 GN=CRYAA PE=1 SV=2	S172	S	EKPTSAPSS******	MK14_HUMAN	Pred.	1
sp|P02489|CRYAA_HUMAN Alpha-crystallin A chain OS=Homo sapiens OX=9606 GN=CRYAA PE=1 SV=2	S172	S	EKPTSAPSS******	MK14_MOUSE	Pred.	0.984
sp|P02489|CRYAA_HUMAN Alpha-crystallin A chain OS=Homo sapiens OX=9606 GN=CRYAA PE=1 SV=2	S172	S	EKPTSAPSS******	MK14_RAT	Pred.	0.664
sp|P02489|CRYAA_HUMAN Alpha-crystallin A chain OS=Homo sapiens OX=9606 GN=CRYAA PE=1 SV=2	S172	S	EKPTSAPSS******	MTOR_HUMAN	Pred.	0.951
sp|P02489|CRYAA_HUMAN Alpha-crystallin A chain OS=Homo sapiens OX=9606 GN=CRYAA PE=1 SV=2	S172	S	EKPTSAPSS******	MTOR_MOUSE	Pred.	0.984
sp|P02489|CRYAA_HUMAN Alpha-crystallin A chain OS=Homo sapiens OX=9606 GN=CRYAA PE=1 SV=2	S172	S	EKPTSAPSS******	PAK1_HUMAN	Pred.	0.829
sp|P02489|CRYAA_HUMAN Alpha-crystallin A chain OS=Homo sapiens OX=9606 GN=CRYAA PE=1 SV=2	S172	S	EKPTSAPSS******	PIM1_HUMAN	Pred.	0.8
sp|P02489|CRYAA_HUMAN Alpha-crystallin A chain OS=Homo sapiens OX=9606 GN=CRYAA PE=1 SV=2	S172	S	EKPTSAPSS******	PLK1_HUMAN	Pred.	0.879
sp|P02489|CRYAA_HUMAN Alpha-crystallin A chain OS=Homo sapiens OX=9606 GN=CRYAA PE=1 SV=2	S172	S	EKPTSAPSS******	PRKDC_HUMAN	Pred.	0.997
sp|P02489|CRYAA_HUMAN Alpha-crystallin A chain OS=Homo sapiens OX=9606 GN=CRYAA PE=1 SV=2	S172	S	EKPTSAPSS******	ROCK1_HUMAN	Pred.	0.948
sp|P02489|CRYAA_HUMAN Alpha-crystallin A chain OS=Homo sapiens OX=9606 GN=CRYAA PE=1 SV=2	S172	S	EKPTSAPSS******	SGK1_HUMAN	Pred.	0.675
sp|P02489|CRYAA_HUMAN Alpha-crystallin A chain OS=Homo sapiens OX=9606 GN=CRYAA PE=1 SV=2	S172	S	EKPTSAPSS******	TBK1_HUMAN	Pred.	0.683
sp|P02489|CRYAA_HUMAN Alpha-crystallin A chain OS=Homo sapiens OX=9606 GN=CRYAA PE=1 SV=2	S172	S	EKPTSAPSS******	ULK1_HUMAN	Pred.	0.634
sp|P02489|CRYAA_HUMAN Alpha-crystallin A chain OS=Homo sapiens OX=9606 GN=CRYAA PE=1 SV=2	S173	S	KPTSAPSS*******	CMGC_CDK	Pred.	1
sp|P02489|CRYAA_HUMAN Alpha-crystallin A chain OS=Homo sapiens OX=9606 GN=CRYAA PE=1 SV=2	S173	S	KPTSAPSS*******	AGC_PKA	Pred.	1
sp|P02489|CRYAA_HUMAN Alpha-crystallin A chain OS=Homo sapiens OX=9606 GN=CRYAA PE=1 SV=2	S173	S	KPTSAPSS*******	CMGC_MAPK	Pred.	1
sp|P02489|CRYAA_HUMAN Alpha-crystallin A chain OS=Homo sapiens OX=9606 GN=CRYAA PE=1 SV=2	S173	S	KPTSAPSS*******	AGC_PKC	Pred.	1
sp|P02489|CRYAA_HUMAN Alpha-crystallin A chain OS=Homo sapiens OX=9606 GN=CRYAA PE=1 SV=2	S173	S	KPTSAPSS*******	CMGC_CK2	Pred.	1
sp|P02489|CRYAA_HUMAN Alpha-crystallin A chain OS=Homo sapiens OX=9606 GN=CRYAA PE=1 SV=2	S173	S	KPTSAPSS*******	Atypical_PIKK	Pred.	1
sp|P02489|CRYAA_HUMAN Alpha-crystallin A chain OS=Homo sapiens OX=9606 GN=CRYAA PE=1 SV=2	S173	S	KPTSAPSS*******	CAMK_CAMKL	Pred.	1
sp|P02489|CRYAA_HUMAN Alpha-crystallin A chain OS=Homo sapiens OX=9606 GN=CRYAA PE=1 SV=2	S173	S	KPTSAPSS*******	CMGC_GSK	Pred.	1
sp|P02489|CRYAA_HUMAN Alpha-crystallin A chain OS=Homo sapiens OX=9606 GN=CRYAA PE=1 SV=2	S173	S	KPTSAPSS*******	AGC_Akt	Pred.	0.991
sp|P02489|CRYAA_HUMAN Alpha-crystallin A chain OS=Homo sapiens OX=9606 GN=CRYAA PE=1 SV=2	S173	S	KPTSAPSS*******	Other_PLK	Pred.	1
sp|P02489|CRYAA_HUMAN Alpha-crystallin A chain OS=Homo sapiens OX=9606 GN=CRYAA PE=1 SV=2	S173	S	KPTSAPSS*******	CAMK_CAMK2	Pred.	1
sp|P02489|CRYAA_HUMAN Alpha-crystallin A chain OS=Homo sapiens OX=9606 GN=CRYAA PE=1 SV=2	S173	S	KPTSAPSS*******	CK1_CK1	Pred.	1
sp|P02489|CRYAA_HUMAN Alpha-crystallin A chain OS=Homo sapiens OX=9606 GN=CRYAA PE=1 SV=2	S173	S	KPTSAPSS*******	STE_STE20	Pred.	1
sp|P02489|CRYAA_HUMAN Alpha-crystallin A chain OS=Homo sapiens OX=9606 GN=CRYAA PE=1 SV=2	S173	S	KPTSAPSS*******	Other_Aur	Pred.	1
sp|P02489|CRYAA_HUMAN Alpha-crystallin A chain OS=Homo sapiens OX=9606 GN=CRYAA PE=1 SV=2	S173	S	KPTSAPSS*******	Other_IKK	Pred.	1
sp|P02489|CRYAA_HUMAN Alpha-crystallin A chain OS=Homo sapiens OX=9606 GN=CRYAA PE=1 SV=2	S173	S	KPTSAPSS*******	AGC_RSK	Pred.	0.996
sp|P02489|CRYAA_HUMAN Alpha-crystallin A chain OS=Homo sapiens OX=9606 GN=CRYAA PE=1 SV=2	S173	S	KPTSAPSS*******	AGC_GRK	Pred.	0.997
sp|P02489|CRYAA_HUMAN Alpha-crystallin A chain OS=Homo sapiens OX=9606 GN=CRYAA PE=1 SV=2	S173	S	KPTSAPSS*******	CMGC_DYRK	Pred.	0.996
sp|P02489|CRYAA_HUMAN Alpha-crystallin A chain OS=Homo sapiens OX=9606 GN=CRYAA PE=1 SV=2	S173	S	KPTSAPSS*******	PKL_FJ	Pred.	1
sp|P02489|CRYAA_HUMAN Alpha-crystallin A chain OS=Homo sapiens OX=9606 GN=CRYAA PE=1 SV=2	S173	S	KPTSAPSS*******	AGC_PKG	Pred.	0.964
sp|P02489|CRYAA_HUMAN Alpha-crystallin A chain OS=Homo sapiens OX=9606 GN=CRYAA PE=1 SV=2	S173	S	KPTSAPSS*******	CAMK_MAPKAPK	Pred.	0.985
sp|P02489|CRYAA_HUMAN Alpha-crystallin A chain OS=Homo sapiens OX=9606 GN=CRYAA PE=1 SV=2	S173	S	KPTSAPSS*******	AGC_DMPK	Pred.	0.981
sp|P02489|CRYAA_HUMAN Alpha-crystallin A chain OS=Homo sapiens OX=9606 GN=CRYAA PE=1 SV=2	S173	S	KPTSAPSS*******	CAMK_PKD	Pred.	0.996
sp|P02489|CRYAA_HUMAN Alpha-crystallin A chain OS=Homo sapiens OX=9606 GN=CRYAA PE=1 SV=2	S173	S	KPTSAPSS*******	CAMK_RAD53	Pred.	0.95
sp|P02489|CRYAA_HUMAN Alpha-crystallin A chain OS=Homo sapiens OX=9606 GN=CRYAA PE=1 SV=2	S173	S	KPTSAPSS*******	AGC_SGK	Pred.	0.779
sp|P02489|CRYAA_HUMAN Alpha-crystallin A chain OS=Homo sapiens OX=9606 GN=CRYAA PE=1 SV=2	S173	S	KPTSAPSS*******	TKL_LRRK	Pred.	0.556
sp|P02489|CRYAA_HUMAN Alpha-crystallin A chain OS=Homo sapiens OX=9606 GN=CRYAA PE=1 SV=2	S173	S	KPTSAPSS*******	Other_NEK	Pred.	0.809
sp|P02489|CRYAA_HUMAN Alpha-crystallin A chain OS=Homo sapiens OX=9606 GN=CRYAA PE=1 SV=2	S173	S	KPTSAPSS*******	AGC_PDK1	Pred.	0.858
sp|P02489|CRYAA_HUMAN Alpha-crystallin A chain OS=Homo sapiens OX=9606 GN=CRYAA PE=1 SV=2	S173	S	KPTSAPSS*******	Other_ULK	Pred.	0.926
sp|P02489|CRYAA_HUMAN Alpha-crystallin A chain OS=Homo sapiens OX=9606 GN=CRYAA PE=1 SV=2	S173	S	KPTSAPSS*******	TKL_MLK	Pred.	0.612
sp|P02489|CRYAA_HUMAN Alpha-crystallin A chain OS=Homo sapiens OX=9606 GN=CRYAA PE=1 SV=2	S173	S	KPTSAPSS*******	Atypical_Alpha	Pred.	0.878
sp|P02489|CRYAA_HUMAN Alpha-crystallin A chain OS=Homo sapiens OX=9606 GN=CRYAA PE=1 SV=2	S173	S	KPTSAPSS*******	CAMK_CAMK1	Pred.	0.997
sp|P02489|CRYAA_HUMAN Alpha-crystallin A chain OS=Homo sapiens OX=9606 GN=CRYAA PE=1 SV=2	S173	S	KPTSAPSS*******	Other_TTK	Pred.	0.506
sp|P02489|CRYAA_HUMAN Alpha-crystallin A chain OS=Homo sapiens OX=9606 GN=CRYAA PE=1 SV=2	S173	S	KPTSAPSS*******	CAMK_PIM	Pred.	0.947
sp|P02489|CRYAA_HUMAN Alpha-crystallin A chain OS=Homo sapiens OX=9606 GN=CRYAA PE=1 SV=2	S173	S	KPTSAPSS*******	STE_STE11	Pred.	0.712
sp|P02489|CRYAA_HUMAN Alpha-crystallin A chain OS=Homo sapiens OX=9606 GN=CRYAA PE=1 SV=2	S173	S	KPTSAPSS*******	CAMK_DAPK	Pred.	0.94
sp|P02489|CRYAA_HUMAN Alpha-crystallin A chain OS=Homo sapiens OX=9606 GN=CRYAA PE=1 SV=2	S173	S	KPTSAPSS*******	TK_Eph	Pred.	0.575
sp|P02489|CRYAA_HUMAN Alpha-crystallin A chain OS=Homo sapiens OX=9606 GN=CRYAA PE=1 SV=2	S173	S	KPTSAPSS*******	Other_CDC7	Pred.	0.632
sp|P02489|CRYAA_HUMAN Alpha-crystallin A chain OS=Homo sapiens OX=9606 GN=CRYAA PE=1 SV=2	S173	S	KPTSAPSS*******	TKL_STKR	Pred.	1
sp|P02489|CRYAA_HUMAN Alpha-crystallin A chain OS=Homo sapiens OX=9606 GN=CRYAA PE=1 SV=2	S173	S	KPTSAPSS*******	CMGC_CLK	Pred.	0.93
sp|P02489|CRYAA_HUMAN Alpha-crystallin A chain OS=Homo sapiens OX=9606 GN=CRYAA PE=1 SV=2	S173	S	KPTSAPSS*******	AGC	Pred.	1
sp|P02489|CRYAA_HUMAN Alpha-crystallin A chain OS=Homo sapiens OX=9606 GN=CRYAA PE=1 SV=2	S173	S	KPTSAPSS*******	Atypical	Pred.	1
sp|P02489|CRYAA_HUMAN Alpha-crystallin A chain OS=Homo sapiens OX=9606 GN=CRYAA PE=1 SV=2	S173	S	KPTSAPSS*******	CAMK	Pred.	1
sp|P02489|CRYAA_HUMAN Alpha-crystallin A chain OS=Homo sapiens OX=9606 GN=CRYAA PE=1 SV=2	S173	S	KPTSAPSS*******	CK1	Pred.	1
sp|P02489|CRYAA_HUMAN Alpha-crystallin A chain OS=Homo sapiens OX=9606 GN=CRYAA PE=1 SV=2	S173	S	KPTSAPSS*******	CMGC	Pred.	1
sp|P02489|CRYAA_HUMAN Alpha-crystallin A chain OS=Homo sapiens OX=9606 GN=CRYAA PE=1 SV=2	S173	S	KPTSAPSS*******	Other	Pred.	1
sp|P02489|CRYAA_HUMAN Alpha-crystallin A chain OS=Homo sapiens OX=9606 GN=CRYAA PE=1 SV=2	S173	S	KPTSAPSS*******	PKL	Pred.	1
sp|P02489|CRYAA_HUMAN Alpha-crystallin A chain OS=Homo sapiens OX=9606 GN=CRYAA PE=1 SV=2	S173	S	KPTSAPSS*******	STE	Pred.	1
sp|P02489|CRYAA_HUMAN Alpha-crystallin A chain OS=Homo sapiens OX=9606 GN=CRYAA PE=1 SV=2	S173	S	KPTSAPSS*******	TKL	Pred.	1
sp|P02489|CRYAA_HUMAN Alpha-crystallin A chain OS=Homo sapiens OX=9606 GN=CRYAA PE=1 SV=2	S173	S	KPTSAPSS*******	AAKB1_HUMAN	Pred.	0.971
sp|P02489|CRYAA_HUMAN Alpha-crystallin A chain OS=Homo sapiens OX=9606 GN=CRYAA PE=1 SV=2	S173	S	KPTSAPSS*******	AAPK1_HUMAN	Pred.	1
sp|P02489|CRYAA_HUMAN Alpha-crystallin A chain OS=Homo sapiens OX=9606 GN=CRYAA PE=1 SV=2	S173	S	KPTSAPSS*******	AAPK1_MOUSE	Pred.	0.638
sp|P02489|CRYAA_HUMAN Alpha-crystallin A chain OS=Homo sapiens OX=9606 GN=CRYAA PE=1 SV=2	S173	S	KPTSAPSS*******	AAPK1_RAT	Pred.	0.955
sp|P02489|CRYAA_HUMAN Alpha-crystallin A chain OS=Homo sapiens OX=9606 GN=CRYAA PE=1 SV=2	S173	S	KPTSAPSS*******	AAPK2_HUMAN	Pred.	0.571
sp|P02489|CRYAA_HUMAN Alpha-crystallin A chain OS=Homo sapiens OX=9606 GN=CRYAA PE=1 SV=2	S173	S	KPTSAPSS*******	AAPK2_RAT	Pred.	0.956
sp|P02489|CRYAA_HUMAN Alpha-crystallin A chain OS=Homo sapiens OX=9606 GN=CRYAA PE=1 SV=2	S173	S	KPTSAPSS*******	AKT1_HUMAN	Pred.	0.954
sp|P02489|CRYAA_HUMAN Alpha-crystallin A chain OS=Homo sapiens OX=9606 GN=CRYAA PE=1 SV=2	S173	S	KPTSAPSS*******	AKT1_MOUSE	Pred.	0.894
sp|P02489|CRYAA_HUMAN Alpha-crystallin A chain OS=Homo sapiens OX=9606 GN=CRYAA PE=1 SV=2	S173	S	KPTSAPSS*******	AKT2_HUMAN	Pred.	0.916
sp|P02489|CRYAA_HUMAN Alpha-crystallin A chain OS=Homo sapiens OX=9606 GN=CRYAA PE=1 SV=2	S173	S	KPTSAPSS*******	ARBK1_HUMAN	Pred.	1
sp|P02489|CRYAA_HUMAN Alpha-crystallin A chain OS=Homo sapiens OX=9606 GN=CRYAA PE=1 SV=2	S173	S	KPTSAPSS*******	ARBK2_HUMAN	Pred.	0.968
sp|P02489|CRYAA_HUMAN Alpha-crystallin A chain OS=Homo sapiens OX=9606 GN=CRYAA PE=1 SV=2	S173	S	KPTSAPSS*******	ATM_HUMAN	Pred.	1
sp|P02489|CRYAA_HUMAN Alpha-crystallin A chain OS=Homo sapiens OX=9606 GN=CRYAA PE=1 SV=2	S173	S	KPTSAPSS*******	ATM_MOUSE	Pred.	0.898
sp|P02489|CRYAA_HUMAN Alpha-crystallin A chain OS=Homo sapiens OX=9606 GN=CRYAA PE=1 SV=2	S173	S	KPTSAPSS*******	ATR_HUMAN	Pred.	1
sp|P02489|CRYAA_HUMAN Alpha-crystallin A chain OS=Homo sapiens OX=9606 GN=CRYAA PE=1 SV=2	S173	S	KPTSAPSS*******	AURKA_HUMAN	Pred.	0.946
sp|P02489|CRYAA_HUMAN Alpha-crystallin A chain OS=Homo sapiens OX=9606 GN=CRYAA PE=1 SV=2	S173	S	KPTSAPSS*******	AURKB_HUMAN	Pred.	0.972
sp|P02489|CRYAA_HUMAN Alpha-crystallin A chain OS=Homo sapiens OX=9606 GN=CRYAA PE=1 SV=2	S173	S	KPTSAPSS*******	AURKB_MOUSE	Pred.	0.677
sp|P02489|CRYAA_HUMAN Alpha-crystallin A chain OS=Homo sapiens OX=9606 GN=CRYAA PE=1 SV=2	S173	S	KPTSAPSS*******	CDC7_HUMAN	Pred.	0.597
sp|P02489|CRYAA_HUMAN Alpha-crystallin A chain OS=Homo sapiens OX=9606 GN=CRYAA PE=1 SV=2	S173	S	KPTSAPSS*******	CDK1_BOVIN	Pred.	0.733
sp|P02489|CRYAA_HUMAN Alpha-crystallin A chain OS=Homo sapiens OX=9606 GN=CRYAA PE=1 SV=2	S173	S	KPTSAPSS*******	CDK1_HUMAN	Pred.	1
sp|P02489|CRYAA_HUMAN Alpha-crystallin A chain OS=Homo sapiens OX=9606 GN=CRYAA PE=1 SV=2	S173	S	KPTSAPSS*******	CDK1_MOUSE	Pred.	0.986
sp|P02489|CRYAA_HUMAN Alpha-crystallin A chain OS=Homo sapiens OX=9606 GN=CRYAA PE=1 SV=2	S173	S	KPTSAPSS*******	CDK1_RAT	Pred.	0.929
sp|P02489|CRYAA_HUMAN Alpha-crystallin A chain OS=Homo sapiens OX=9606 GN=CRYAA PE=1 SV=2	S173	S	KPTSAPSS*******	CDK1_SCHPO	Pred.	0.767
sp|P02489|CRYAA_HUMAN Alpha-crystallin A chain OS=Homo sapiens OX=9606 GN=CRYAA PE=1 SV=2	S173	S	KPTSAPSS*******	CDK1_YEAST	Pred.	0.965
sp|P02489|CRYAA_HUMAN Alpha-crystallin A chain OS=Homo sapiens OX=9606 GN=CRYAA PE=1 SV=2	S173	S	KPTSAPSS*******	CDK2_HUMAN	Pred.	1
sp|P02489|CRYAA_HUMAN Alpha-crystallin A chain OS=Homo sapiens OX=9606 GN=CRYAA PE=1 SV=2	S173	S	KPTSAPSS*******	CDK2_MOUSE	Pred.	0.973
sp|P02489|CRYAA_HUMAN Alpha-crystallin A chain OS=Homo sapiens OX=9606 GN=CRYAA PE=1 SV=2	S173	S	KPTSAPSS*******	CDK4_HUMAN	Pred.	0.706
sp|P02489|CRYAA_HUMAN Alpha-crystallin A chain OS=Homo sapiens OX=9606 GN=CRYAA PE=1 SV=2	S173	S	KPTSAPSS*******	CDK5_HUMAN	Pred.	1
sp|P02489|CRYAA_HUMAN Alpha-crystallin A chain OS=Homo sapiens OX=9606 GN=CRYAA PE=1 SV=2	S173	S	KPTSAPSS*******	CDK5_MOUSE	Pred.	0.989
sp|P02489|CRYAA_HUMAN Alpha-crystallin A chain OS=Homo sapiens OX=9606 GN=CRYAA PE=1 SV=2	S173	S	KPTSAPSS*******	CDK5_RAT	Pred.	0.954
sp|P02489|CRYAA_HUMAN Alpha-crystallin A chain OS=Homo sapiens OX=9606 GN=CRYAA PE=1 SV=2	S173	S	KPTSAPSS*******	CDK6_HUMAN	Pred.	0.9
sp|P02489|CRYAA_HUMAN Alpha-crystallin A chain OS=Homo sapiens OX=9606 GN=CRYAA PE=1 SV=2	S173	S	KPTSAPSS*******	CDK7_HUMAN	Pred.	0.997
sp|P02489|CRYAA_HUMAN Alpha-crystallin A chain OS=Homo sapiens OX=9606 GN=CRYAA PE=1 SV=2	S173	S	KPTSAPSS*******	CDK9_HUMAN	Pred.	0.995
sp|P02489|CRYAA_HUMAN Alpha-crystallin A chain OS=Homo sapiens OX=9606 GN=CRYAA PE=1 SV=2	S173	S	KPTSAPSS*******	CHK1_HUMAN	Pred.	0.873
sp|P02489|CRYAA_HUMAN Alpha-crystallin A chain OS=Homo sapiens OX=9606 GN=CRYAA PE=1 SV=2	S173	S	KPTSAPSS*******	CHK2_HUMAN	Pred.	0.959
sp|P02489|CRYAA_HUMAN Alpha-crystallin A chain OS=Homo sapiens OX=9606 GN=CRYAA PE=1 SV=2	S173	S	KPTSAPSS*******	CSK21_HUMAN	Pred.	1
sp|P02489|CRYAA_HUMAN Alpha-crystallin A chain OS=Homo sapiens OX=9606 GN=CRYAA PE=1 SV=2	S173	S	KPTSAPSS*******	CSK21_MOUSE	Pred.	0.873
sp|P02489|CRYAA_HUMAN Alpha-crystallin A chain OS=Homo sapiens OX=9606 GN=CRYAA PE=1 SV=2	S173	S	KPTSAPSS*******	CSK21_RAT	Pred.	0.908
sp|P02489|CRYAA_HUMAN Alpha-crystallin A chain OS=Homo sapiens OX=9606 GN=CRYAA PE=1 SV=2	S173	S	KPTSAPSS*******	CSK2B_HUMAN	Pred.	0.773
sp|P02489|CRYAA_HUMAN Alpha-crystallin A chain OS=Homo sapiens OX=9606 GN=CRYAA PE=1 SV=2	S173	S	KPTSAPSS*******	DYR1A_HUMAN	Pred.	1
sp|P02489|CRYAA_HUMAN Alpha-crystallin A chain OS=Homo sapiens OX=9606 GN=CRYAA PE=1 SV=2	S173	S	KPTSAPSS*******	DYRK2_HUMAN	Pred.	0.8
sp|P02489|CRYAA_HUMAN Alpha-crystallin A chain OS=Homo sapiens OX=9606 GN=CRYAA PE=1 SV=2	S173	S	KPTSAPSS*******	E2AK2_HUMAN	Pred.	0.768
sp|P02489|CRYAA_HUMAN Alpha-crystallin A chain OS=Homo sapiens OX=9606 GN=CRYAA PE=1 SV=2	S173	S	KPTSAPSS*******	FA20C_HUMAN	Pred.	0.995
sp|P02489|CRYAA_HUMAN Alpha-crystallin A chain OS=Homo sapiens OX=9606 GN=CRYAA PE=1 SV=2	S173	S	KPTSAPSS*******	G3N1T2_BOVIN	Pred.	0.682
sp|P02489|CRYAA_HUMAN Alpha-crystallin A chain OS=Homo sapiens OX=9606 GN=CRYAA PE=1 SV=2	S173	S	KPTSAPSS*******	GSK3A_HUMAN	Pred.	1
sp|P02489|CRYAA_HUMAN Alpha-crystallin A chain OS=Homo sapiens OX=9606 GN=CRYAA PE=1 SV=2	S173	S	KPTSAPSS*******	GSK3A_RAT	Pred.	0.761
sp|P02489|CRYAA_HUMAN Alpha-crystallin A chain OS=Homo sapiens OX=9606 GN=CRYAA PE=1 SV=2	S173	S	KPTSAPSS*******	GSK3B_HUMAN	Pred.	1
sp|P02489|CRYAA_HUMAN Alpha-crystallin A chain OS=Homo sapiens OX=9606 GN=CRYAA PE=1 SV=2	S173	S	KPTSAPSS*******	GSK3B_MOUSE	Pred.	1
sp|P02489|CRYAA_HUMAN Alpha-crystallin A chain OS=Homo sapiens OX=9606 GN=CRYAA PE=1 SV=2	S173	S	KPTSAPSS*******	GSK3B_RAT	Pred.	0.942
sp|P02489|CRYAA_HUMAN Alpha-crystallin A chain OS=Homo sapiens OX=9606 GN=CRYAA PE=1 SV=2	S173	S	KPTSAPSS*******	HIPK2_HUMAN	Pred.	0.992
sp|P02489|CRYAA_HUMAN Alpha-crystallin A chain OS=Homo sapiens OX=9606 GN=CRYAA PE=1 SV=2	S173	S	KPTSAPSS*******	HT1_ARATH	Pred.	0.732
sp|P02489|CRYAA_HUMAN Alpha-crystallin A chain OS=Homo sapiens OX=9606 GN=CRYAA PE=1 SV=2	S173	S	KPTSAPSS*******	IKKA_HUMAN	Pred.	0.661
sp|P02489|CRYAA_HUMAN Alpha-crystallin A chain OS=Homo sapiens OX=9606 GN=CRYAA PE=1 SV=2	S173	S	KPTSAPSS*******	IKKB_HUMAN	Pred.	0.981
sp|P02489|CRYAA_HUMAN Alpha-crystallin A chain OS=Homo sapiens OX=9606 GN=CRYAA PE=1 SV=2	S173	S	KPTSAPSS*******	KAPCA_BOVIN	Pred.	0.987
sp|P02489|CRYAA_HUMAN Alpha-crystallin A chain OS=Homo sapiens OX=9606 GN=CRYAA PE=1 SV=2	S173	S	KPTSAPSS*******	KAPCA_HUMAN	Pred.	1
sp|P02489|CRYAA_HUMAN Alpha-crystallin A chain OS=Homo sapiens OX=9606 GN=CRYAA PE=1 SV=2	S173	S	KPTSAPSS*******	KAPCA_MOUSE	Pred.	0.993
sp|P02489|CRYAA_HUMAN Alpha-crystallin A chain OS=Homo sapiens OX=9606 GN=CRYAA PE=1 SV=2	S173	S	KPTSAPSS*******	KAPCA_RAT	Pred.	0.989
sp|P02489|CRYAA_HUMAN Alpha-crystallin A chain OS=Homo sapiens OX=9606 GN=CRYAA PE=1 SV=2	S173	S	KPTSAPSS*******	KC1A_HUMAN	Pred.	1
sp|P02489|CRYAA_HUMAN Alpha-crystallin A chain OS=Homo sapiens OX=9606 GN=CRYAA PE=1 SV=2	S173	S	KPTSAPSS*******	KC1D_HUMAN	Pred.	0.963
sp|P02489|CRYAA_HUMAN Alpha-crystallin A chain OS=Homo sapiens OX=9606 GN=CRYAA PE=1 SV=2	S173	S	KPTSAPSS*******	KC1D_MOUSE	Pred.	0.948
sp|P02489|CRYAA_HUMAN Alpha-crystallin A chain OS=Homo sapiens OX=9606 GN=CRYAA PE=1 SV=2	S173	S	KPTSAPSS*******	KC1E_HUMAN	Pred.	0.914
sp|P02489|CRYAA_HUMAN Alpha-crystallin A chain OS=Homo sapiens OX=9606 GN=CRYAA PE=1 SV=2	S173	S	KPTSAPSS*******	KCC1A_HUMAN	Pred.	0.973
sp|P02489|CRYAA_HUMAN Alpha-crystallin A chain OS=Homo sapiens OX=9606 GN=CRYAA PE=1 SV=2	S173	S	KPTSAPSS*******	KCC2A_HUMAN	Pred.	0.994
sp|P02489|CRYAA_HUMAN Alpha-crystallin A chain OS=Homo sapiens OX=9606 GN=CRYAA PE=1 SV=2	S173	S	KPTSAPSS*******	KCC2A_MOUSE	Pred.	0.718
sp|P02489|CRYAA_HUMAN Alpha-crystallin A chain OS=Homo sapiens OX=9606 GN=CRYAA PE=1 SV=2	S173	S	KPTSAPSS*******	KCC2A_RAT	Pred.	0.796
sp|P02489|CRYAA_HUMAN Alpha-crystallin A chain OS=Homo sapiens OX=9606 GN=CRYAA PE=1 SV=2	S173	S	KPTSAPSS*******	KCC2B_RAT	Pred.	0.961
sp|P02489|CRYAA_HUMAN Alpha-crystallin A chain OS=Homo sapiens OX=9606 GN=CRYAA PE=1 SV=2	S173	S	KPTSAPSS*******	KGP1_BOVIN	Pred.	0.707
sp|P02489|CRYAA_HUMAN Alpha-crystallin A chain OS=Homo sapiens OX=9606 GN=CRYAA PE=1 SV=2	S173	S	KPTSAPSS*******	KGP1_HUMAN	Pred.	0.962
sp|P02489|CRYAA_HUMAN Alpha-crystallin A chain OS=Homo sapiens OX=9606 GN=CRYAA PE=1 SV=2	S173	S	KPTSAPSS*******	KGP2_HUMAN	Pred.	0.725
sp|P02489|CRYAA_HUMAN Alpha-crystallin A chain OS=Homo sapiens OX=9606 GN=CRYAA PE=1 SV=2	S173	S	KPTSAPSS*******	KPCA_BOVIN	Pred.	0.992
sp|P02489|CRYAA_HUMAN Alpha-crystallin A chain OS=Homo sapiens OX=9606 GN=CRYAA PE=1 SV=2	S173	S	KPTSAPSS*******	KPCA_HUMAN	Pred.	1
sp|P02489|CRYAA_HUMAN Alpha-crystallin A chain OS=Homo sapiens OX=9606 GN=CRYAA PE=1 SV=2	S173	S	KPTSAPSS*******	KPCA_MOUSE	Pred.	1
sp|P02489|CRYAA_HUMAN Alpha-crystallin A chain OS=Homo sapiens OX=9606 GN=CRYAA PE=1 SV=2	S173	S	KPTSAPSS*******	KPCA_RAT	Pred.	0.987
sp|P02489|CRYAA_HUMAN Alpha-crystallin A chain OS=Homo sapiens OX=9606 GN=CRYAA PE=1 SV=2	S173	S	KPTSAPSS*******	KPCB_HUMAN	Pred.	0.993
sp|P02489|CRYAA_HUMAN Alpha-crystallin A chain OS=Homo sapiens OX=9606 GN=CRYAA PE=1 SV=2	S173	S	KPTSAPSS*******	KPCB_MOUSE	Pred.	0.568
sp|P02489|CRYAA_HUMAN Alpha-crystallin A chain OS=Homo sapiens OX=9606 GN=CRYAA PE=1 SV=2	S173	S	KPTSAPSS*******	KPCB_RAT	Pred.	0.773
sp|P02489|CRYAA_HUMAN Alpha-crystallin A chain OS=Homo sapiens OX=9606 GN=CRYAA PE=1 SV=2	S173	S	KPTSAPSS*******	KPCD_HUMAN	Pred.	1
sp|P02489|CRYAA_HUMAN Alpha-crystallin A chain OS=Homo sapiens OX=9606 GN=CRYAA PE=1 SV=2	S173	S	KPTSAPSS*******	KPCD1_HUMAN	Pred.	0.988
sp|P02489|CRYAA_HUMAN Alpha-crystallin A chain OS=Homo sapiens OX=9606 GN=CRYAA PE=1 SV=2	S173	S	KPTSAPSS*******	KPCD2_HUMAN	Pred.	0.639
sp|P02489|CRYAA_HUMAN Alpha-crystallin A chain OS=Homo sapiens OX=9606 GN=CRYAA PE=1 SV=2	S173	S	KPTSAPSS*******	KPCE_HUMAN	Pred.	0.986
sp|P02489|CRYAA_HUMAN Alpha-crystallin A chain OS=Homo sapiens OX=9606 GN=CRYAA PE=1 SV=2	S173	S	KPTSAPSS*******	KPCI_HUMAN	Pred.	0.523
sp|P02489|CRYAA_HUMAN Alpha-crystallin A chain OS=Homo sapiens OX=9606 GN=CRYAA PE=1 SV=2	S173	S	KPTSAPSS*******	KPCZ_HUMAN	Pred.	0.908
sp|P02489|CRYAA_HUMAN Alpha-crystallin A chain OS=Homo sapiens OX=9606 GN=CRYAA PE=1 SV=2	S173	S	KPTSAPSS*******	KS6A1_HUMAN	Pred.	0.987
sp|P02489|CRYAA_HUMAN Alpha-crystallin A chain OS=Homo sapiens OX=9606 GN=CRYAA PE=1 SV=2	S173	S	KPTSAPSS*******	KS6A1_MOUSE	Pred.	0.996
sp|P02489|CRYAA_HUMAN Alpha-crystallin A chain OS=Homo sapiens OX=9606 GN=CRYAA PE=1 SV=2	S173	S	KPTSAPSS*******	KS6A3_HUMAN	Pred.	0.997
sp|P02489|CRYAA_HUMAN Alpha-crystallin A chain OS=Homo sapiens OX=9606 GN=CRYAA PE=1 SV=2	S173	S	KPTSAPSS*******	KS6A3_MOUSE	Pred.	1
sp|P02489|CRYAA_HUMAN Alpha-crystallin A chain OS=Homo sapiens OX=9606 GN=CRYAA PE=1 SV=2	S173	S	KPTSAPSS*******	KS6B1_HUMAN	Pred.	0.941
sp|P02489|CRYAA_HUMAN Alpha-crystallin A chain OS=Homo sapiens OX=9606 GN=CRYAA PE=1 SV=2	S173	S	KPTSAPSS*******	KS6B1_MOUSE	Pred.	0.706
sp|P02489|CRYAA_HUMAN Alpha-crystallin A chain OS=Homo sapiens OX=9606 GN=CRYAA PE=1 SV=2	S173	S	KPTSAPSS*******	KS6B1_RAT	Pred.	0.634
sp|P02489|CRYAA_HUMAN Alpha-crystallin A chain OS=Homo sapiens OX=9606 GN=CRYAA PE=1 SV=2	S173	S	KPTSAPSS*******	MAPK2_HUMAN	Pred.	0.571
sp|P02489|CRYAA_HUMAN Alpha-crystallin A chain OS=Homo sapiens OX=9606 GN=CRYAA PE=1 SV=2	S173	S	KPTSAPSS*******	MAPK2_MOUSE	Pred.	0.611
sp|P02489|CRYAA_HUMAN Alpha-crystallin A chain OS=Homo sapiens OX=9606 GN=CRYAA PE=1 SV=2	S173	S	KPTSAPSS*******	MK01_HUMAN	Pred.	1
sp|P02489|CRYAA_HUMAN Alpha-crystallin A chain OS=Homo sapiens OX=9606 GN=CRYAA PE=1 SV=2	S173	S	KPTSAPSS*******	MK01_MOUSE	Pred.	1
sp|P02489|CRYAA_HUMAN Alpha-crystallin A chain OS=Homo sapiens OX=9606 GN=CRYAA PE=1 SV=2	S173	S	KPTSAPSS*******	MK01_RAT	Pred.	1
sp|P02489|CRYAA_HUMAN Alpha-crystallin A chain OS=Homo sapiens OX=9606 GN=CRYAA PE=1 SV=2	S173	S	KPTSAPSS*******	MK03_HUMAN	Pred.	1
sp|P02489|CRYAA_HUMAN Alpha-crystallin A chain OS=Homo sapiens OX=9606 GN=CRYAA PE=1 SV=2	S173	S	KPTSAPSS*******	MK03_MOUSE	Pred.	1
sp|P02489|CRYAA_HUMAN Alpha-crystallin A chain OS=Homo sapiens OX=9606 GN=CRYAA PE=1 SV=2	S173	S	KPTSAPSS*******	MK03_RAT	Pred.	1
sp|P02489|CRYAA_HUMAN Alpha-crystallin A chain OS=Homo sapiens OX=9606 GN=CRYAA PE=1 SV=2	S173	S	KPTSAPSS*******	MK08_HUMAN	Pred.	1
sp|P02489|CRYAA_HUMAN Alpha-crystallin A chain OS=Homo sapiens OX=9606 GN=CRYAA PE=1 SV=2	S173	S	KPTSAPSS*******	MK08_MOUSE	Pred.	0.997
sp|P02489|CRYAA_HUMAN Alpha-crystallin A chain OS=Homo sapiens OX=9606 GN=CRYAA PE=1 SV=2	S173	S	KPTSAPSS*******	MK08_RAT	Pred.	0.941
sp|P02489|CRYAA_HUMAN Alpha-crystallin A chain OS=Homo sapiens OX=9606 GN=CRYAA PE=1 SV=2	S173	S	KPTSAPSS*******	MK09_HUMAN	Pred.	0.946
sp|P02489|CRYAA_HUMAN Alpha-crystallin A chain OS=Homo sapiens OX=9606 GN=CRYAA PE=1 SV=2	S173	S	KPTSAPSS*******	MK11_HUMAN	Pred.	1
sp|P02489|CRYAA_HUMAN Alpha-crystallin A chain OS=Homo sapiens OX=9606 GN=CRYAA PE=1 SV=2	S173	S	KPTSAPSS*******	MK12_HUMAN	Pred.	1
sp|P02489|CRYAA_HUMAN Alpha-crystallin A chain OS=Homo sapiens OX=9606 GN=CRYAA PE=1 SV=2	S173	S	KPTSAPSS*******	MK13_HUMAN	Pred.	0.997
sp|P02489|CRYAA_HUMAN Alpha-crystallin A chain OS=Homo sapiens OX=9606 GN=CRYAA PE=1 SV=2	S173	S	KPTSAPSS*******	MK14_HUMAN	Pred.	1
sp|P02489|CRYAA_HUMAN Alpha-crystallin A chain OS=Homo sapiens OX=9606 GN=CRYAA PE=1 SV=2	S173	S	KPTSAPSS*******	MK14_MOUSE	Pred.	1
sp|P02489|CRYAA_HUMAN Alpha-crystallin A chain OS=Homo sapiens OX=9606 GN=CRYAA PE=1 SV=2	S173	S	KPTSAPSS*******	MK14_RAT	Pred.	0.941
sp|P02489|CRYAA_HUMAN Alpha-crystallin A chain OS=Homo sapiens OX=9606 GN=CRYAA PE=1 SV=2	S173	S	KPTSAPSS*******	MTOR_HUMAN	Pred.	0.997
sp|P02489|CRYAA_HUMAN Alpha-crystallin A chain OS=Homo sapiens OX=9606 GN=CRYAA PE=1 SV=2	S173	S	KPTSAPSS*******	MTOR_MOUSE	Pred.	1
sp|P02489|CRYAA_HUMAN Alpha-crystallin A chain OS=Homo sapiens OX=9606 GN=CRYAA PE=1 SV=2	S173	S	KPTSAPSS*******	NEK6_HUMAN	Pred.	0.522
sp|P02489|CRYAA_HUMAN Alpha-crystallin A chain OS=Homo sapiens OX=9606 GN=CRYAA PE=1 SV=2	S173	S	KPTSAPSS*******	PAK1_HUMAN	Pred.	0.872
sp|P02489|CRYAA_HUMAN Alpha-crystallin A chain OS=Homo sapiens OX=9606 GN=CRYAA PE=1 SV=2	S173	S	KPTSAPSS*******	PDPK1_HUMAN	Pred.	0.69
sp|P02489|CRYAA_HUMAN Alpha-crystallin A chain OS=Homo sapiens OX=9606 GN=CRYAA PE=1 SV=2	S173	S	KPTSAPSS*******	PIM1_HUMAN	Pred.	0.884
sp|P02489|CRYAA_HUMAN Alpha-crystallin A chain OS=Homo sapiens OX=9606 GN=CRYAA PE=1 SV=2	S173	S	KPTSAPSS*******	PLK1_HUMAN	Pred.	1
sp|P02489|CRYAA_HUMAN Alpha-crystallin A chain OS=Homo sapiens OX=9606 GN=CRYAA PE=1 SV=2	S173	S	KPTSAPSS*******	PLK1_MOUSE	Pred.	0.589
sp|P02489|CRYAA_HUMAN Alpha-crystallin A chain OS=Homo sapiens OX=9606 GN=CRYAA PE=1 SV=2	S173	S	KPTSAPSS*******	PRKDC_HUMAN	Pred.	0.996
sp|P02489|CRYAA_HUMAN Alpha-crystallin A chain OS=Homo sapiens OX=9606 GN=CRYAA PE=1 SV=2	S173	S	KPTSAPSS*******	ROCK1_HUMAN	Pred.	0.917
sp|P02489|CRYAA_HUMAN Alpha-crystallin A chain OS=Homo sapiens OX=9606 GN=CRYAA PE=1 SV=2	S173	S	KPTSAPSS*******	ROCK2_HUMAN	Pred.	0.5
sp|P02489|CRYAA_HUMAN Alpha-crystallin A chain OS=Homo sapiens OX=9606 GN=CRYAA PE=1 SV=2	S173	S	KPTSAPSS*******	SGK1_HUMAN	Pred.	0.812
sp|P02489|CRYAA_HUMAN Alpha-crystallin A chain OS=Homo sapiens OX=9606 GN=CRYAA PE=1 SV=2	S173	S	KPTSAPSS*******	SGK1_MOUSE	Pred.	0.549
sp|P02489|CRYAA_HUMAN Alpha-crystallin A chain OS=Homo sapiens OX=9606 GN=CRYAA PE=1 SV=2	S173	S	KPTSAPSS*******	TBK1_HUMAN	Pred.	0.778
sp|P02489|CRYAA_HUMAN Alpha-crystallin A chain OS=Homo sapiens OX=9606 GN=CRYAA PE=1 SV=2	S173	S	KPTSAPSS*******	ULK1_HUMAN	Pred.	0.913

## Sheet: NetPhos3.1
>sp_P02489_CRYAA_HUMA 173 amino acids
#
# netphos-3.1b prediction results
#
# Sequence # x Context Score Kinase Answer
# -------------------------------------------------------------------
# sp_P02489_CRYAA_HUMA 4 T -MDVTIQHP 0.447 CaM-II .
# sp_P02489_CRYAA_HUMA 4 T -MDVTIQHP 0.425 GSK3 .
# sp_P02489_CRYAA_HUMA 4 T -MDVTIQHP 0.406 cdc2 .
# sp_P02489_CRYAA_HUMA 4 T -MDVTIQHP 0.357 CKI .
# sp_P02489_CRYAA_HUMA 4 T -MDVTIQHP 0.348 DNAPK .
# sp_P02489_CRYAA_HUMA 4 T -MDVTIQHP 0.317 p38MAPK .
# sp_P02489_CRYAA_HUMA 4 T -MDVTIQHP 0.301 ATM .
# sp_P02489_CRYAA_HUMA 4 T -MDVTIQHP 0.293 CKII .
# sp_P02489_CRYAA_HUMA 4 T -MDVTIQHP 0.282 PKG .
# sp_P02489_CRYAA_HUMA 4 T -MDVTIQHP 0.225 cdk5 .
# sp_P02489_CRYAA_HUMA 4 T -MDVTIQHP 0.196 RSK .
# sp_P02489_CRYAA_HUMA 4 T -MDVTIQHP 0.159 PKA .
# sp_P02489_CRYAA_HUMA 4 T -MDVTIQHP 0.130 PKC .
# sp_P02489_CRYAA_HUMA 4 T -MDVTIQHP 0.102 PKB .
# sp_P02489_CRYAA_HUMA 4 T -MDVTIQHP 0.049 unsp .
#
# sp_P02489_CRYAA_HUMA 13 T WFKRTLGPF 0.725 PKG YES
# sp_P02489_CRYAA_HUMA 13 T WFKRTLGPF 0.546 cdc2 YES
# sp_P02489_CRYAA_HUMA 13 T WFKRTLGPF 0.529 PKA YES
# sp_P02489_CRYAA_HUMA 13 T WFKRTLGPF 0.447 GSK3 .
# sp_P02489_CRYAA_HUMA 13 T WFKRTLGPF 0.416 CaM-II .
# sp_P02489_CRYAA_HUMA 13 T WFKRTLGPF 0.360 CKI .
# sp_P02489_CRYAA_HUMA 13 T WFKRTLGPF 0.351 DNAPK .
# sp_P02489_CRYAA_HUMA 13 T WFKRTLGPF 0.350 unsp .
# sp_P02489_CRYAA_HUMA 13 T WFKRTLGPF 0.348 p38MAPK .
# sp_P02489_CRYAA_HUMA 13 T WFKRTLGPF 0.257 PKC .
# sp_P02489_CRYAA_HUMA 13 T WFKRTLGPF 0.239 CKII .
# sp_P02489_CRYAA_HUMA 13 T WFKRTLGPF 0.239 ATM .
# sp_P02489_CRYAA_HUMA 13 T WFKRTLGPF 0.200 cdk5 .
# sp_P02489_CRYAA_HUMA 13 T WFKRTLGPF 0.179 RSK .
# sp_P02489_CRYAA_HUMA 13 T WFKRTLGPF 0.077 PKB .
#
# sp_P02489_CRYAA_HUMA 18 Y LGPFYPSRL 0.426 INSR .
# sp_P02489_CRYAA_HUMA 18 Y LGPFYPSRL 0.360 SRC .
# sp_P02489_CRYAA_HUMA 18 Y LGPFYPSRL 0.342 EGFR .
# sp_P02489_CRYAA_HUMA 18 Y LGPFYPSRL 0.027 unsp .
#
# sp_P02489_CRYAA_HUMA 20 S PFYPSRLFD 0.541 cdc2 YES
# sp_P02489_CRYAA_HUMA 20 S PFYPSRLFD 0.460 GSK3 .
# sp_P02489_CRYAA_HUMA 20 S PFYPSRLFD 0.437 CaM-II .
# sp_P02489_CRYAA_HUMA 20 S PFYPSRLFD 0.407 CKII .
# sp_P02489_CRYAA_HUMA 20 S PFYPSRLFD 0.358 CKI .
# sp_P02489_CRYAA_HUMA 20 S PFYPSRLFD 0.345 PKG .
# sp_P02489_CRYAA_HUMA 20 S PFYPSRLFD 0.340 DNAPK .
# sp_P02489_CRYAA_HUMA 20 S PFYPSRLFD 0.278 RSK .
# sp_P02489_CRYAA_HUMA 20 S PFYPSRLFD 0.273 ATM .
# sp_P02489_CRYAA_HUMA 20 S PFYPSRLFD 0.271 p38MAPK .
# sp_P02489_CRYAA_HUMA 20 S PFYPSRLFD 0.200 cdk5 .
# sp_P02489_CRYAA_HUMA 20 S PFYPSRLFD 0.175 PKC .
# sp_P02489_CRYAA_HUMA 20 S PFYPSRLFD 0.151 PKA .
# sp_P02489_CRYAA_HUMA 20 S PFYPSRLFD 0.083 PKB .
# sp_P02489_CRYAA_HUMA 20 S PFYPSRLFD 0.011 unsp .
#
# sp_P02489_CRYAA_HUMA 34 Y GLFEYDLLP 0.386 INSR .
# sp_P02489_CRYAA_HUMA 34 Y GLFEYDLLP 0.374 EGFR .
# sp_P02489_CRYAA_HUMA 34 Y GLFEYDLLP 0.371 SRC .
# sp_P02489_CRYAA_HUMA 34 Y GLFEYDLLP 0.044 unsp .
#
# sp_P02489_CRYAA_HUMA 41 S LPFLSSTIS 0.468 CKI .
# sp_P02489_CRYAA_HUMA 41 S LPFLSSTIS 0.462 GSK3 .
# sp_P02489_CRYAA_HUMA 41 S LPFLSSTIS 0.446 CaM-II .
# sp_P02489_CRYAA_HUMA 41 S LPFLSSTIS 0.412 cdc2 .
# sp_P02489_CRYAA_HUMA 41 S LPFLSSTIS 0.379 CKII .
# sp_P02489_CRYAA_HUMA 41 S LPFLSSTIS 0.370 PKG .
# sp_P02489_CRYAA_HUMA 41 S LPFLSSTIS 0.348 DNAPK .
# sp_P02489_CRYAA_HUMA 41 S LPFLSSTIS 0.340 PKA .
# sp_P02489_CRYAA_HUMA 41 S LPFLSSTIS 0.339 p38MAPK .
# sp_P02489_CRYAA_HUMA 41 S LPFLSSTIS 0.336 ATM .
# sp_P02489_CRYAA_HUMA 41 S LPFLSSTIS 0.274 RSK .
# sp_P02489_CRYAA_HUMA 41 S LPFLSSTIS 0.164 cdk5 .
# sp_P02489_CRYAA_HUMA 41 S LPFLSSTIS 0.106 PKC .
# sp_P02489_CRYAA_HUMA 41 S LPFLSSTIS 0.089 PKB .
# sp_P02489_CRYAA_HUMA 41 S LPFLSSTIS 0.006 unsp .
#
# sp_P02489_CRYAA_HUMA 42 S PFLSSTISP 0.670 PKC YES
# sp_P02489_CRYAA_HUMA 42 S PFLSSTISP 0.516 cdc2 YES
# sp_P02489_CRYAA_HUMA 42 S PFLSSTISP 0.460 CaM-II .
# sp_P02489_CRYAA_HUMA 42 S PFLSSTISP 0.458 GSK3 .
# sp_P02489_CRYAA_HUMA 42 S PFLSSTISP 0.367 CKI .
# sp_P02489_CRYAA_HUMA 42 S PFLSSTISP 0.343 PKG .
# sp_P02489_CRYAA_HUMA 42 S PFLSSTISP 0.342 DNAPK .
# sp_P02489_CRYAA_HUMA 42 S PFLSSTISP 0.324 RSK .
# sp_P02489_CRYAA_HUMA 42 S PFLSSTISP 0.285 ATM .
# sp_P02489_CRYAA_HUMA 42 S PFLSSTISP 0.279 CKII .
# sp_P02489_CRYAA_HUMA 42 S PFLSSTISP 0.274 p38MAPK .
# sp_P02489_CRYAA_HUMA 42 S PFLSSTISP 0.265 cdk5 .
# sp_P02489_CRYAA_HUMA 42 S PFLSSTISP 0.210 PKA .
# sp_P02489_CRYAA_HUMA 42 S PFLSSTISP 0.089 PKB .
# sp_P02489_CRYAA_HUMA 42 S PFLSSTISP 0.026 unsp .
#
# sp_P02489_CRYAA_HUMA 43 T FLSSTISPY 0.541 cdc2 YES
# sp_P02489_CRYAA_HUMA 43 T FLSSTISPY 0.524 PKG YES
# sp_P02489_CRYAA_HUMA 43 T FLSSTISPY 0.433 CaM-II .
# sp_P02489_CRYAA_HUMA 43 T FLSSTISPY 0.432 GSK3 .
# sp_P02489_CRYAA_HUMA 43 T FLSSTISPY 0.365 CKI .
# sp_P02489_CRYAA_HUMA 43 T FLSSTISPY 0.358 DNAPK .
# sp_P02489_CRYAA_HUMA 43 T FLSSTISPY 0.286 CKII .
# sp_P02489_CRYAA_HUMA 43 T FLSSTISPY 0.263 p38MAPK .
# sp_P02489_CRYAA_HUMA 43 T FLSSTISPY 0.248 ATM .
# sp_P02489_CRYAA_HUMA 43 T FLSSTISPY 0.189 cdk5 .
# sp_P02489_CRYAA_HUMA 43 T FLSSTISPY 0.185 RSK .
# sp_P02489_CRYAA_HUMA 43 T FLSSTISPY 0.168 PKA .
# sp_P02489_CRYAA_HUMA 43 T FLSSTISPY 0.101 PKC .
# sp_P02489_CRYAA_HUMA 43 T FLSSTISPY 0.073 PKB .
# sp_P02489_CRYAA_HUMA 43 T FLSSTISPY 0.041 unsp .
#
# sp_P02489_CRYAA_HUMA 45 S SSTISPYYR 0.525 cdk5 YES
# sp_P02489_CRYAA_HUMA 45 S SSTISPYYR 0.506 p38MAPK YES
# sp_P02489_CRYAA_HUMA 45 S SSTISPYYR 0.486 GSK3 .
# sp_P02489_CRYAA_HUMA 45 S SSTISPYYR 0.453 CaM-II .
# sp_P02489_CRYAA_HUMA 45 S SSTISPYYR 0.450 cdc2 .
# sp_P02489_CRYAA_HUMA 45 S SSTISPYYR 0.367 CKI .
# sp_P02489_CRYAA_HUMA 45 S SSTISPYYR 0.363 DNAPK .
# sp_P02489_CRYAA_HUMA 45 S SSTISPYYR 0.320 RSK .
# sp_P02489_CRYAA_HUMA 45 S SSTISPYYR 0.299 ATM .
# sp_P02489_CRYAA_HUMA 45 S SSTISPYYR 0.267 CKII .
# sp_P02489_CRYAA_HUMA 45 S SSTISPYYR 0.228 PKG .
# sp_P02489_CRYAA_HUMA 45 S SSTISPYYR 0.158 PKA .
# sp_P02489_CRYAA_HUMA 45 S SSTISPYYR 0.119 unsp .
# sp_P02489_CRYAA_HUMA 45 S SSTISPYYR 0.117 PKC .
# sp_P02489_CRYAA_HUMA 45 S SSTISPYYR 0.083 PKB .
#
# sp_P02489_CRYAA_HUMA 47 Y TISPYYRQS 0.407 INSR .
# sp_P02489_CRYAA_HUMA 47 Y TISPYYRQS 0.374 EGFR .
# sp_P02489_CRYAA_HUMA 47 Y TISPYYRQS 0.351 SRC .
# sp_P02489_CRYAA_HUMA 47 Y TISPYYRQS 0.016 unsp .
#
# sp_P02489_CRYAA_HUMA 48 Y ISPYYRQSL 0.447 INSR .
# sp_P02489_CRYAA_HUMA 48 Y ISPYYRQSL 0.376 SRC .
# sp_P02489_CRYAA_HUMA 48 Y ISPYYRQSL 0.349 EGFR .
# sp_P02489_CRYAA_HUMA 48 Y ISPYYRQSL 0.164 unsp .
#
# sp_P02489_CRYAA_HUMA 51 S YYRQSLFRT 0.817 unsp YES
# sp_P02489_CRYAA_HUMA 51 S YYRQSLFRT 0.696 PKA YES
# sp_P02489_CRYAA_HUMA 51 S YYRQSLFRT 0.642 PKC YES
# sp_P02489_CRYAA_HUMA 51 S YYRQSLFRT 0.445 GSK3 .
# sp_P02489_CRYAA_HUMA 51 S YYRQSLFRT 0.415 cdc2 .
# sp_P02489_CRYAA_HUMA 51 S YYRQSLFRT 0.413 CaM-II .
# sp_P02489_CRYAA_HUMA 51 S YYRQSLFRT 0.379 DNAPK .
# sp_P02489_CRYAA_HUMA 51 S YYRQSLFRT 0.368 CKI .
# sp_P02489_CRYAA_HUMA 51 S YYRQSLFRT 0.347 RSK .
# sp_P02489_CRYAA_HUMA 51 S YYRQSLFRT 0.312 p38MAPK .
# sp_P02489_CRYAA_HUMA 51 S YYRQSLFRT 0.302 PKG .
# sp_P02489_CRYAA_HUMA 51 S YYRQSLFRT 0.278 ATM .
# sp_P02489_CRYAA_HUMA 51 S YYRQSLFRT 0.243 cdk5 .
# sp_P02489_CRYAA_HUMA 51 S YYRQSLFRT 0.232 CKII .
# sp_P02489_CRYAA_HUMA 51 S YYRQSLFRT 0.096 PKB .
#
# sp_P02489_CRYAA_HUMA 55 T SLFRTVLDS 0.480 cdc2 .
# sp_P02489_CRYAA_HUMA 55 T SLFRTVLDS 0.468 GSK3 .
# sp_P02489_CRYAA_HUMA 55 T SLFRTVLDS 0.446 CaM-II .
# sp_P02489_CRYAA_HUMA 55 T SLFRTVLDS 0.378 PKG .
# sp_P02489_CRYAA_HUMA 55 T SLFRTVLDS 0.364 CKI .
# sp_P02489_CRYAA_HUMA 55 T SLFRTVLDS 0.355 PKC .
# sp_P02489_CRYAA_HUMA 55 T SLFRTVLDS 0.338 DNAPK .
# sp_P02489_CRYAA_HUMA 55 T SLFRTVLDS 0.328 CKII .
# sp_P02489_CRYAA_HUMA 55 T SLFRTVLDS 0.328 p38MAPK .
# sp_P02489_CRYAA_HUMA 55 T SLFRTVLDS 0.286 ATM .
# sp_P02489_CRYAA_HUMA 55 T SLFRTVLDS 0.249 cdk5 .
# sp_P02489_CRYAA_HUMA 55 T SLFRTVLDS 0.246 RSK .
# sp_P02489_CRYAA_HUMA 55 T SLFRTVLDS 0.144 PKA .
# sp_P02489_CRYAA_HUMA 55 T SLFRTVLDS 0.079 PKB .
# sp_P02489_CRYAA_HUMA 55 T SLFRTVLDS 0.043 unsp .
#
# sp_P02489_CRYAA_HUMA 59 S TVLDSGISE 0.949 unsp YES
# sp_P02489_CRYAA_HUMA 59 S TVLDSGISE 0.514 cdc2 YES
# sp_P02489_CRYAA_HUMA 59 S TVLDSGISE 0.458 GSK3 .
# sp_P02489_CRYAA_HUMA 59 S TVLDSGISE 0.451 CaM-II .
# sp_P02489_CRYAA_HUMA 59 S TVLDSGISE 0.440 CKII .
# sp_P02489_CRYAA_HUMA 59 S TVLDSGISE 0.368 CKI .
# sp_P02489_CRYAA_HUMA 59 S TVLDSGISE 0.359 p38MAPK .
# sp_P02489_CRYAA_HUMA 59 S TVLDSGISE 0.353 PKC .
# sp_P02489_CRYAA_HUMA 59 S TVLDSGISE 0.340 DNAPK .
# sp_P02489_CRYAA_HUMA 59 S TVLDSGISE 0.300 PKG .
# sp_P02489_CRYAA_HUMA 59 S TVLDSGISE 0.291 ATM .
# sp_P02489_CRYAA_HUMA 59 S TVLDSGISE 0.286 RSK .
# sp_P02489_CRYAA_HUMA 59 S TVLDSGISE 0.227 PKB .
# sp_P02489_CRYAA_HUMA 59 S TVLDSGISE 0.191 cdk5 .
# sp_P02489_CRYAA_HUMA 59 S TVLDSGISE 0.167 PKA .
#
# sp_P02489_CRYAA_HUMA 62 S DSGISEVRS 0.931 unsp YES
# sp_P02489_CRYAA_HUMA 62 S DSGISEVRS 0.485 cdc2 .
# sp_P02489_CRYAA_HUMA 62 S DSGISEVRS 0.469 CKI .
# sp_P02489_CRYAA_HUMA 62 S DSGISEVRS 0.463 GSK3 .
# sp_P02489_CRYAA_HUMA 62 S DSGISEVRS 0.453 CaM-II .
# sp_P02489_CRYAA_HUMA 62 S DSGISEVRS 0.389 CKII .
# sp_P02489_CRYAA_HUMA 62 S DSGISEVRS 0.361 RSK .
# sp_P02489_CRYAA_HUMA 62 S DSGISEVRS 0.354 p38MAPK .
# sp_P02489_CRYAA_HUMA 62 S DSGISEVRS 0.338 DNAPK .
# sp_P02489_CRYAA_HUMA 62 S DSGISEVRS 0.266 ATM .
# sp_P02489_CRYAA_HUMA 62 S DSGISEVRS 0.236 PKG .
# sp_P02489_CRYAA_HUMA 62 S DSGISEVRS 0.192 cdk5 .
# sp_P02489_CRYAA_HUMA 62 S DSGISEVRS 0.105 PKA .
# sp_P02489_CRYAA_HUMA 62 S DSGISEVRS 0.090 PKB .
# sp_P02489_CRYAA_HUMA 62 S DSGISEVRS 0.087 PKC .
#
# sp_P02489_CRYAA_HUMA 66 S SEVRSDRDK 0.997 unsp YES
# sp_P02489_CRYAA_HUMA 66 S SEVRSDRDK 0.459 cdc2 .
# sp_P02489_CRYAA_HUMA 66 S SEVRSDRDK 0.449 GSK3 .
# sp_P02489_CRYAA_HUMA 66 S SEVRSDRDK 0.437 CKII .
# sp_P02489_CRYAA_HUMA 66 S SEVRSDRDK 0.406 CaM-II .
# sp_P02489_CRYAA_HUMA 66 S SEVRSDRDK 0.367 CKI .
# sp_P02489_CRYAA_HUMA 66 S SEVRSDRDK 0.345 DNAPK .
# sp_P02489_CRYAA_HUMA 66 S SEVRSDRDK 0.337 p38MAPK .
# sp_P02489_CRYAA_HUMA 66 S SEVRSDRDK 0.307 PKG .
# sp_P02489_CRYAA_HUMA 66 S SEVRSDRDK 0.303 PKC .
# sp_P02489_CRYAA_HUMA 66 S SEVRSDRDK 0.280 ATM .
# sp_P02489_CRYAA_HUMA 66 S SEVRSDRDK 0.275 RSK .
# sp_P02489_CRYAA_HUMA 66 S SEVRSDRDK 0.194 cdk5 .
# sp_P02489_CRYAA_HUMA 66 S SEVRSDRDK 0.101 PKA .
# sp_P02489_CRYAA_HUMA 66 S SEVRSDRDK 0.080 PKB .
#
# sp_P02489_CRYAA_HUMA 81 S VKHFSPEDL 0.998 unsp YES
# sp_P02489_CRYAA_HUMA 81 S VKHFSPEDL 0.500 GSK3 .
# sp_P02489_CRYAA_HUMA 81 S VKHFSPEDL 0.469 p38MAPK .
# sp_P02489_CRYAA_HUMA 81 S VKHFSPEDL 0.468 CKI .
# sp_P02489_CRYAA_HUMA 81 S VKHFSPEDL 0.425 CaM-II .
# sp_P02489_CRYAA_HUMA 81 S VKHFSPEDL 0.403 CKII .
# sp_P02489_CRYAA_HUMA 81 S VKHFSPEDL 0.355 RSK .
# sp_P02489_CRYAA_HUMA 81 S VKHFSPEDL 0.355 ATM .
# sp_P02489_CRYAA_HUMA 81 S VKHFSPEDL 0.349 DNAPK .
# sp_P02489_CRYAA_HUMA 81 S VKHFSPEDL 0.326 cdc2 .
# sp_P02489_CRYAA_HUMA 81 S VKHFSPEDL 0.281 cdk5 .
# sp_P02489_CRYAA_HUMA 81 S VKHFSPEDL 0.257 PKA .
# sp_P02489_CRYAA_HUMA 81 S VKHFSPEDL 0.195 PKG .
# sp_P02489_CRYAA_HUMA 81 S VKHFSPEDL 0.081 PKB .
# sp_P02489_CRYAA_HUMA 81 S VKHFSPEDL 0.047 PKC .
#
# sp_P02489_CRYAA_HUMA 86 T PEDLTVKVQ 0.812 unsp YES
# sp_P02489_CRYAA_HUMA 86 T PEDLTVKVQ 0.663 PKC YES
# sp_P02489_CRYAA_HUMA 86 T PEDLTVKVQ 0.423 GSK3 .
# sp_P02489_CRYAA_HUMA 86 T PEDLTVKVQ 0.414 CaM-II .
# sp_P02489_CRYAA_HUMA 86 T PEDLTVKVQ 0.385 CKII .
# sp_P02489_CRYAA_HUMA 86 T PEDLTVKVQ 0.374 cdc2 .
# sp_P02489_CRYAA_HUMA 86 T PEDLTVKVQ 0.362 CKI .
# sp_P02489_CRYAA_HUMA 86 T PEDLTVKVQ 0.354 p38MAPK .
# sp_P02489_CRYAA_HUMA 86 T PEDLTVKVQ 0.344 DNAPK .
# sp_P02489_CRYAA_HUMA 86 T PEDLTVKVQ 0.277 PKG .
# sp_P02489_CRYAA_HUMA 86 T PEDLTVKVQ 0.259 ATM .
# sp_P02489_CRYAA_HUMA 86 T PEDLTVKVQ 0.217 RSK .
# sp_P02489_CRYAA_HUMA 86 T PEDLTVKVQ 0.174 cdk5 .
# sp_P02489_CRYAA_HUMA 86 T PEDLTVKVQ 0.106 PKA .
# sp_P02489_CRYAA_HUMA 86 T PEDLTVKVQ 0.094 PKB .
#
# sp_P02489_CRYAA_HUMA 109 Y DDHGYISRE 0.867 unsp YES
# sp_P02489_CRYAA_HUMA 109 Y DDHGYISRE 0.499 EGFR .
# sp_P02489_CRYAA_HUMA 109 Y DDHGYISRE 0.474 INSR .
# sp_P02489_CRYAA_HUMA 109 Y DDHGYISRE 0.456 SRC .
#
# sp_P02489_CRYAA_HUMA 111 S HGYISREFH 0.981 unsp YES
# sp_P02489_CRYAA_HUMA 111 S HGYISREFH 0.527 cdc2 YES
# sp_P02489_CRYAA_HUMA 111 S HGYISREFH 0.497 CKII .
# sp_P02489_CRYAA_HUMA 111 S HGYISREFH 0.460 GSK3 .
# sp_P02489_CRYAA_HUMA 111 S HGYISREFH 0.441 CaM-II .
# sp_P02489_CRYAA_HUMA 111 S HGYISREFH 0.411 ATM .
# sp_P02489_CRYAA_HUMA 111 S HGYISREFH 0.370 CKI .
# sp_P02489_CRYAA_HUMA 111 S HGYISREFH 0.344 DNAPK .
# sp_P02489_CRYAA_HUMA 111 S HGYISREFH 0.310 p38MAPK .
# sp_P02489_CRYAA_HUMA 111 S HGYISREFH 0.304 PKG .
# sp_P02489_CRYAA_HUMA 111 S HGYISREFH 0.278 RSK .
# sp_P02489_CRYAA_HUMA 111 S HGYISREFH 0.177 PKC .
# sp_P02489_CRYAA_HUMA 111 S HGYISREFH 0.164 cdk5 .
# sp_P02489_CRYAA_HUMA 111 S HGYISREFH 0.106 PKA .
# sp_P02489_CRYAA_HUMA 111 S HGYISREFH 0.085 PKB .
#
# sp_P02489_CRYAA_HUMA 118 Y FHRRYRLPS 0.448 INSR .
# sp_P02489_CRYAA_HUMA 118 Y FHRRYRLPS 0.384 EGFR .
# sp_P02489_CRYAA_HUMA 118 Y FHRRYRLPS 0.303 SRC .
# sp_P02489_CRYAA_HUMA 118 Y FHRRYRLPS 0.013 unsp .
#
# sp_P02489_CRYAA_HUMA 122 S YRLPSNVDQ 0.997 unsp YES
# sp_P02489_CRYAA_HUMA 122 S YRLPSNVDQ 0.737 PKB YES
# sp_P02489_CRYAA_HUMA 122 S YRLPSNVDQ 0.619 RSK YES
# sp_P02489_CRYAA_HUMA 122 S YRLPSNVDQ 0.488 cdc2 .
# sp_P02489_CRYAA_HUMA 122 S YRLPSNVDQ 0.461 GSK3 .
# sp_P02489_CRYAA_HUMA 122 S YRLPSNVDQ 0.455 PKG .
# sp_P02489_CRYAA_HUMA 122 S YRLPSNVDQ 0.451 CaM-II .
# sp_P02489_CRYAA_HUMA 122 S YRLPSNVDQ 0.361 CKI .
# sp_P02489_CRYAA_HUMA 122 S YRLPSNVDQ 0.340 DNAPK .
# sp_P02489_CRYAA_HUMA 122 S YRLPSNVDQ 0.318 cdk5 .
# sp_P02489_CRYAA_HUMA 122 S YRLPSNVDQ 0.278 PKA .
# sp_P02489_CRYAA_HUMA 122 S YRLPSNVDQ 0.266 PKC .
# sp_P02489_CRYAA_HUMA 122 S YRLPSNVDQ 0.265 ATM .
# sp_P02489_CRYAA_HUMA 122 S YRLPSNVDQ 0.262 p38MAPK .
# sp_P02489_CRYAA_HUMA 122 S YRLPSNVDQ 0.261 CKII .
#
# sp_P02489_CRYAA_HUMA 127 S NVDQSALSC 0.535 cdc2 YES
# sp_P02489_CRYAA_HUMA 127 S NVDQSALSC 0.447 CaM-II .
# sp_P02489_CRYAA_HUMA 127 S NVDQSALSC 0.417 GSK3 .
# sp_P02489_CRYAA_HUMA 127 S NVDQSALSC 0.363 CKI .
# sp_P02489_CRYAA_HUMA 127 S NVDQSALSC 0.354 DNAPK .
# sp_P02489_CRYAA_HUMA 127 S NVDQSALSC 0.331 p38MAPK .
# sp_P02489_CRYAA_HUMA 127 S NVDQSALSC 0.320 CKII .
# sp_P02489_CRYAA_HUMA 127 S NVDQSALSC 0.286 ATM .
# sp_P02489_CRYAA_HUMA 127 S NVDQSALSC 0.286 PKG .
# sp_P02489_CRYAA_HUMA 127 S NVDQSALSC 0.282 RSK .
# sp_P02489_CRYAA_HUMA 127 S NVDQSALSC 0.246 PKA .
# sp_P02489_CRYAA_HUMA 127 S NVDQSALSC 0.225 cdk5 .
# sp_P02489_CRYAA_HUMA 127 S NVDQSALSC 0.217 PKC .
# sp_P02489_CRYAA_HUMA 127 S NVDQSALSC 0.086 PKB .
# sp_P02489_CRYAA_HUMA 127 S NVDQSALSC 0.039 unsp .
#
# sp_P02489_CRYAA_HUMA 130 S QSALSCSLS 0.796 unsp YES
# sp_P02489_CRYAA_HUMA 130 S QSALSCSLS 0.562 cdc2 YES
# sp_P02489_CRYAA_HUMA 130 S QSALSCSLS 0.472 CaM-II .
# sp_P02489_CRYAA_HUMA 130 S QSALSCSLS 0.470 GSK3 .
# sp_P02489_CRYAA_HUMA 130 S QSALSCSLS 0.436 CKII .
# sp_P02489_CRYAA_HUMA 130 S QSALSCSLS 0.407 CKI .
# sp_P02489_CRYAA_HUMA 130 S QSALSCSLS 0.404 p38MAPK .
# sp_P02489_CRYAA_HUMA 130 S QSALSCSLS 0.360 DNAPK .
# sp_P02489_CRYAA_HUMA 130 S QSALSCSLS 0.355 RSK .
# sp_P02489_CRYAA_HUMA 130 S QSALSCSLS 0.302 ATM .
# sp_P02489_CRYAA_HUMA 130 S QSALSCSLS 0.264 PKG .
# sp_P02489_CRYAA_HUMA 130 S QSALSCSLS 0.206 PKC .
# sp_P02489_CRYAA_HUMA 130 S QSALSCSLS 0.188 cdk5 .
# sp_P02489_CRYAA_HUMA 130 S QSALSCSLS 0.132 PKA .
# sp_P02489_CRYAA_HUMA 130 S QSALSCSLS 0.081 PKB .
#
# sp_P02489_CRYAA_HUMA 132 S ALSCSLSAD 0.484 cdc2 .
# sp_P02489_CRYAA_HUMA 132 S ALSCSLSAD 0.458 GSK3 .
# sp_P02489_CRYAA_HUMA 132 S ALSCSLSAD 0.429 DNAPK .
# sp_P02489_CRYAA_HUMA 132 S ALSCSLSAD 0.427 CaM-II .
# sp_P02489_CRYAA_HUMA 132 S ALSCSLSAD 0.381 CKI .
# sp_P02489_CRYAA_HUMA 132 S ALSCSLSAD 0.365 CKII .
# sp_P02489_CRYAA_HUMA 132 S ALSCSLSAD 0.276 RSK .
# sp_P02489_CRYAA_HUMA 132 S ALSCSLSAD 0.271 ATM .
# sp_P02489_CRYAA_HUMA 132 S ALSCSLSAD 0.256 PKG .
# sp_P02489_CRYAA_HUMA 132 S ALSCSLSAD 0.242 PKA .
# sp_P02489_CRYAA_HUMA 132 S ALSCSLSAD 0.239 p38MAPK .
# sp_P02489_CRYAA_HUMA 132 S ALSCSLSAD 0.167 cdk5 .
# sp_P02489_CRYAA_HUMA 132 S ALSCSLSAD 0.151 PKC .
# sp_P02489_CRYAA_HUMA 132 S ALSCSLSAD 0.074 PKB .
# sp_P02489_CRYAA_HUMA 132 S ALSCSLSAD 0.029 unsp .
#
# sp_P02489_CRYAA_HUMA 134 S SCSLSADGM 0.565 CKI YES
# sp_P02489_CRYAA_HUMA 134 S SCSLSADGM 0.466 CaM-II .
# sp_P02489_CRYAA_HUMA 134 S SCSLSADGM 0.452 GSK3 .
# sp_P02489_CRYAA_HUMA 134 S SCSLSADGM 0.410 cdc2 .
# sp_P02489_CRYAA_HUMA 134 S SCSLSADGM 0.374 CKII .
# sp_P02489_CRYAA_HUMA 134 S SCSLSADGM 0.360 DNAPK .
# sp_P02489_CRYAA_HUMA 134 S SCSLSADGM 0.317 p38MAPK .
# sp_P02489_CRYAA_HUMA 134 S SCSLSADGM 0.314 ATM .
# sp_P02489_CRYAA_HUMA 134 S SCSLSADGM 0.312 RSK .
# sp_P02489_CRYAA_HUMA 134 S SCSLSADGM 0.256 PKG .
# sp_P02489_CRYAA_HUMA 134 S SCSLSADGM 0.230 PKA .
# sp_P02489_CRYAA_HUMA 134 S SCSLSADGM 0.218 cdk5 .
# sp_P02489_CRYAA_HUMA 134 S SCSLSADGM 0.115 PKC .
# sp_P02489_CRYAA_HUMA 134 S SCSLSADGM 0.078 PKB .
# sp_P02489_CRYAA_HUMA 134 S SCSLSADGM 0.033 unsp .
#
# sp_P02489_CRYAA_HUMA 140 T DGMLTFCGP 0.672 unsp YES
# sp_P02489_CRYAA_HUMA 140 T DGMLTFCGP 0.573 PKC YES
# sp_P02489_CRYAA_HUMA 140 T DGMLTFCGP 0.452 GSK3 .
# sp_P02489_CRYAA_HUMA 140 T DGMLTFCGP 0.430 CaM-II .
# sp_P02489_CRYAA_HUMA 140 T DGMLTFCGP 0.402 CKI .
# sp_P02489_CRYAA_HUMA 140 T DGMLTFCGP 0.399 cdc2 .
# sp_P02489_CRYAA_HUMA 140 T DGMLTFCGP 0.362 p38MAPK .
# sp_P02489_CRYAA_HUMA 140 T DGMLTFCGP 0.350 CKII .
# sp_P02489_CRYAA_HUMA 140 T DGMLTFCGP 0.341 DNAPK .
# sp_P02489_CRYAA_HUMA 140 T DGMLTFCGP 0.270 RSK .
# sp_P02489_CRYAA_HUMA 140 T DGMLTFCGP 0.260 ATM .
# sp_P02489_CRYAA_HUMA 140 T DGMLTFCGP 0.255 PKG .
# sp_P02489_CRYAA_HUMA 140 T DGMLTFCGP 0.202 cdk5 .
# sp_P02489_CRYAA_HUMA 140 T DGMLTFCGP 0.093 PKB .
# sp_P02489_CRYAA_HUMA 140 T DGMLTFCGP 0.081 PKA .
#
# sp_P02489_CRYAA_HUMA 148 T PKIQTGLDA 0.739 unsp YES
# sp_P02489_CRYAA_HUMA 148 T PKIQTGLDA 0.464 PKC .
# sp_P02489_CRYAA_HUMA 148 T PKIQTGLDA 0.463 cdc2 .
# sp_P02489_CRYAA_HUMA 148 T PKIQTGLDA 0.450 CKII .
# sp_P02489_CRYAA_HUMA 148 T PKIQTGLDA 0.446 CaM-II .
# sp_P02489_CRYAA_HUMA 148 T PKIQTGLDA 0.431 GSK3 .
# sp_P02489_CRYAA_HUMA 148 T PKIQTGLDA 0.361 CKI .
# sp_P02489_CRYAA_HUMA 148 T PKIQTGLDA 0.344 DNAPK .
# sp_P02489_CRYAA_HUMA 148 T PKIQTGLDA 0.287 p38MAPK .
# sp_P02489_CRYAA_HUMA 148 T PKIQTGLDA 0.243 ATM .
# sp_P02489_CRYAA_HUMA 148 T PKIQTGLDA 0.239 PKG .
# sp_P02489_CRYAA_HUMA 148 T PKIQTGLDA 0.217 RSK .
# sp_P02489_CRYAA_HUMA 148 T PKIQTGLDA 0.171 cdk5 .
# sp_P02489_CRYAA_HUMA 148 T PKIQTGLDA 0.164 PKA .
# sp_P02489_CRYAA_HUMA 148 T PKIQTGLDA 0.084 PKB .
#
# sp_P02489_CRYAA_HUMA 153 T GLDATHAER 0.505 CKII YES
# sp_P02489_CRYAA_HUMA 153 T GLDATHAER 0.433 CaM-II .
# sp_P02489_CRYAA_HUMA 153 T GLDATHAER 0.432 GSK3 .
# sp_P02489_CRYAA_HUMA 153 T GLDATHAER 0.381 DNAPK .
# sp_P02489_CRYAA_HUMA 153 T GLDATHAER 0.377 cdc2 .
# sp_P02489_CRYAA_HUMA 153 T GLDATHAER 0.363 PKG .
# sp_P02489_CRYAA_HUMA 153 T GLDATHAER 0.360 CKI .
# sp_P02489_CRYAA_HUMA 153 T GLDATHAER 0.332 p38MAPK .
# sp_P02489_CRYAA_HUMA 153 T GLDATHAER 0.313 ATM .
# sp_P02489_CRYAA_HUMA 153 T GLDATHAER 0.218 RSK .
# sp_P02489_CRYAA_HUMA 153 T GLDATHAER 0.189 cdk5 .
# sp_P02489_CRYAA_HUMA 153 T GLDATHAER 0.144 PKC .
# sp_P02489_CRYAA_HUMA 153 T GLDATHAER 0.137 PKA .
# sp_P02489_CRYAA_HUMA 153 T GLDATHAER 0.111 unsp .
# sp_P02489_CRYAA_HUMA 153 T GLDATHAER 0.071 PKB .
#
# sp_P02489_CRYAA_HUMA 162 S AIPVSREEK 0.996 unsp YES
# sp_P02489_CRYAA_HUMA 162 S AIPVSREEK 0.571 CKII YES
# sp_P02489_CRYAA_HUMA 162 S AIPVSREEK 0.494 GSK3 .
# sp_P02489_CRYAA_HUMA 162 S AIPVSREEK 0.474 CKI .
# sp_P02489_CRYAA_HUMA 162 S AIPVSREEK 0.444 cdc2 .
# sp_P02489_CRYAA_HUMA 162 S AIPVSREEK 0.422 CaM-II .
# sp_P02489_CRYAA_HUMA 162 S AIPVSREEK 0.384 PKG .
# sp_P02489_CRYAA_HUMA 162 S AIPVSREEK 0.378 ATM .
# sp_P02489_CRYAA_HUMA 162 S AIPVSREEK 0.350 DNAPK .
# sp_P02489_CRYAA_HUMA 162 S AIPVSREEK 0.292 RSK .
# sp_P02489_CRYAA_HUMA 162 S AIPVSREEK 0.284 p38MAPK .
# sp_P02489_CRYAA_HUMA 162 S AIPVSREEK 0.211 PKC .
# sp_P02489_CRYAA_HUMA 162 S AIPVSREEK 0.206 PKA .
# sp_P02489_CRYAA_HUMA 162 S AIPVSREEK 0.202 PKB .
# sp_P02489_CRYAA_HUMA 162 S AIPVSREEK 0.198 cdk5 .
#
# sp_P02489_CRYAA_HUMA 168 T EEKPTSAPS 0.474 GSK3 .
# sp_P02489_CRYAA_HUMA 168 T EEKPTSAPS 0.473 PKG .
# sp_P02489_CRYAA_HUMA 168 T EEKPTSAPS 0.417 CKII .
# sp_P02489_CRYAA_HUMA 168 T EEKPTSAPS 0.400 CaM-II .
# sp_P02489_CRYAA_HUMA 168 T EEKPTSAPS 0.360 CKI .
# sp_P02489_CRYAA_HUMA 168 T EEKPTSAPS 0.340 DNAPK .
# sp_P02489_CRYAA_HUMA 168 T EEKPTSAPS 0.311 cdc2 .
# sp_P02489_CRYAA_HUMA 168 T EEKPTSAPS 0.300 PKB .
# sp_P02489_CRYAA_HUMA 168 T EEKPTSAPS 0.293 PKC .
# sp_P02489_CRYAA_HUMA 168 T EEKPTSAPS 0.286 p38MAPK .
# sp_P02489_CRYAA_HUMA 168 T EEKPTSAPS 0.261 ATM .
# sp_P02489_CRYAA_HUMA 168 T EEKPTSAPS 0.252 RSK .
# sp_P02489_CRYAA_HUMA 168 T EEKPTSAPS 0.194 unsp .
# sp_P02489_CRYAA_HUMA 168 T EEKPTSAPS 0.174 cdk5 .
# sp_P02489_CRYAA_HUMA 168 T EEKPTSAPS 0.112 PKA .
#
# sp_P02489_CRYAA_HUMA 169 S EKPTSAPSS 0.857 unsp YES
# sp_P02489_CRYAA_HUMA 169 S EKPTSAPSS 0.493 GSK3 .
# sp_P02489_CRYAA_HUMA 169 S EKPTSAPSS 0.461 cdc2 .
# sp_P02489_CRYAA_HUMA 169 S EKPTSAPSS 0.439 CaM-II .
# sp_P02489_CRYAA_HUMA 169 S EKPTSAPSS 0.412 p38MAPK .
# sp_P02489_CRYAA_HUMA 169 S EKPTSAPSS 0.396 CKI .
# sp_P02489_CRYAA_HUMA 169 S EKPTSAPSS 0.353 DNAPK .
# sp_P02489_CRYAA_HUMA 169 S EKPTSAPSS 0.331 ATM .
# sp_P02489_CRYAA_HUMA 169 S EKPTSAPSS 0.323 RSK .
# sp_P02489_CRYAA_HUMA 169 S EKPTSAPSS 0.314 CKII .
# sp_P02489_CRYAA_HUMA 169 S EKPTSAPSS 0.278 cdk5 .
# sp_P02489_CRYAA_HUMA 169 S EKPTSAPSS 0.253 PKG .
# sp_P02489_CRYAA_HUMA 169 S EKPTSAPSS 0.197 PKA .
# sp_P02489_CRYAA_HUMA 169 S EKPTSAPSS 0.157 PKC .
# sp_P02489_CRYAA_HUMA 169 S EKPTSAPSS 0.134 PKB .
#
# sp_P02489_CRYAA_HUMA 172 S TSAPSS--- 0.479 GSK3 .
# sp_P02489_CRYAA_HUMA 172 S TSAPSS--- 0.468 unsp .
# sp_P02489_CRYAA_HUMA 172 S TSAPSS--- 0.447 CaM-II .
# sp_P02489_CRYAA_HUMA 172 S TSAPSS--- 0.422 cdc2 .
# sp_P02489_CRYAA_HUMA 172 S TSAPSS--- 0.383 PKG .
# sp_P02489_CRYAA_HUMA 172 S TSAPSS--- 0.378 CKI .
# sp_P02489_CRYAA_HUMA 172 S TSAPSS--- 0.366 CKII .
# sp_P02489_CRYAA_HUMA 172 S TSAPSS--- 0.345 DNAPK .
# sp_P02489_CRYAA_HUMA 172 S TSAPSS--- 0.338 ATM .
# sp_P02489_CRYAA_HUMA 172 S TSAPSS--- 0.298 RSK .
# sp_P02489_CRYAA_HUMA 172 S TSAPSS--- 0.277 p38MAPK .
# sp_P02489_CRYAA_HUMA 172 S TSAPSS--- 0.200 cdk5 .
# sp_P02489_CRYAA_HUMA 172 S TSAPSS--- 0.182 PKC .
# sp_P02489_CRYAA_HUMA 172 S TSAPSS--- 0.158 PKA .
# sp_P02489_CRYAA_HUMA 172 S TSAPSS--- 0.073 PKB .
#
# sp_P02489_CRYAA_HUMA 173 S SAPSS---- 0.754 unsp YES
# sp_P02489_CRYAA_HUMA 173 S SAPSS---- 0.478 GSK3 .
# sp_P02489_CRYAA_HUMA 173 S SAPSS---- 0.471 PKC .
# sp_P02489_CRYAA_HUMA 173 S SAPSS---- 0.432 CaM-II .
# sp_P02489_CRYAA_HUMA 173 S SAPSS---- 0.412 CKII .
# sp_P02489_CRYAA_HUMA 173 S SAPSS---- 0.395 CKI .
# sp_P02489_CRYAA_HUMA 173 S SAPSS---- 0.381 DNAPK .
# sp_P02489_CRYAA_HUMA 173 S SAPSS---- 0.365 cdc2 .
# sp_P02489_CRYAA_HUMA 173 S SAPSS---- 0.360 RSK .
# sp_P02489_CRYAA_HUMA 173 S SAPSS---- 0.359 p38MAPK .
# sp_P02489_CRYAA_HUMA 173 S SAPSS---- 0.323 ATM .
# sp_P02489_CRYAA_HUMA 173 S SAPSS---- 0.299 cdk5 .
# sp_P02489_CRYAA_HUMA 173 S SAPSS---- 0.249 PKG .
# sp_P02489_CRYAA_HUMA 173 S SAPSS---- 0.221 PKA .
# sp_P02489_CRYAA_HUMA 173 S SAPSS---- 0.077 PKB .
#
MDVTIQHPWFKRTLGPFYPSRLFDQFFGEGLFEYDLLPFLSSTISPYYRQ # 50
SLFRTVLDSGISEVRSDRDKFVIFLDVKHFSPEDLTVKVQDDFVEIHGKH # 100
NERQDDHGYISREFHRRYRLPSNVDQSALSCSLSADGMLTFCGPKIQTGL # 150
DATHAERAIPVSREEKPTSAPSS # 200
%1 ............T......S.....................ST.S..... # 50
%1 S.......S..S...S..............S....T.............. # 100
%1 ........Y.S..........S....S..S...S.....T.......T.. # 150
%1 ..T........S......S...S

## Sheet: Phospho.ELM
Res.	Pos.	Sequence	Kinase	PMID	Src	Cons.	ELM	Binding Domain	SMART/Pfam	IUPRED score	PDB	P3D Acc.
T	13	VTIQHPWFKRTLGPFYPSRLF	-	12060738	LTP	0.1		-	Crystallin	0.06	-	medium
S	45	DLLPFLSSTISPYYRQSLFRT	-	12060738	LTP	0.91		-	Crystallin	0.04	-	medium
S	122	REFHRRYRLPSNVDQSALSCS	-	12060738	LTP	0.82		-	HSP20	0.27	-	medium
T	140	SCSLSADGMLTFCGPKIQTGL	-	12060738	LTP	0.97		-	HSP20	0.26	-	medium

## Sheet: PhosphoNet S122
Phosphoites
S122
Protein Kinase Match	Human Kinase Short Name	Human UniProt. ID	Kinase Predictor V2 Score	Human Kinase Short Name	Human UniProt. ID	Kinase Predictor V2 Score - Proximity
Kinase 1:	PIM1	P11309	615	PIM1	P11309	646
Kinase 2:	Pim3 (AL549548)	P58750	604	Pim3 (AL549548)	P58750	635
Kinase 3:	PIM2	Q9P1W9	580	p70S6K (RPS6KB1)	P23443	633
Kinase 4:	PRKX	P51817	567	PRKX	P51817	632
Kinase 5:	p70S6K (RPS6KB1)	P23443	559	PKACa (PRKACA)	P17612	627
Kinase 6:	PKACa (PRKACA)	P17612	555	PKACb PRKACB	P22694	627
Kinase 7:	PKACb PRKACB	P22694	555	PKG2 (PRKG2)	Q13237	627
Kinase 8:	PRKY	O43930	550	PKG1 (PRKG1)	Q13976	627
Kinase 9:	p70S6Kb (RPS6KB2)	Q9UBS0	549	p70S6Kb (RPS6KB2)	Q9UBS0	620
Kinase 10:	MAPKAPK3	Q16644	549	MAPKAPK3	Q16644	615
Kinase 11:	PKG1 (PRKG1)	Q13976	545	PRKY	O43930	612
Kinase 12:	MAPKAPK2	P49137	541	PIM2	Q9P1W9	610
Kinase 13:	PKG2 (PRKG2)	Q13237	540	MAPKAPK2	P49137	605
Kinase 14:	RSK1 (RPS6KA2)	Q15418	534	SGK2	Q9HBY8	598
Kinase 15:	RSK3 (RPS6KA1)	Q15349	532	RSK3 (RPS6KA1)	Q15349	597
Kinase 16:	RSK4 (RPS6KA6)	Q9UK32	531	SGK	O00141	596
Kinase 17:	RSK2 (RPS6KA3)	P51812	530	RSK1 (RPS6KA2)	Q15418	594
Kinase 18:	SGK2	Q9HBY8	529	RSK4 (RPS6KA6)	Q9UK32	592
Kinase 19:	SGK	O00141	527	RSK2 (RPS6KA3)	P51812	591
Kinase 20:	SGK3 (SGKL)	Q96BR1	522	SGK3 (SGKL)	Q96BR1	588
Kinase 21:	PSKH1 (HUMPSKB)	P11801	520	AKT1	P31749	581
Kinase 22:	MSK1 (RPS6KA5)	O75582	518	PSKH1 (HUMPSKB)	P11801	581
Kinase 23:	AKT1	P31749	514	AKT3	Q9Y243	578
Kinase 24:	AKT2	P31751	510	AKT2	P31751	573
Kinase 25:	AKT3	Q9Y243	505	PKACg (PRKACG)	P22612	569
Kinase 26:	PKACg (PRKACG)	P22612	500	DAPK2	Q9UIK4	567
Kinase 27:	MSK2 (RPS6KA4)	O75676	493	MSK1 (RPS6KA5)	O75582	565
Kinase 28:	DAPK2	Q9UIK4	492	ROCK1	Q13464	559
Kinase 29:	ADCK3 (LOC56997)	Q8NI60	485	MSK2 (RPS6KA4)	O75676	556
Kinase 30:	caMLCK (MLCK)	Q32MK0	481	CAMK2g	Q13555	545
Kinase 31:	SgK085 (LOC134927)	Q86YV6	476	NDR1 (NDR)	Q15208	542
Kinase 32:	MSK1 (RPS6KA5)	O75582	476	CAMK2d	Q13557	539
Kinase 33:	PKN1 (PRKCL1)	Q16512	475	CAMK2a	Q9UQM7	539
Kinase 34:	PKN2 (PRKCL2)	Q16513	475	PSKH2	Q96QS6	536
Kinase 35:	CAMK1g	Q96NX5	473	CAMK2b	Q13554	533
Kinase 36:	skMLCK (MYLK2)	Q9H1R3	473	PKCe (PRKCE)	Q02156	531
Kinase 37:	PSKH2	Q96QS6	472	caMLCK (MLCK)	Q32MK0	530
Kinase 38:	CAMK2g	Q13555	471	MSK1 (RPS6KA5)	O75582	529
Kinase 39:	DCAMKL2 (BI035543)	Q8N568	471	skMLCK (MYLK2)	Q9H1R3	528
Kinase 40:	ANPa (NPR1)	P16066	468	PKN3 (PKNBETA)	Q6P5Z2	528
Kinase 41:	CAMK2d	Q13557	467	PKCb (PRKCB1)	P05771	527
Kinase 42:	CAMK2a	Q9UQM7	467	PKCh (PRKCH)	P24723	527
Kinase 43:	NDR1 (NDR)	Q15208	466	ROCK2	O75116	526
Kinase 44:	CAMK2b	Q13554	463	PKCa (PRKCA)	P17252	525
Kinase 45:	PKN3 (PKNBETA)	Q6P5Z2	462	CAMK1g	Q96NX5	525
Kinase 46:	ROCK1	Q13464	462	PKN1 (PRKCL1)	Q16512	523
Kinase 47:	PKCb (PRKCB1)	P05771	461	PKN2 (PRKCL2)	Q16513	523
Kinase 48:	DRAK1 (STK17A)	Q9UEE5	459	DCAMKL2 (BI035543)	Q8N568	522
Kinase 49:	PKCa (PRKCA)	P17252	459	PKCt (PRKCQ)	Q04759	520
Kinase 50:	DAPK1	P53355	458

## Sheet: PhosphoNet T148
T148
Protein Kinase Match	Human Kinase Short Name	Human UniProt. ID	Kinase Predictor V2 Score	Human Kinase Short Name	Human UniProt. ID	Kinase Predictor V2 Score - Proximity
Kinase 1:	MEK4 (MAP2K4)	P45985	90	LKB1 (STK11)	Q15831	157
Kinase 2:	MEK7 (MAP2K7)	O14733	80	MEK4 (MAP2K4)	P45985	143
Kinase 3:	MEK1 (MAP2K1)	Q02750	76	IKKE	Q14164	141
Kinase 4:	LKB1 (STK11)	Q15831	70	MELK (KIAA0175)	Q14680	141
Kinase 5:	SgK288	Q8NFD2	67	IKKb (IKBKINASE)	O14920	139
Kinase 6:	IRAK4 (LOC51135)	Q9NWZ3	62	SNRK (FLJ20224)	Q9NRH2	137
Kinase 7:	MEK2 (MAP2K2)	P36507	59	PKG2 (PRKG2)	Q13237	137
Kinase 8:	IRAK1	P51617	45	PIM1	P11309	135
Kinase 9:	ADCK3 (LOC56997)	Q8NI60	44	IKKa (CHUK)	O15111	135
Kinase 10:	MELK (KIAA0175)	Q14680	43	p38a MAPK (MAPK14)	Q16539	135
Kinase 11:	MLK4 (DJ862P8.3)	Q5TCX8	37	PKG1 (PRKG1)	Q13976	133
Kinase 12:	MEK6 (MAP2K6)	P52564	36	BRSK2 (AL538014)	Q8IWQ3	133
Kinase 13:	MEK3 (MAP2K3)	P46734	35	BRSK1 (KIAA1811)	Q8TDC3	133
Kinase 14:	TSSK1 (FKSG81)	Q9BXA7	34	PDK1 (PDPK1)	O15530	132
Kinase 15:	CaMKK1 (DKFZP761M0423)	Q8N5S9	33	PSKH1 (HUMPSKB)	P11801	132
Kinase 16:	MLK2 (MAP3K10)	Q02779	32	p38d MAPK (MAPK13)	O15264	131
Kinase 17:	HIPK4 (BG105231)	Q8NE63	32	p70S6Kb (RPS6KB2)	Q9UBS0	130
Kinase 18:	SSTK	Q9BXA6	32	Pim3 (AL549548)	P58750	130
Kinase 19:	ANKRD3 (RIPK4)	P57078	31	MEK7 (MAP2K7)	O14733	129
Kinase 20:	TSSK2 (STK22B)	Q96PF2	30	p70S6K (RPS6KB1)	P23443	129
Kinase 21:	IKKb (IKBKINASE)	O14920	30	CDK7	P50613	129
Kinase 22:	BRSK2 (AL538014)	Q8IWQ3	28	PIM2	Q9P1W9	128
Kinase 23:	BRSK1 (KIAA1811)	Q8TDC3	28	p38g MAPK (MAPK12)	P53778	126
Kinase 24:	ADCK1	Q9UIE6	27	CaMKK1 (DKFZP761M0423)	Q8N5S9	126
Kinase 25:	TBCK	Q8TEA7	26	SSTK	Q9BXA6	124
Kinase 26:	SNRK (FLJ20224)	Q9NRH2	26	SGK	O00141	123
Kinase 27:	IKKa (CHUK)	O15111	26	IRAK4 (LOC51135)	Q9NWZ3	123
Kinase 28:	STLK5 (GK001)	Q7RTN6	25	SGK2	Q9HBY8	123
Kinase 29:	MEKK4 (MAP3K4)	Q9Y6R4	25	MSK1 (RPS6KA5)	O75582	122
Kinase 30:	SgK495 (FLJ00113)	Q8N2I9	24	TSSK3 (STK22C)	Q96PN8	121
Kinase 31:	IKKE	Q14164	23	RSK2 (RPS6KA3)	P51812	121
Kinase 32:	OSR1	O95747	23	PKCi (PRKCI)	P41743	121
Kinase 33:	CLIK1 (IMAGE_486935)	Q8TDR2	23	RSK2 (RPS6KA3)	P51812	121
Kinase 34:	HIPK2	Q9H2X6	22	DAPK2	Q9UIK4	121
Kinase 35:	MLK3 (MAP3K11)	Q16584	22	TSSK1 (FKSG81)	Q9BXA7	120
Kinase 36:	ADCK5 (AL580712)	Q3MIX3	21	ATR	Q13535	120
Kinase 37:	MPSK1 (STK16)	O75716	21	RSK3 (RPS6KA1)	Q15349	120
Kinase 38:	DNAPK/PRKDC	P78527	21	DNAPK/PRKDC	P78527	120
Kinase 39:	HIPK1 (BE180036)	Q86Z02	21	TSSK2 (STK22B)	Q96PF2	120
Kinase 40:	HIPK3	Q9H422	20	RSK4 (RPS6KA6)	Q9UK32	119
Kinase 41:	SgK396 (STK31)	Q9BXU1	20	SGK3 (SGKL)	Q96BR1	118
Kinase 42:	TSSK3 (STK22C)	Q96PN8	20	p38b MAPK (MAPK11)	Q15759	118
Kinase 43:	MARK3	P27448	19	CAMK4	Q16566	118
Kinase 44:	MARK2	Q7KZI7	19	CK1a1 (CSNK1A1)	P48729	118
Kinase 45:	MARK1	Q9P0L2	19	MARK2	Q7KZI7	118
Kinase 46:	PDK1 (PDPK1)	O15530	19	RSK1 (RPS6KA2)	Q15418	118
Kinase 47:	CK1d1 (CSNK1D)	P48730	19	PRKX	P51817	118
Kinase 48:	CK1e1 (CSNK1E)	P49674	19	MARK4	Q96L34	118
Kinase 49:	NEK11 (BC009414)	Q8NG66	18	MARK3	P27448	117
Kinase 50:	TSSK4 (BF510751)	Q6SA08	18

[truncated: 9 more sheets: PhosphoSitePlus , PhosphoSVM, ScanProsite, Scansite 4.0, UniProt, GPP, NetOGlyc4.0, NetOGlyc1.0, YinOYang]
